# Supplementary material for: The Genetic Landscape of Ocular Adnexa MALT Lymphoma Reveals Frequent Aberrations in NFAT and MEF2B Signaling Pathways
Source: Cancer Res Commun. 2021 Oct 13;1(1):1–16. doi: 10.1158/2767-9764.CRC-21-0022 (PMC9075502; doi:10.1158/2767-9764.CRC-21-0022)
Supplement: Supplementary Table 1 — Sequencing Quality control (A), Mutational signature (B) and Geneset Sources (C) [file crc-21-0022-s02.xlsx]

## Sheet: Table 1A Sequencing QC
Sample_ID	median_depth	average_depth	READ_PAIRS_EXAMINED	UNMAPPED_READ_	MAP_RATE	PERCENT_DUPLICATION	QC_FILTER
UP1	50	54.9977	26413564	203506	0.992295	0.260914	PASS
UP2	50	54.7847	29965863	324443	0.989173	0.178378	PASS
UP3	31	36.5486	16421575	134699	0.991797	0.315074	PASS
UP4	37	42.1905	20412057	121262	0.994059	0.245626	PASS
UP5	48	55.2224	25576640	216526	0.991534	0.267837	PASS
UP6	61	68.7054	33725871	231010	0.99315	0.237346	PASS
UP7	80	89.2841	44375139	341215	0.992311	0.240725	PASS
UP8	154	177.758	91809500	309954	0.996624	0.22744	PASS
UP9	78	87.6403	44336067	169816	0.99617	0.303373	PASS
UP10	21	24.3808	11021721	107948	0.990206	0.388147	PASS
UP11	35	39.4906	17638222	40592	0.997699	0.307134	PASS
UP12	87	94.9287	43979766	164353	0.996263	0.252814	PASS
UP13	43	46.9683	23624015	136936	0.994204	0.248394	PASS
UP14	52	57.0412	27450884	139107	0.994933	0.257119	PASS
UP15	34	37.4874	18043089	97809	0.994579	0.31131	PASS
UP16	32	35.458	16043545	56311	0.99649	0.260697	PASS
UP17	95	104.748	47864773	186708	0.996099	0.280071	PASS
UP18	41	46.1128	21897127	86344	0.996057	0.236266	PASS
UP19	32	35.6015	18212844	240533	0.986793	0.205953	PASS
UP20	79	89.3788	45820275	146781	0.996797	0.222728	PASS
UP21	49	55.3175	25128234	233368	0.990713	0.285158	PASS
UP22	51	57.2029	25916993	100456	0.996124	0.312845	PASS
UP23	39	44.0474	20187281	170318	0.991563	0.340485	PASS
UP24	53	60.2995	27823259	105460	0.99621	0.23788	PASS
UP25	97	108.447	56799886	221591	0.996099	0.152697	PASS
UP26	37	41.2615	19942236	126220	0.993671	0.145948	PASS
UP27	43	48.4037	23283324	130378	0.9944	0.145876	PASS
UP28	124	139.83	64441425	281117	0.995638	0.133507	PASS
UP29	19	24.7689	11202653	44430	0.996034	0.620386	PASS
UP30	30	32.553	17115993	175575	0.989742	0.194452	PASS
UP31	91	101.797	52132802	356954	0.993153	0.16411	PASS
UP32	25	28.7852	13793142	174174	0.987372	0.317559	PASS
UP33	27	29.8447	14088437	66013	0.995314	0.280887	PASS
UP34	105	118.904	64127195	201512	0.996858	0.294841	PASS
UP35	26	29.6181	14717611	99812	0.993218	0.255098	PASS
UP36	71	78.8149	40751893	152432	0.99626	0.327506	PASS
UP37	99	109.841	52483983	151110	0.997121	0.24142	PASS
UP38	32	37.116	17448057	56667	0.996752	0.512902	PASS
UP39	23	25.6567	12721943	88698	0.993028	0.422488	PASS
UP40	60	67.3744	38810645	276466	0.992877	0.141257	PASS
UP41	21	23.7883	12049945	112655	0.990651	0.235839	PASS
UP42	35	39.2091	19133421	86248	0.995492	0.207891	PASS
UP43	27	33.6444	14724705	45851	0.996886	0.62848	PASS
UP44	64	70.0902	38099905	238644	0.993736	0.161382	PASS
UP45	56	61.4944	28766102	139590	0.995147	0.25203	PASS
UP46	47	52.406	26798793	141851	0.994707	0.234041	PASS
UP47	86	94.949	49314675	286461	0.994191	0.243718	PASS
UP48	83	92.2238	43541972	98174	0.997745	0.303192	PASS
UP49	58	64.6797	33025865	87748	0.997343	0.299802	PASS
UP50	135	150.824	77628789	281011	0.99638	0.227416	PASS
UP51	108	118.734	60269015	253693	0.995791	0.175266	PASS
UP52	71	78.8372	39529081	470993	0.988085	0.14682	PASS
UP53	81	91.2317	43035823	322141	0.992515	0.139534	PASS
UP54	22	24.7967	13022246	67800	0.994794	0.289895	PASS
UP55	111	122.555	59962260	344105	0.994261	0.21023	PASS
UP56	18	20.1952	10389468	223756	0.978463	0.229558	PASS
UP57	19	21.4926	9697152	16013	0.998349	0.312995	PASS
UP58	98	110.705	49827209	140938	0.997171	0.152989	PASS
UP59	57	63.5329	31598905	256805	0.991873	0.144407	PASS
UP60	73	81.7069	36939777	134447	0.99636	0.156126	PASS
UP61	11	12.5036	6985808	86032	0.987685	0.161053	PASS
UP62	75	83.9081	37025803	175223	0.995268	0.211466	PASS
UP63	50	55.1799	28994384	223384	0.992296	0.149337	PASS
Unused UP	0	1.70386	783491	71621	0.908587	0.603917	FAIL
Unused UP	0	0.543256	2914709	56190	0.980722	0.255851	FAIL
PN_1	124	138.382	68172443	171914	0.997478	0.291991	PASS
N_1	20	23.6545	11864674	56063	0.995275	0.383801	PASS
PN_2	128	140.665	73701569	171990	0.997666	0.299228	PASS
N_2	17	19.699	9995897	186680	0.981324	0.336604	PASS
PN_3	92	104.376	51548479	300094	0.994178	0.164135	PASS
N_3	23	26.8779	13049986	61754	0.995268	0.267732	PASS
PN_4	55	60.5995	31994538	235228	0.992648	0.196672	PASS
N_4	18	20.9105	10880412	145304	0.986645	0.242375	PASS
PN_5	92	101.803	52105438	510729	0.990198	0.142888	PASS
N_5	36	40.1568	18200067	63145	0.996531	0.137393	PASS
PN_6	51	56.3958	27908153	335667	0.987972	0.161788	PASS
N_6	23	26.3385	13814276	113035	0.991818	0.20778	PASS
Unused PN	0	9.6328	4630572	32129	0.993062	0.20718	FAIL
N_7	36	40.4102	20289655	107630	0.994695	0.199399	PASS

## Sheet: Table 1B Mutational signatures
Signature	Proposed Aetiology	Top Signature
SBS1	Spontaneous deamination of 5-methlycytosine (clock-like signature)	Yes
SBS2	Activity of APOBEC family of cytidine deaminases	Yes
SBS3	Defective homologous recombination DNA damage repair	Yes
SBS4	Tobacco smoking	Yes
SBS5	Unknown (clock-like signature)
SBS6	Defective DNA mismatch repair	Yes
SBS7a	Ultraviolet light exposure
SBS7b	Ultraviolet light exposure
SBS7c	Ultraviolet light exposure
SBS7d	Ultraviolet light exposure
SBS8	Unknown
SBS9	Polimerase eta somatic hypermutation activity
SBS10a	Polimerase epsilon exonuclease domain mutations
SBS10b	Polimerase epsilon exonuclease domain mutations
SBS11	Temozolomide treatment
SBS12	Unknown
SBS13	Activity of APOBEC family of cytidine deaminases
SBS14	Concurrent polymerase epsilon mutation and defective DNA mismatch repair
SBS15	Defective DNA mismatch repair	Yes
SBS16	Unknown
SBS17a	Unknown
SBS17b	Unknown
SBS18	Damage by reactive oxygen species
SBS19	Unknown
SBS20	Concurrent POLD1 mutations and defective DNA mismatch repair
SBS21	Defective DNA mismatch repair
SBS22	Aristolochic acid exposure
SBS23	Unknown	Yes
SBS24	Aflatoxin exposure
SBS25	Chemotherapy treatment
SBS26	Defective DNA mismatch repair
SBS28	Unknown
SBS29	Tobacco chewing
SBS30	Defective DNA base excision repair due to NTHL1 mutations	Yes
SBS31	Platinum chemotherapy treatment	Yes
SBS32	Azathioprine treatment
SBS33	Unknown
SBS34	Unknown
SBS35	Platinum chemotherapy treatment
SBS36	Defective DNA base excision repair due to MUTYH mutations
SBS37	Unknown	Yes
SBS38	Indirect effect of ultraviolet light	Yes
SBS39	Unknown	Yes
SBS40	Unknown
SBS41	Unknown
SBS42	Haloalkane exposure
SBS44	Defective DNA mismatch repair

## Sheet: Table 1C Geneset Sources
Sources for gene sets
Pathway Collection	Abbreviation	Original Pathway Source
Biocarta	BIOCARTA	http://www.biocarta.com/
Kegg	KEGG	http://www.genome.jp/kegg/
Reactome	REACTOME	http://www.reactome.org/
NCI Pathway Interaction Database	PID	http://www.ndexbio.org/
Sigma Aldrich	SA	http://www.sigmaaldrich.com/
Signaling Gatemway	SIG	http://www.signalinggateway.org/
Signaling Transduction	ST	http://stke.sciencemag.org/
Matrisome	NABA	http://matrisome.org/
Gene Ontology	GO	http://www.geneontology.org/
MSigDB Oncogenic Signatures	ONCO	MSigDB, Various publications
MSigDB Hallmark Signatures	HALLMARK	http://doi.org/10.1016/j.cels.2015.12.004
Panther Pathway Database	PANTHER	http://www.pantherdb.org/
Netpath Database	NETPATH	http://www.netpath.org/
HumanCyc Pathways	HUMANCYC	https://humancyc.org/
Institute of Bioinformatics Pathways	IOB	http://www.ibioinformatics.org/
Xcell Algorithm Genesets	XCELL	http://xcell.ucsf.edu/
Cibersort Algorithm Genesets	CIBERSORT	https://cibersort.stanford.edu/
Lenz et al., 2008 signatures	LENZ	http://doi.org/10.1073/pnas.0804295105
Staudt lab Signature DB	SIGDB	https://lymphochip.nih.gov/signaturedb/
Monti et al., 2005 signatures	MONTI	http://doi.org/10.1182/blood-2004-07-2947
