# Supplementary material for: The Genetic Landscape of Ocular Adnexa MALT Lymphoma Reveals Frequent Aberrations in NFAT and MEF2B Signaling Pathways
Source: Cancer Res Commun. 2021 Oct 13;1(1):1–16. doi: 10.1158/2767-9764.CRC-21-0022 (PMC9075502; doi:10.1158/2767-9764.CRC-21-0022)
Supplement: Supplementary Table 2 — Driver Gene mutations [file crc-21-0022-s03.xlsx]

## Sheet: HCandMUTECT_variants_mutrate10g
CHROM	POS	REF	ALT	Func.refGene	Gene.refGene	ExonicFunc.refGene	AAChange.refGene	UP1	UP2	UP3	UP4	UP5	UP6	UP7	UP8	UP9	UP10	UP11	UP12	UP13	UP14	UP15	UP16	UP17	UP18	UP19	UP20	UP21	UP22	UP23	UP24	UP25	UP26	UP27	UP28	UP29	UP30	UP31	UP32	UP33	UP34	UP35	UP36	UP37	UP38	UP39	UP40	UP41	UP42
chr17	61554457	T	G	exonic	ACE	nonsynonymous SNV	ACE:NM_000789:exon1:c.T2G:p.M1R	0	0	0	0	0	0	0	0	0	0	0	0	0	0	0	0	0	0	0	0	0	0	0	0	0	0	0	0	0	0	0	0	0	0	0	0	0	0	0	0	0	0
chr17	61559041	G	T	exonic	ACE	nonsynonymous SNV	ACE:NM_000789:exon7:c.G1060T:p.G354W	0	0	0	0	0	0	0	0	0	0	0	0	0	0	0	0	0	0	0	0	0	0	0	0	0	0	0	0	0	0	0	0	0	0	0	0	0	0	0	0	0	0
chr17	61562376	C	T	exonic	ACE	stopgain	ACE:NM_001178057:exon1:c.C148T:p.Q50X,ACE:NM_152830:exon1:c.C148T:p.Q50X	0	0	0	0	0	0	0	0	0	0	0	0	0	0	0	0	0	0	0	0	0	0	0	0	0	0	0	0	0	0	0	0	0	0	0	0	0	0	0	0	0	0
chr17	61564428	G	A	exonic	ACE	nonsynonymous SNV	ACE:NM_001178057:exon4:c.G577A:p.E193K,ACE:NM_152830:exon4:c.G577A:p.E193K,ACE:NM_000789:exon15:c.G2299A:p.E767K	0	0	0	0	0	0	0	0	0	0	0	0	0	0	0	0	0	0	0	0	0	0	0	0	0	0	0	0	0	0	0	0	0	0	0	0	0	0	0	0	0	0
chr17	61571313	C	T	exonic	ACE	nonsynonymous SNV	ACE:NM_001178057:exon10:c.C1445T:p.A482V,ACE:NM_152830:exon10:c.C1445T:p.A482V,ACE:NM_000789:exon21:c.C3167T:p.A1056V	0	0	0	0	0	0	0	0	0	0	0	0	0	0	0	0	0	0	0	0	0	0	0	0	0	0	0	0	0	0	0	0	0	0	0	0	0	0	0	0	0	0
chr17	61574527	G	A	exonic	ACE	nonsynonymous SNV	ACE:NM_001178057:exon13:c.G1876A:p.G626S,ACE:NM_152830:exon14:c.G1999A:p.G667S,ACE:NM_000789:exon25:c.G3721A:p.G1241S	0	0	0	0	0	0	0	0	0	0	0	0	0	0	0	0	0	0	0	0	0	0	0	0	0	0	0	0	0	0	0	0	0	0	0	0	0	0	0	0	0	0
chr17	61574642	G	A	exonic	ACE	nonsynonymous SNV	ACE:NM_001178057:exon13:c.G1991A:p.R664Q,ACE:NM_152830:exon14:c.G2114A:p.R705Q,ACE:NM_000789:exon25:c.G3836A:p.R1279Q	0	0	0	0	0	0	0	0	0	0	0	0	0	0	0	0	0	0	0	0	0	0	0	0	0	0	0	0	0	0	0	0	0	0	0	0	0	0	0	0	0	0
chr1	27873856	C	G	exonic	AHDC1	nonsynonymous SNV	AHDC1:NM_001029882:exon6:c.G4771C:p.E1591Q	0	0	0	0	1	0	0	0	0	0	0	0	0	0	0	0	0	0	0	0	0	0	0	0	0	0	0	0	0	0	0	0	0	0	0	0	0	0	0	0	0	0
chr1	27875800	T	G	exonic	AHDC1	nonsynonymous SNV	AHDC1:NM_001029882:exon6:c.A2827C:p.T943P	0	0	0	0	0	0	0	0	0	0	0	0	0	0	0	0	0	0	0	0	0	0	0	0	0	0	0	0	0	0	0	0	0	0	0	0	0	0	0	0	0	0
chr1	27877117	C	T	exonic	AHDC1	nonsynonymous SNV	AHDC1:NM_001029882:exon6:c.G1510A:p.V504M	0	0	0	0	0	0	0	0	0	0	0	0	0	0	0	0	0	0	0	0	0	0	0	0	0	0	0	0	0	0	0	0	1	0	0	0	0	0	0	0	0	0
chr1	27878514	A	G	exonic	AHDC1	nonsynonymous SNV	AHDC1:NM_001029882:exon6:c.T113C:p.L38P	0	0	0	0	0	0	0	0	0	0	0	0	0	0	0	0	0	0	0	0	0	0	0	0	0	0	0	0	0	0	0	0	0	0	0	0	0	0	0	0	0	0
chr1	27878527	T	G	exonic	AHDC1	nonsynonymous SNV	AHDC1:NM_001029882:exon6:c.A100C:p.T34P	0	0	0	0	0	0	0	0	0	0	0	0	0	0	0	0	0	0	0	0	0	0	0	0	0	0	0	0	0	0	0	0	0	0	0	0	0	0	0	0	0	0
chr2	29416473	C	T	exonic	ALK	nonsynonymous SNV	ALK:NM_004304:exon29:c.G4480A:p.G1494R	0	0	0	0	0	0	0	0	0	0	0	0	0	0	0	0	0	0	0	0	0	0	0	0	0	0	0	0	0	0	0	0	0	0	0	0	0	0	0	0	0	1
chr2	29449926	C	A	exonic	ALK	nonsynonymous SNV	ALK:NM_004304:exon18:c.G2929T:p.G977W	0	0	0	0	0	0	0	0	0	0	0	0	0	0	0	0	0	0	0	0	0	0	0	0	0	0	0	0	0	0	0	0	0	0	0	0	0	0	0	0	0	0
chr2	29451803	A	C	exonic	ALK	nonsynonymous SNV	ALK:NM_004304:exon16:c.T2762G:p.F921C	0	0	0	1	0	0	0	0	1	0	0	0	0	0	0	0	0	0	0	0	0	0	1	1	0	0	0	0	0	1	0	0	0	0	0	0	0	0	0	0	0	0
chr2	29754817	C	A	exonic	ALK	nonsynonymous SNV	ALK:NM_004304:exon4:c.G1118T:p.R373I	0	0	0	0	0	0	0	0	0	0	0	0	0	0	0	0	0	0	0	0	0	0	0	0	0	0	0	0	0	0	0	0	0	0	0	0	0	0	0	0	0	0
chr2	30143027	G	T	exonic	ALK	nonsynonymous SNV	ALK:NM_004304:exon1:c.C499A:p.Q167K	0	0	0	0	0	0	0	0	0	0	0	0	0	0	0	0	0	0	0	0	0	0	0	0	0	0	0	0	0	0	0	0	0	0	0	0	0	0	0	0	0	0
chr1	27023057	GGGCA	G	exonic	ARID1A	frameshift substitution	ARID1A:NM_006015:exon1:c.163_167G,ARID1A:NM_139135:exon1:c.163_167G	0	0	0	0	0	0	0	0	0	0	0	0	0	0	0	0	1	0	0	0	0	0	0	0	0	0	0	0	0	0	0	0	0	0	0	0	0	0	0	0	0	0
chr1	27023559	AC	A	exonic	ARID1A	frameshift substitution	ARID1A:NM_006015:exon1:c.665_666A,ARID1A:NM_139135:exon1:c.665_666A	0	0	0	0	0	0	1	0	0	0	0	0	0	0	0	0	0	0	0	0	0	0	0	0	0	0	0	0	0	0	0	0	0	0	0	0	0	0	0	0	0	0
chr1	27057862	C	T	exonic	ARID1A	stopgain	ARID1A:NM_006015:exon3:c.C1570T:p.Q524X,ARID1A:NM_139135:exon3:c.C1570T:p.Q524X	0	0	0	0	0	0	0	0	0	0	0	0	0	0	0	0	0	0	0	0	0	0	0	0	0	0	0	0	0	0	0	0	0	0	0	0	0	0	0	0	0	0
chr1	27087438	G	A	exonic	ARID1A	nonsynonymous SNV	ARID1A:NM_006015:exon5:c.G2012A:p.G671E,ARID1A:NM_139135:exon5:c.G2012A:p.G671E	0	0	0	0	0	0	0	0	0	0	0	0	0	0	0	0	0	0	0	0	0	0	0	0	0	0	0	0	0	0	0	0	0	0	0	0	0	0	0	0	0	0
chr1	27097736	C	T	exonic	ARID1A	nonsynonymous SNV	ARID1A:NM_006015:exon12:c.C3325T:p.R1109W,ARID1A:NM_139135:exon12:c.C3325T:p.R1109W	0	0	0	0	0	0	0	0	0	0	0	0	0	0	0	0	0	0	0	0	0	0	0	0	0	0	0	0	0	0	0	0	0	0	0	0	0	0	0	0	0	0
chr1	27101683	GA	G	exonic	ARID1A	frameshift substitution	ARID1A:NM_006015:exon18:c.4965_4966G,ARID1A:NM_139135:exon18:c.4314_4315G	0	0	0	0	0	0	0	0	0	0	0	0	0	0	0	0	0	0	0	0	0	0	0	0	0	0	0	0	1	0	0	0	0	0	0	0	0	0	0	0	0	0
chr1	27101685	G	T	exonic	ARID1A	nonsynonymous SNV	ARID1A:NM_006015:exon18:c.G4967T:p.R1656M,ARID1A:NM_139135:exon18:c.G4316T:p.R1439M	0	0	0	0	0	0	0	0	0	0	0	0	0	0	0	0	0	0	0	0	0	0	0	0	0	0	0	0	1	0	0	0	0	0	0	0	0	0	0	0	0	0
chr1	27106539	G	T	exonic	ARID1A	nonsynonymous SNV	ARID1A:NM_006015:exon20:c.G6150T:p.W2050C,ARID1A:NM_139135:exon20:c.G5499T:p.W1833C	0	0	0	0	0	0	0	0	0	0	0	0	0	0	0	0	0	0	0	0	0	0	0	0	0	0	0	0	0	0	0	0	0	0	0	0	0	0	0	0	0	0
chr17	3832661	C	T	exonic	ATP2A3	nonsynonymous SNV	ATP2A3:NM_005173:exon19:c.G2823A:p.M941I,ATP2A3:NM_174953:exon19:c.G2823A:p.M941I,ATP2A3:NM_174954:exon19:c.G2823A:p.M941I,ATP2A3:NM_174955:exon19:c.G2823A:p.M941I,ATP2A3:NM_174956:exon19:c.G2823A:p.M941I,ATP2A3:NM_174957:exon19:c.G2823A:p.M941I,ATP2A3:NM_174958:exon19:c.G2823A:p.M941I	0	0	0	0	0	0	0	0	0	0	0	0	0	1	0	0	0	0	0	0	0	0	0	0	0	0	0	0	0	0	0	0	0	0	0	0	0	0	0	0	0	0
chr17	3832714	G	A	exonic	ATP2A3	nonsynonymous SNV	ATP2A3:NM_005173:exon19:c.C2770T:p.R924W,ATP2A3:NM_174953:exon19:c.C2770T:p.R924W,ATP2A3:NM_174954:exon19:c.C2770T:p.R924W,ATP2A3:NM_174955:exon19:c.C2770T:p.R924W,ATP2A3:NM_174956:exon19:c.C2770T:p.R924W,ATP2A3:NM_174957:exon19:c.C2770T:p.R924W,ATP2A3:NM_174958:exon19:c.C2770T:p.R924W	0	0	0	0	0	0	0	0	0	0	0	0	0	0	0	0	0	0	0	0	0	0	0	0	0	0	0	0	0	0	0	0	0	0	0	0	0	0	0	0	1	0
chr17	3840797	G	T	exonic	ATP2A3	nonsynonymous SNV	ATP2A3:NM_005173:exon15:c.C2234A:p.A745D,ATP2A3:NM_174953:exon15:c.C2234A:p.A745D,ATP2A3:NM_174954:exon15:c.C2234A:p.A745D,ATP2A3:NM_174955:exon15:c.C2234A:p.A745D,ATP2A3:NM_174956:exon15:c.C2234A:p.A745D,ATP2A3:NM_174957:exon15:c.C2234A:p.A745D,ATP2A3:NM_174958:exon15:c.C2234A:p.A745D	0	1	0	0	0	0	0	0	0	0	0	0	0	0	0	0	0	0	0	0	0	0	0	0	0	0	0	0	0	0	0	0	0	0	0	0	0	0	0	0	0	0
chr17	3840881	C	T	exonic	ATP2A3	nonsynonymous SNV	ATP2A3:NM_005173:exon15:c.G2150A:p.G717D,ATP2A3:NM_174953:exon15:c.G2150A:p.G717D,ATP2A3:NM_174954:exon15:c.G2150A:p.G717D,ATP2A3:NM_174955:exon15:c.G2150A:p.G717D,ATP2A3:NM_174956:exon15:c.G2150A:p.G717D,ATP2A3:NM_174957:exon15:c.G2150A:p.G717D,ATP2A3:NM_174958:exon15:c.G2150A:p.G717D	0	0	0	0	0	0	0	0	0	0	0	0	0	0	0	0	0	0	0	0	0	0	0	0	0	0	0	0	0	0	0	0	0	0	0	0	0	0	0	0	0	0
chr17	3844423	C	T	exonic	ATP2A3	nonsynonymous SNV	ATP2A3:NM_005173:exon14:c.G1942A:p.V648M,ATP2A3:NM_174953:exon14:c.G1942A:p.V648M,ATP2A3:NM_174954:exon14:c.G1942A:p.V648M,ATP2A3:NM_174955:exon14:c.G1942A:p.V648M,ATP2A3:NM_174956:exon14:c.G1942A:p.V648M,ATP2A3:NM_174957:exon14:c.G1942A:p.V648M,ATP2A3:NM_174958:exon14:c.G1942A:p.V648M	0	0	0	0	0	0	0	0	0	0	0	0	0	0	0	0	0	0	0	0	0	0	0	0	0	0	0	0	0	0	0	0	0	0	0	0	0	0	0	0	0	0
chr17	3844465	C	T	exonic	ATP2A3	nonsynonymous SNV	ATP2A3:NM_005173:exon14:c.G1900A:p.A634T,ATP2A3:NM_174953:exon14:c.G1900A:p.A634T,ATP2A3:NM_174954:exon14:c.G1900A:p.A634T,ATP2A3:NM_174955:exon14:c.G1900A:p.A634T,ATP2A3:NM_174956:exon14:c.G1900A:p.A634T,ATP2A3:NM_174957:exon14:c.G1900A:p.A634T,ATP2A3:NM_174958:exon14:c.G1900A:p.A634T	0	0	0	0	0	0	0	0	0	0	0	0	0	0	0	0	0	0	0	0	0	0	0	0	0	0	0	0	0	0	0	0	0	0	0	0	0	0	0	0	0	0
chr2	32640038	A	C	exonic	BIRC6	nonsynonymous SNV	BIRC6:NM_016252:exon10:c.A1679C:p.H560P	0	0	0	0	0	0	0	0	0	0	0	0	0	0	0	0	0	0	0	0	0	0	0	0	0	0	0	0	0	0	0	0	0	0	0	0	0	0	0	0	0	0
chr2	32655943	ATTGGTGGACCAGCCATTCACCC	A	exonic	BIRC6	frameshift substitution	BIRC6:NM_016252:exon12:c.3033_3055A	0	0	0	0	0	0	1	0	0	0	0	0	0	0	0	0	0	0	0	0	0	0	0	0	0	0	0	0	0	0	0	0	0	0	0	0	0	0	0	0	0	0
chr2	32656133	C	G	exonic	BIRC6	nonsynonymous SNV	BIRC6:NM_016252:exon12:c.C3223G:p.R1075G	1	0	0	0	0	0	0	0	0	0	0	0	0	0	0	0	0	0	0	0	0	0	0	0	0	0	0	0	0	0	0	0	0	0	0	0	0	0	0	0	0	0
chr2	32667233	C	A	exonic	BIRC6	nonsynonymous SNV	BIRC6:NM_016252:exon18:c.C4045A:p.Q1349K	0	0	0	0	0	0	0	0	0	0	0	0	0	0	0	0	0	0	0	0	0	0	0	0	0	0	0	0	0	0	0	0	0	0	0	0	0	0	0	0	0	0
chr2	32698297	A	G	exonic	BIRC6	nonsynonymous SNV	BIRC6:NM_016252:exon33:c.A6710G:p.H2237R	0	0	0	1	0	0	0	0	0	0	0	0	0	0	0	0	0	0	0	0	0	0	0	0	0	0	0	0	0	0	0	0	0	0	0	0	0	0	0	0	0	0
chr2	32730199	C	A	exonic	BIRC6	nonsynonymous SNV	BIRC6:NM_016252:exon50:c.C9627A:p.D3209E	0	0	0	0	0	0	0	0	0	1	0	0	0	0	0	0	0	0	0	0	0	0	0	0	0	0	0	0	0	0	0	0	0	0	0	0	0	0	0	0	0	0
chr2	32730203	A	G	exonic	BIRC6	nonsynonymous SNV	BIRC6:NM_016252:exon50:c.A9631G:p.T3211A	0	0	0	0	0	0	0	0	0	1	0	0	0	0	0	0	0	0	0	0	0	0	0	0	0	0	0	0	0	0	0	0	0	0	0	0	0	0	0	0	0	0
chr2	32738041	T	C	exonic	BIRC6	nonsynonymous SNV	BIRC6:NM_016252:exon54:c.T10388C:p.V3463A	0	0	0	0	0	0	0	0	0	0	0	0	0	0	0	0	0	0	0	0	0	0	0	0	0	0	0	0	0	0	0	0	0	0	0	0	1	0	0	0	0	0
chr2	32740295	C	G	exonic	BIRC6	nonsynonymous SNV	BIRC6:NM_016252:exon55:c.C10807G:p.L3603V	0	0	0	0	1	0	0	0	0	0	0	0	0	0	0	0	0	0	0	0	0	0	0	0	0	1	0	0	0	0	0	0	0	0	0	0	0	0	0	0	0	0
chr22	24481006	C	G	exonic	CABIN1	nonsynonymous SNV	CABIN1:NM_001201429:exon21:c.C3015G:p.N1005K,CABIN1:NM_001199281:exon22:c.C3165G:p.N1055K,CABIN1:NM_012295:exon22:c.C3165G:p.N1055K	0	0	0	0	0	0	0	0	0	0	0	0	0	0	0	1	0	0	0	0	0	0	0	0	0	0	0	0	0	0	0	0	0	0	0	0	0	0	0	0	0	0
chr22	24509645	G	C	exonic	CABIN1	nonsynonymous SNV	CABIN1:NM_001201429:exon26:c.G4080C:p.K1360N,CABIN1:NM_001199281:exon27:c.G4230C:p.K1410N,CABIN1:NM_012295:exon27:c.G4230C:p.K1410N	0	0	0	0	0	0	0	0	0	0	0	0	0	0	0	0	0	0	0	0	0	0	0	0	0	0	0	0	0	1	0	0	0	0	0	0	0	0	0	0	0	0
chr22	24515606	C	A	exonic	CABIN1	nonsynonymous SNV	CABIN1:NM_001201429:exon27:c.C4423A:p.Q1475K,CABIN1:NM_001199281:exon28:c.C4573A:p.Q1525K,CABIN1:NM_012295:exon28:c.C4573A:p.Q1525K	0	0	0	0	0	0	0	0	0	0	0	0	0	0	0	0	0	0	0	0	0	0	0	0	0	0	0	0	0	0	0	0	0	0	0	0	0	0	0	0	0	0
chr22	24562790	C	T	exonic	CABIN1	nonsynonymous SNV	CABIN1:NM_001201429:exon31:c.C5041T:p.R1681W,CABIN1:NM_001199281:exon32:c.C5191T:p.R1731W,CABIN1:NM_012295:exon32:c.C5191T:p.R1731W	0	0	0	0	0	0	0	0	0	0	0	0	0	0	0	0	0	0	0	0	0	0	0	0	0	0	0	0	0	0	0	0	0	0	0	0	0	0	0	0	0	0
chr22	24567795	C	T	exonic	CABIN1	nonsynonymous SNV	CABIN1:NM_001201429:exon33:c.C5722T:p.R1908W,CABIN1:NM_001199281:exon34:c.C5872T:p.R1958W,CABIN1:NM_012295:exon34:c.C5872T:p.R1958W	0	0	0	0	0	0	0	0	0	0	0	0	0	0	0	0	0	0	0	0	0	0	0	0	0	0	0	0	0	0	0	0	0	0	0	0	0	0	0	1	0	0
chr22	24567823	G	T	exonic	CABIN1	nonsynonymous SNV	CABIN1:NM_001201429:exon33:c.G5750T:p.R1917L,CABIN1:NM_001199281:exon34:c.G5900T:p.R1967L,CABIN1:NM_012295:exon34:c.G5900T:p.R1967L	0	0	0	0	0	0	0	0	0	0	0	0	0	0	0	0	0	1	0	0	0	0	0	0	0	0	0	0	0	0	0	0	0	0	0	0	0	0	0	0	0	0
chr22	24572241	A	G	exonic	CABIN1	nonsynonymous SNV	CABIN1:NM_001201429:exon34:c.A6053G:p.Q2018R,CABIN1:NM_001199281:exon35:c.A6203G:p.Q2068R,CABIN1:NM_012295:exon35:c.A6203G:p.Q2068R	0	0	0	0	0	0	0	0	0	0	0	0	0	0	0	0	0	0	0	0	0	0	0	0	0	0	0	0	0	0	0	0	0	0	0	0	0	0	0	0	0	0
chr22	24574137	C	G	exonic	CABIN1	nonsynonymous SNV	CABIN1:NM_001201429:exon36:c.C6486G:p.D2162E,CABIN1:NM_001199281:exon37:c.C6636G:p.D2212E,CABIN1:NM_012295:exon37:c.C6636G:p.D2212E	0	0	0	0	0	0	0	0	0	0	0	0	0	0	0	0	0	0	0	1	0	0	0	0	0	0	0	0	0	0	0	0	0	0	0	0	0	0	0	0	0	0
chr20	23066480	A	C	exonic	CD93	nonsynonymous SNV	CD93:NM_012072:exon1:c.T350G:p.V117G	0	0	0	0	0	0	0	0	0	0	0	1	0	0	0	0	0	0	0	0	1	0	0	1	0	0	0	0	0	0	0	0	1	0	0	0	0	0	0	0	0	0
chr20	23066483	CAG	C	exonic	CD93	frameshift substitution	CD93:NM_012072:exon1:c.345_347G	0	0	0	0	0	0	0	0	0	0	0	0	0	0	0	0	0	0	0	0	0	0	0	0	0	0	0	0	0	0	0	0	0	0	0	0	0	0	0	0	0	0
chr7	117188797	A	G	exonic	CFTR	nonsynonymous SNV	CFTR:NM_000492:exon10:c.A1312G:p.T438A	0	0	0	0	0	0	0	0	0	0	0	0	0	0	0	0	0	0	0	0	0	0	0	0	0	0	0	0	0	0	0	0	0	0	0	0	0	0	0	0	0	0
chr7	117188877	G	T	exonic	CFTR	nonsynonymous SNV	CFTR:NM_000492:exon10:c.G1392T:p.K464N	0	0	0	0	0	0	0	0	0	0	0	0	0	0	0	0	0	0	0	0	0	0	0	0	0	0	0	0	0	0	0	0	0	0	0	0	0	0	0	0	0	0
chr7	117232086	G	A	exonic	CFTR	nonsynonymous SNV	CFTR:NM_000492:exon14:c.G1865A:p.G622D	0	0	0	1	0	0	0	0	0	0	0	0	0	0	0	0	0	0	0	0	0	0	0	0	0	0	0	0	0	0	0	0	0	0	0	0	0	0	0	0	0	0
chr7	117250625	A	G	exonic	CFTR	nonsynonymous SNV	CFTR:NM_000492:exon19:c.A3041G:p.Y1014C	0	0	0	0	0	0	0	0	0	0	0	0	0	0	0	0	0	0	0	0	0	0	0	0	0	0	0	0	0	0	0	0	0	0	0	0	0	0	0	0	0	0
chr16	3778099	G	T	exonic	CREBBP	nonsynonymous SNV	CREBBP:NM_001079846:exon30:c.C6835A:p.Q2279K,CREBBP:NM_004380:exon31:c.C6949A:p.Q2317K	0	0	0	0	0	0	0	0	0	0	0	0	0	0	0	0	0	0	0	0	0	0	0	0	0	0	0	0	0	0	0	0	0	0	0	0	0	0	0	0	0	0
chr16	3778438	G	GC	exonic	CREBBP	frameshift substitution	CREBBP:NM_001079846:exon30:c.6496_6496delinsGC,CREBBP:NM_004380:exon31:c.6610_6610delinsGC	0	0	0	0	0	0	0	0	0	0	0	0	0	0	0	0	0	0	0	0	0	0	0	0	0	0	0	0	0	0	0	0	0	0	0	0	1	0	0	0	0	0
chr16	3778834	G	A	exonic	CREBBP	nonsynonymous SNV	CREBBP:NM_001079846:exon30:c.C6100T:p.R2034W,CREBBP:NM_004380:exon31:c.C6214T:p.R2072W	0	0	0	0	0	0	1	0	0	0	0	0	0	0	0	0	0	0	0	0	0	0	0	0	0	0	0	0	0	0	0	0	0	0	0	0	0	0	0	0	0	0
chr16	3779199	T	G	exonic	CREBBP	nonsynonymous SNV	CREBBP:NM_001079846:exon30:c.A5735C:p.Q1912P,CREBBP:NM_004380:exon31:c.A5849C:p.Q1950P	0	0	0	0	0	0	0	0	0	0	0	0	0	0	0	0	0	0	0	0	0	0	0	0	0	0	0	0	0	0	0	0	0	0	0	0	0	0	0	0	0	0
chr16	3779425	G	T	exonic	CREBBP	nonsynonymous SNV	CREBBP:NM_001079846:exon30:c.C5509A:p.R1837S,CREBBP:NM_004380:exon31:c.C5623A:p.R1875S	0	0	0	0	0	0	0	0	0	0	0	0	0	0	0	0	0	0	0	0	0	0	0	0	0	0	0	0	0	0	0	0	0	0	0	0	0	0	0	0	0	0
chr16	3779755	G	T	exonic	CREBBP	nonsynonymous SNV	CREBBP:NM_001079846:exon30:c.C5179A:p.Q1727K,CREBBP:NM_004380:exon31:c.C5293A:p.Q1765K	0	0	0	0	0	0	0	0	0	0	0	0	0	0	0	0	0	0	0	0	0	0	0	0	0	0	0	0	0	0	0	0	0	0	0	0	0	0	0	0	0	0
chr16	3786704	A	C	exonic	CREBBP	nonsynonymous SNV	CREBBP:NM_001079846:exon26:c.T4393G:p.Y1465D,CREBBP:NM_004380:exon27:c.T4507G:p.Y1503D	0	0	0	0	0	0	0	0	0	0	0	0	0	0	0	0	0	0	0	0	0	0	0	0	0	0	0	0	0	0	0	0	0	0	0	0	0	0	0	1	0	0
chr16	3786767	A	C	exonic	CREBBP	nonsynonymous SNV	CREBBP:NM_001079846:exon26:c.T4330G:p.Y1444D,CREBBP:NM_004380:exon27:c.T4444G:p.Y1482D	0	0	0	0	0	0	0	0	0	0	0	0	0	0	0	0	0	0	0	0	0	0	0	0	0	0	0	0	0	0	0	0	0	0	0	0	0	0	0	0	0	0
chr16	3786784	G	A	exonic	CREBBP	nonsynonymous SNV	CREBBP:NM_001079846:exon26:c.C4313T:p.P1438L,CREBBP:NM_004380:exon27:c.C4427T:p.P1476L	0	0	0	0	0	0	0	0	0	0	0	0	0	0	0	0	0	0	0	0	0	0	0	0	0	1	0	0	0	0	0	0	0	0	0	0	0	0	0	0	0	0
chr16	3786785	G	T	exonic	CREBBP	nonsynonymous SNV	CREBBP:NM_001079846:exon26:c.C4312A:p.P1438T,CREBBP:NM_004380:exon27:c.C4426A:p.P1476T	0	0	0	0	0	0	0	0	0	0	0	0	0	1	0	0	0	0	0	0	0	0	0	0	0	0	0	0	0	0	0	0	0	0	0	0	0	0	0	0	0	0
chr16	3788618	G	A	exonic	CREBBP	nonsynonymous SNV	CREBBP:NM_001079846:exon25:c.C4222T:p.R1408C,CREBBP:NM_004380:exon26:c.C4336T:p.R1446C	0	0	0	0	0	0	0	0	0	0	0	0	0	0	0	0	0	0	0	0	0	0	0	0	0	0	0	0	0	0	0	0	0	0	0	0	0	0	0	0	0	0
chr16	3799629	G	T	exonic	CREBBP	nonsynonymous SNV	CREBBP:NM_001079846:exon20:c.C3721A:p.P1241T,CREBBP:NM_004380:exon21:c.C3835A:p.P1279T	0	0	0	0	0	0	0	0	0	0	0	0	0	0	0	0	0	0	0	0	0	0	0	0	0	0	0	0	0	0	0	0	0	0	0	0	0	0	0	0	0	0
chr16	3819285	T	A	exonic	CREBBP	nonsynonymous SNV	CREBBP:NM_001079846:exon14:c.A2836T:p.N946Y,CREBBP:NM_004380:exon15:c.A2950T:p.N984Y	0	0	0	0	0	0	0	0	0	0	0	0	0	0	0	0	0	0	0	0	0	0	0	0	0	0	0	0	0	0	0	0	0	0	0	1	0	0	0	0	0	0
chr16	3820749	G	T	exonic	CREBBP	nonsynonymous SNV	CREBBP:NM_001079846:exon13:c.C2588A:p.P863Q,CREBBP:NM_004380:exon14:c.C2702A:p.P901Q	0	0	0	0	0	0	0	0	0	0	0	0	0	0	0	0	0	0	0	0	0	0	0	0	0	0	0	0	0	0	0	0	0	0	0	0	0	0	0	0	0	0
chr16	3900354	G	T	exonic	CREBBP	nonsynonymous SNV	CREBBP:NM_001079846:exon2:c.C742A:p.P248T,CREBBP:NM_004380:exon2:c.C742A:p.P248T	0	0	0	0	0	0	0	0	0	0	0	0	0	0	0	0	0	0	0	0	0	0	0	0	0	0	0	0	0	0	0	0	0	0	0	0	0	0	0	0	0	0
chr16	3900742	C	A	exonic	CREBBP	nonsynonymous SNV	CREBBP:NM_001079846:exon2:c.G354T:p.M118I,CREBBP:NM_004380:exon2:c.G354T:p.M118I	0	0	0	0	0	0	0	0	0	0	0	0	0	0	0	0	0	0	0	0	0	0	0	0	0	0	0	0	0	0	0	0	0	0	0	0	0	0	0	0	0	0
chr1	34006167	C	T	exonic	CSMD2	nonsynonymous SNV	CSMD2:NM_052896:exon59:c.G9157A:p.E3053K	0	0	0	0	1	0	0	0	0	0	0	0	0	0	0	0	0	0	0	0	0	0	0	0	0	0	0	0	0	0	0	0	0	0	0	0	0	0	0	0	0	0
chr1	34006817	G	A	exonic	CSMD2	nonsynonymous SNV	CSMD2:NM_052896:exon58:c.C8938T:p.P2980S	0	0	0	0	1	0	0	0	0	0	0	0	0	0	0	0	0	0	0	0	0	0	0	0	0	0	0	0	0	0	0	0	0	0	0	0	0	0	0	0	0	0
chr1	34015851	C	T	exonic	CSMD2	nonsynonymous SNV	CSMD2:NM_052896:exon55:c.G8411A:p.R2804H	0	0	0	0	0	0	0	0	0	0	0	0	0	0	0	0	0	0	0	0	0	0	0	0	0	0	0	0	0	0	0	0	0	0	0	0	0	0	0	0	0	0
chr1	34100898	C	T	exonic	CSMD2	nonsynonymous SNV	CSMD2:NM_052896:exon31:c.G4882A:p.G1628R	0	0	0	0	0	0	0	0	0	0	0	0	0	0	0	0	0	0	0	0	0	0	0	0	0	0	0	0	0	0	0	0	0	0	0	0	0	0	0	0	0	0
chr1	34117992	G	T	exonic	CSMD2	nonsynonymous SNV	CSMD2:NM_052896:exon28:c.C4397A:p.P1466Q	0	0	0	0	0	0	0	0	0	0	0	0	0	0	0	0	0	0	0	0	0	0	0	0	0	0	0	0	0	0	0	0	0	0	0	0	0	0	0	0	0	0
chr1	34164473	A	C	exonic	CSMD2	nonsynonymous SNV	CSMD2:NM_052896:exon24:c.T3685G:p.F1229V	0	0	0	0	0	0	1	0	0	0	0	0	0	0	0	0	0	0	0	0	0	0	0	0	0	0	0	0	0	0	0	0	0	0	0	0	0	0	0	0	0	0
chr1	34191046	C	A	exonic	CSMD2	nonsynonymous SNV	CSMD2:NM_052896:exon17:c.G2479T:p.V827F	0	0	0	0	0	0	0	0	0	0	0	0	0	0	0	0	0	0	0	0	0	0	0	0	0	0	0	0	0	0	0	0	0	0	0	0	0	0	0	0	0	0
chr1	34258111	A	G	exonic	CSMD2	nonsynonymous SNV	CSMD2:NM_052896:exon11:c.T1343C:p.F448S	0	0	0	0	0	0	0	0	0	0	0	0	0	0	0	0	0	0	0	0	0	0	0	0	0	0	0	0	0	0	0	0	0	0	0	0	0	0	0	0	0	0
chr2	84774399	G	A	exonic	DNAH6	nonsynonymous SNV	DNAH6:NM_001370:exon6:c.G938A:p.R313Q	0	1	0	0	0	0	0	0	0	0	0	0	0	0	0	0	0	0	0	0	0	0	0	0	0	0	0	0	0	0	0	0	0	0	0	0	0	0	0	0	0	0
chr2	84777114	G	A	exonic	DNAH6	nonsynonymous SNV	DNAH6:NM_001370:exon9:c.G1418A:p.R473Q	0	0	0	0	0	0	0	0	0	0	1	0	0	0	0	0	0	0	0	0	0	0	0	0	0	0	0	0	0	0	0	0	0	0	0	0	0	0	0	0	0	0
chr2	84804515	C	A	exonic	DNAH6	nonsynonymous SNV	DNAH6:NM_001370:exon13:c.C2059A:p.P687T	0	0	0	0	0	0	0	0	0	0	0	0	0	0	0	0	0	0	0	0	0	0	0	0	0	0	0	0	0	0	0	0	0	0	0	0	0	0	0	0	0	0
chr2	84806711	G	A	exonic	DNAH6	nonsynonymous SNV	DNAH6:NM_001370:exon14:c.G2137A:p.A713T	0	0	0	0	0	0	0	0	0	0	0	0	0	0	0	0	0	0	0	0	0	0	0	0	0	0	0	0	0	0	0	0	0	0	0	0	0	0	0	0	0	0
chr2	84852117	C	T	exonic	DNAH6	nonsynonymous SNV	DNAH6:NM_001370:exon29:c.C4445T:p.T1482I	0	0	0	0	0	0	0	0	0	0	0	0	0	0	0	0	0	0	0	0	0	0	0	0	0	0	0	0	0	0	0	0	0	0	0	0	0	0	0	0	0	0
chr2	84912513	A	G	exonic	DNAH6	nonsynonymous SNV	DNAH6:NM_001370:exon43:c.A6980G:p.H2327R	0	0	0	0	0	0	0	0	0	0	0	0	0	0	0	0	0	0	0	0	0	0	0	0	1	0	0	0	0	0	0	0	0	0	0	0	0	0	0	0	0	0
chr2	84936615	G	A	exonic	DNAH6	nonsynonymous SNV	DNAH6:NM_001370:exon55:c.G9197A:p.G3066D	0	0	0	0	0	0	0	0	0	0	0	0	0	0	0	0	0	0	0	0	0	0	0	0	0	0	0	0	0	0	0	0	0	0	0	0	0	0	0	0	0	0
chr11	6524112	G	T	exonic	DNHD1	nonsynonymous SNV	DNHD1:NM_173589:exon3:c.G876T:p.K292N,DNHD1:NM_144666:exon4:c.G876T:p.K292N	0	0	0	0	0	0	0	0	0	0	0	0	0	0	0	0	0	0	0	0	0	0	0	0	0	0	0	0	0	0	0	0	0	0	0	0	0	0	0	0	0	0
chr11	6532636	C	T	exonic	DNHD1	nonsynonymous SNV	DNHD1:NM_173589:exon6:c.C1369T:p.L457F,DNHD1:NM_144666:exon7:c.C1369T:p.L457F	0	0	0	0	0	0	0	0	0	0	0	0	0	0	0	0	0	0	0	0	0	0	0	0	0	0	0	0	0	0	0	0	0	0	0	0	0	0	0	0	0	0
chr11	6550249	C	T	exonic	DNHD1	nonsynonymous SNV	DNHD1:NM_144666:exon12:c.C2245T:p.R749C	0	0	0	0	0	0	0	0	0	0	0	0	0	0	0	0	0	0	0	0	0	0	0	0	0	0	0	0	0	0	0	0	0	0	0	0	1	0	0	0	0	0
chr11	6566913	C	T	exonic	DNHD1	nonsynonymous SNV	DNHD1:NM_144666:exon21:c.C4744T:p.R1582W	0	0	0	0	0	0	0	0	0	0	0	0	0	0	0	0	0	0	0	0	0	0	0	0	0	0	0	0	0	0	0	0	0	0	0	0	0	0	0	0	0	0
chr11	6578294	C	T	exonic	DNHD1	nonsynonymous SNV	DNHD1:NM_144666:exon25:c.C7769T:p.S2590F	0	0	0	0	0	0	0	0	0	0	0	0	0	0	0	0	0	0	0	0	0	0	0	0	0	0	0	0	0	0	0	0	0	0	0	0	0	0	0	0	0	0
chr11	6584741	G	A	exonic	DNHD1	nonsynonymous SNV	DNHD1:NM_144666:exon30:c.G9799A:p.E3267K	0	0	0	0	0	0	0	0	0	0	0	0	0	0	1	0	0	0	0	0	0	0	0	0	0	0	0	0	0	0	0	0	0	0	0	0	0	0	0	0	0	0
chr11	6585973	G	A	exonic	DNHD1	stopgain	DNHD1:NM_144666:exon32:c.G10695A:p.W3565X	0	0	0	1	0	0	0	0	0	0	0	0	0	0	0	0	0	0	0	0	0	0	0	0	0	0	0	0	0	0	0	0	0	0	0	0	0	0	0	0	0	0
chr11	6590003	C	A	exonic	DNHD1	nonsynonymous SNV	DNHD1:NM_144666:exon39:c.C12770A:p.P4257H	0	0	0	0	0	0	0	0	0	0	0	0	0	0	0	0	0	0	0	0	0	0	0	0	0	0	0	0	0	0	0	0	0	0	0	0	1	0	0	0	0	0
chr11	6591939	G	T	exonic	DNHD1	nonsynonymous SNV	DNHD1:NM_144666:exon42:c.G13197T:p.E4399D	0	0	0	0	0	0	0	0	0	0	0	0	0	0	0	0	0	0	0	0	0	0	0	0	0	0	0	0	0	0	0	0	0	0	0	0	0	0	0	0	0	0
chr11	6591946	C	A	exonic	DNHD1	nonsynonymous SNV	DNHD1:NM_144666:exon42:c.C13204A:p.Q4402K	0	0	0	0	0	0	0	0	0	0	0	0	0	0	0	0	0	0	0	0	0	0	0	0	0	0	0	0	0	0	0	0	0	0	0	0	0	0	0	0	0	0
chr11	6592162	G	T	exonic	DNHD1	nonsynonymous SNV	DNHD1:NM_144666:exon42:c.G13420T:p.G4474W	0	0	0	0	0	0	0	0	0	0	0	0	0	0	0	0	0	0	0	0	0	0	0	0	0	0	0	0	0	0	0	0	0	0	0	0	0	0	0	0	0	0
chr11	6592304	G	C	exonic	DNHD1	nonsynonymous SNV	DNHD1:NM_144666:exon42:c.G13562C:p.C4521S	0	0	0	0	1	0	0	0	0	0	0	0	0	0	0	0	0	0	0	0	0	0	0	0	0	0	0	0	0	0	0	0	0	0	0	0	0	0	0	0	0	0
chr2	55054839	A	G	exonic	EML6	nonsynonymous SNV	EML6:NM_001039753:exon5:c.A662G:p.Y221C	0	0	0	0	0	0	0	0	0	0	0	0	0	0	0	0	0	0	0	0	0	0	0	0	0	0	0	0	0	0	0	0	0	0	0	0	0	0	0	0	0	0
chr2	55106753	A	G	exonic	EML6	nonsynonymous SNV	EML6:NM_001039753:exon16:c.A2414G:p.K805R	0	0	0	0	0	0	0	0	0	0	0	0	0	0	0	0	0	0	0	0	0	0	0	0	0	0	0	0	0	0	0	0	0	0	0	0	0	0	0	0	0	0
chr2	55119771	T	A	exonic	EML6	nonsynonymous SNV	EML6:NM_001039753:exon18:c.T2720A:p.F907Y	0	0	0	0	0	0	0	0	0	0	0	0	0	0	0	0	1	0	0	0	0	0	0	1	0	0	0	0	0	0	0	0	0	0	0	0	0	0	0	0	0	0
chr2	55155546	G	A	exonic	EML6	nonsynonymous SNV	EML6:NM_001039753:exon26:c.G3772A:p.G1258S	0	0	0	0	0	0	0	0	1	0	0	0	0	0	0	0	0	0	0	0	0	0	0	0	0	0	0	0	0	0	0	0	0	0	0	0	0	0	0	0	0	0
chr2	55155799	C	G	exonic	EML6	nonsynonymous SNV	EML6:NM_001039753:exon27:c.C3915G:p.D1305E	0	0	0	0	0	0	0	0	0	0	0	0	0	0	0	0	0	0	0	0	0	0	0	0	0	0	0	0	0	0	0	0	0	0	0	0	0	0	0	0	0	1
chr2	55181192	C	T	exonic	EML6	nonsynonymous SNV	EML6:NM_001039753:exon31:c.C4385T:p.S1462F	0	0	0	0	0	0	0	0	0	0	0	0	0	0	0	0	0	0	0	0	0	0	0	0	0	0	0	0	0	0	0	0	0	0	0	0	0	0	0	0	0	0
chr2	55186342	C	A	exonic	EML6	nonsynonymous SNV	EML6:NM_001039753:exon33:c.C4797A:p.F1599L	0	0	0	0	0	0	0	0	0	0	0	0	0	0	0	0	0	0	0	0	1	0	0	0	0	0	0	0	0	0	0	0	0	0	0	0	0	0	0	0	0	0
chr22	41525969	T	C	exonic	EP300	nonsynonymous SNV	EP300:NM_001429:exon5:c.T1244C:p.L415P	0	0	0	0	0	0	0	0	0	0	0	0	0	0	0	0	0	0	0	0	0	0	0	0	0	0	0	0	0	0	0	0	0	0	0	0	0	0	0	0	0	0
chr22	41542780	T	G	exonic	EP300	nonsynonymous SNV	EP300:NM_001429:exon11:c.T2091G:p.S697R	0	0	0	0	0	0	1	0	0	0	0	0	0	0	0	0	0	0	0	0	0	0	0	0	0	0	0	0	0	0	0	0	0	0	0	0	0	0	0	0	0	0
chr22	41545061	G	T	exonic	EP300	nonsynonymous SNV	EP300:NM_001429:exon13:c.G2261T:p.R754L	0	0	0	0	0	0	0	0	0	0	0	0	0	0	0	0	0	0	0	0	0	0	0	0	0	0	0	0	0	0	0	0	0	0	0	0	0	0	0	0	0	0
chr22	41546174	C	T	exonic	EP300	nonsynonymous SNV	EP300:NM_001429:exon14:c.C2789T:p.P930L	0	0	0	0	0	0	0	0	0	0	0	0	0	0	0	0	0	0	0	0	0	0	0	0	0	0	0	0	0	0	0	0	0	0	0	0	0	0	0	0	0	0
chr22	41551061	G	A	exonic	EP300	nonsynonymous SNV	EP300:NM_001429:exon17:c.G3205A:p.D1069N	0	0	0	0	0	0	0	0	0	0	0	0	0	0	0	0	0	0	0	0	0	0	0	0	0	0	0	0	0	0	0	0	0	0	0	0	0	0	0	0	0	0
chr22	41566522	T	G	exonic	EP300	nonsynonymous SNV	EP300:NM_001429:exon27:c.T4399G:p.Y1467D	0	0	0	0	0	0	0	0	0	0	0	0	0	0	0	0	0	0	0	0	0	0	0	0	0	0	1	0	0	0	0	0	0	0	0	0	0	0	0	0	0	0
chr22	41573606	C	T	exonic	EP300	nonsynonymous SNV	EP300:NM_001429:exon31:c.C5891T:p.P1964L	0	0	0	0	0	0	0	0	0	0	0	0	0	0	0	0	0	0	0	0	0	0	0	0	0	0	0	0	0	0	0	0	0	0	0	0	0	0	0	0	0	0
chr11	108380281	T	C	exonic	EXPH5	nonsynonymous SNV	EXPH5:NM_015065:exon6:c.A5953G:p.K1985E	0	0	0	0	0	0	0	0	0	0	0	1	0	0	0	0	0	0	0	0	0	0	0	0	0	0	0	0	0	0	0	0	0	0	0	0	0	0	0	0	0	0
chr11	108380695	G	C	exonic	EXPH5	nonsynonymous SNV	EXPH5:NM_015065:exon6:c.C5539G:p.R1847G	0	0	0	0	0	0	0	1	0	0	0	0	0	0	0	0	0	0	0	0	0	0	0	0	0	0	0	0	0	0	0	0	0	0	0	0	0	0	0	0	0	0
chr11	108381268	C	T	exonic	EXPH5	nonsynonymous SNV	EXPH5:NM_015065:exon6:c.G4966A:p.E1656K	0	0	0	0	0	0	0	0	0	0	0	0	0	0	0	0	0	0	0	0	0	0	0	0	0	0	0	0	0	0	0	0	0	0	0	0	0	0	0	0	0	0
chr11	108381678	A	C	exonic	EXPH5	nonsynonymous SNV	EXPH5:NM_015065:exon6:c.T4556G:p.L1519R	0	0	0	0	0	0	0	0	0	0	0	0	0	0	0	0	0	0	0	0	0	0	0	0	0	0	0	0	0	0	0	0	0	0	0	0	0	0	0	0	0	0
chr11	108382834	T	C	exonic	EXPH5	nonsynonymous SNV	EXPH5:NM_015065:exon6:c.A3400G:p.T1134A	0	0	0	0	0	0	0	0	0	1	0	0	0	0	0	0	0	0	0	0	0	0	0	0	0	0	0	0	0	0	0	0	0	0	0	0	0	0	0	0	0	0
chr1	177199021	G	T	exonic	FAM5B	nonsynonymous SNV	FAM5B:NM_021165:exon2:c.G9T:p.W3C	0	0	0	0	0	0	0	0	0	0	0	0	0	0	0	0	0	0	0	0	0	0	0	0	0	0	0	0	0	0	0	0	0	0	0	0	0	0	0	0	0	0
chr1	177199163	G	A	exonic	FAM5B	nonsynonymous SNV	FAM5B:NM_021165:exon2:c.G151A:p.G51S	0	0	0	0	0	0	0	0	0	0	0	0	0	0	0	0	0	0	0	0	0	0	0	0	0	0	0	0	0	0	0	0	0	0	0	0	0	0	0	0	0	0
chr1	177245448	G	T	exonic	FAM5B	nonsynonymous SNV	FAM5B:NM_021165:exon6:c.G890T:p.C297F	0	0	0	0	0	0	0	0	0	0	0	0	0	0	0	0	0	0	0	0	0	0	0	0	0	1	0	0	0	0	0	0	0	0	0	0	0	0	0	0	0	0
chr1	177249921	C	T	exonic	FAM5B	nonsynonymous SNV	FAM5B:NM_021165:exon8:c.C1609T:p.R537W	0	0	0	0	0	0	0	0	0	0	0	0	0	0	0	0	0	0	0	0	0	0	0	0	0	0	0	0	0	0	0	0	0	0	0	0	0	0	0	0	0	0
chr1	177250087	C	A	exonic	FAM5B	nonsynonymous SNV	FAM5B:NM_021165:exon8:c.C1775A:p.P592H	0	0	0	0	0	0	0	0	0	0	0	0	0	0	0	0	0	0	0	0	0	0	0	0	0	0	0	0	0	0	0	0	0	0	0	0	0	0	0	0	0	0
chr1	177250093	G	C	exonic	FAM5B	nonsynonymous SNV	FAM5B:NM_021165:exon8:c.G1781C:p.G594A	0	0	0	0	0	0	0	0	0	0	0	0	0	0	0	0	0	0	0	0	0	0	0	0	0	0	0	0	0	0	1	0	0	0	0	0	0	0	0	0	0	0
chr1	177250121	G	A	exonic	FAM5B	nonsynonymous SNV	FAM5B:NM_021165:exon8:c.G1809A:p.M603I	0	0	0	0	0	0	0	0	0	0	0	0	0	0	0	0	0	0	0	0	0	0	0	0	0	0	0	0	0	0	0	0	0	0	0	0	0	0	0	0	0	0
chr2	164466531	C	T	exonic	FIGN	nonsynonymous SNV	FIGN:NM_018086:exon3:c.G1811A:p.R604Q	0	0	0	0	0	0	0	0	0	0	0	0	0	0	0	0	0	0	0	0	0	0	0	1	0	0	0	0	0	0	0	0	0	0	0	0	0	0	0	0	0	0
chr2	164467449	T	G	exonic	FIGN	nonsynonymous SNV	FIGN:NM_018086:exon3:c.A893C:p.H298P	0	0	0	0	0	0	0	0	0	0	0	0	0	0	0	0	0	0	0	0	0	0	0	0	0	0	0	0	0	0	0	0	0	0	0	0	0	0	0	0	0	0
chr2	164467477	T	G	exonic	FIGN	nonsynonymous SNV	FIGN:NM_018086:exon3:c.A865C:p.T289P	0	0	0	0	0	0	0	0	0	0	0	0	0	0	0	0	0	0	0	0	0	0	0	0	0	0	0	0	0	0	0	0	0	0	0	0	0	0	0	0	0	0
chr2	164467480	T	G	exonic	FIGN	nonsynonymous SNV	FIGN:NM_018086:exon3:c.A862C:p.T288P	0	0	0	0	0	0	0	0	0	0	0	0	0	0	0	0	0	0	0	0	0	0	0	0	0	0	0	0	0	0	0	0	0	0	0	0	0	0	0	0	0	0
chr2	164467488	A	G	exonic	FIGN	nonsynonymous SNV	FIGN:NM_018086:exon3:c.T854C:p.L285P	0	0	0	0	0	0	0	0	0	0	0	0	0	0	0	0	0	0	0	0	0	0	0	0	0	0	0	0	0	0	0	0	0	0	0	0	0	0	0	0	0	0
chr2	164467495	T	G	exonic	FIGN	nonsynonymous SNV	FIGN:NM_018086:exon3:c.A847C:p.T283P	0	0	0	0	0	0	0	0	0	0	0	0	0	0	0	0	0	0	0	0	0	0	0	0	0	0	0	0	0	0	0	0	0	0	0	0	0	0	0	0	0	0
chr2	164467801	G	T	exonic	FIGN	nonsynonymous SNV	FIGN:NM_018086:exon3:c.C541A:p.P181T	0	0	0	0	0	0	0	0	0	0	0	0	0	0	0	0	0	0	0	0	0	0	0	0	0	0	0	0	0	0	0	0	0	0	0	0	0	0	0	0	0	0
chr15	33091129	C	A	exonic	FMN1	nonsynonymous SNV	FMN1:NM_001103184:exon15:c.G3337T:p.G1113W,FMN1:NM_001277313:exon19:c.G4006T:p.G1336W	0	0	0	0	0	0	0	0	0	0	0	0	0	0	0	0	0	0	0	0	0	0	0	0	0	0	0	0	0	0	0	0	0	0	0	0	0	0	0	0	0	0
chr15	33194113	T	G	exonic	FMN1	nonsynonymous SNV	FMN1:NM_001103184:exon9:c.A2837C:p.K946T,FMN1:NM_001277313:exon13:c.A3506C:p.K1169T	0	0	0	0	0	0	0	0	0	0	0	0	0	0	0	0	0	0	0	0	0	0	0	0	0	0	0	0	0	0	0	0	0	0	0	0	0	0	0	1	0	0
chr15	33359047	G	C	exonic	FMN1	nonsynonymous SNV	FMN1:NM_001103184:exon1:c.C1039G:p.L347V	0	0	0	0	1	0	0	0	0	0	0	0	0	0	0	0	0	0	0	0	0	0	0	0	0	0	0	0	0	0	0	0	0	0	0	0	0	0	0	0	0	0
chr15	33359208	T	C	exonic	FMN1	nonsynonymous SNV	FMN1:NM_001103184:exon1:c.A878G:p.E293G	0	0	0	0	0	0	0	0	0	0	0	0	0	0	0	0	0	0	1	0	0	0	0	0	0	0	0	0	0	0	0	0	0	0	0	0	0	0	0	0	0	0
chr15	33359777	TTC	T	exonic	FMN1	frameshift substitution	FMN1:NM_001103184:exon1:c.307_309A	0	0	0	0	0	0	0	0	0	0	0	0	0	0	0	0	0	0	0	0	0	0	0	0	0	0	0	0	0	0	0	0	0	0	0	0	0	0	0	0	0	0
chr15	33359976	G	T	exonic	FMN1	nonsynonymous SNV	FMN1:NM_001103184:exon1:c.C110A:p.S37Y	0	0	0	0	0	0	0	0	0	0	0	0	0	0	0	0	0	0	0	0	0	0	0	0	0	0	0	0	0	0	0	0	0	0	0	0	0	0	0	0	0	0
chr15	33445962	C	T	exonic	FMN1	nonsynonymous SNV	FMN1:NM_001277313:exon4:c.G1154A:p.R385Q,FMN1:NM_001277314:exon4:c.G1154A:p.R385Q	0	0	0	0	0	0	0	0	0	0	0	0	0	0	0	0	0	0	0	0	0	0	0	0	0	1	0	0	0	0	0	0	0	0	0	0	0	0	0	0	0	0
chr15	33446127	A	T	exonic	FMN1	nonsynonymous SNV	FMN1:NM_001277313:exon4:c.T989A:p.V330E,FMN1:NM_001277314:exon4:c.T989A:p.V330E	0	0	0	0	0	0	0	0	0	0	0	0	0	0	0	1	0	0	0	0	0	0	0	0	0	0	0	0	0	0	0	0	0	0	0	0	0	0	0	0	0	0
chr15	33446737	C	A	exonic	FMN1	nonsynonymous SNV	FMN1:NM_001277313:exon4:c.G379T:p.A127S,FMN1:NM_001277314:exon4:c.G379T:p.A127S	0	0	0	0	0	0	0	0	0	0	0	0	0	0	0	0	0	0	0	1	0	0	0	0	0	0	0	0	0	0	0	0	0	0	0	0	0	0	0	0	0	0
chr6	159654021	C	A	exonic	FNDC1	nonsynonymous SNV	FNDC1:NM_032532:exon11:c.C2477A:p.A826D	0	0	0	0	0	0	0	0	0	0	0	0	0	0	0	0	0	0	0	0	0	0	0	0	0	0	0	0	0	0	0	0	0	0	0	0	0	0	0	0	0	0
chr6	159654089	C	T	exonic	FNDC1	nonsynonymous SNV	FNDC1:NM_032532:exon11:c.C2545T:p.P849S	0	0	0	0	0	0	0	0	0	0	0	1	0	0	0	0	0	0	0	0	0	0	0	0	0	0	0	0	0	0	0	0	0	0	0	0	0	0	0	0	0	0
chr6	159654090	C	A	exonic	FNDC1	nonsynonymous SNV	FNDC1:NM_032532:exon11:c.C2546A:p.P849Q	0	0	0	0	0	0	0	0	0	0	0	0	0	0	0	0	0	0	0	0	0	0	0	0	0	0	0	0	0	0	0	0	0	0	0	0	0	0	0	0	0	0
chr6	159655403	C	A	exonic	FNDC1	nonsynonymous SNV	FNDC1:NM_032532:exon11:c.C3859A:p.P1287T	0	0	0	0	0	0	0	0	0	0	0	0	0	0	0	0	0	0	0	0	0	0	0	0	0	0	0	0	0	1	0	0	0	0	0	0	0	0	0	0	0	0
chr6	159659658	C	A	exonic	FNDC1	nonsynonymous SNV	FNDC1:NM_032532:exon13:c.C4141A:p.L1381I	0	0	0	0	0	0	0	0	0	0	0	0	0	0	0	0	0	0	0	0	0	0	0	0	0	0	0	0	1	0	0	0	0	0	0	0	0	0	0	0	0	0
chr6	159659662	G	A	exonic	FNDC1	nonsynonymous SNV	FNDC1:NM_032532:exon13:c.G4145A:p.R1382Q	0	0	0	0	0	0	0	0	0	0	0	0	0	0	0	0	0	0	0	0	0	0	0	0	0	0	0	0	1	0	0	0	0	0	0	0	0	0	0	0	0	0
chr6	159670138	G	T	exonic	FNDC1	nonsynonymous SNV	FNDC1:NM_032532:exon16:c.G4758T:p.R1586S	0	0	0	0	0	0	0	0	0	0	0	0	0	0	0	0	0	0	0	0	0	0	0	0	0	0	0	0	0	0	0	0	0	0	0	0	0	0	0	0	0	0
chr6	159672546	C	A	exonic	FNDC1	nonsynonymous SNV	FNDC1:NM_032532:exon17:c.C5047A:p.P1683T	0	0	0	0	0	0	0	0	0	0	0	0	0	0	0	0	0	0	0	0	0	0	0	0	0	0	0	0	0	0	0	0	0	0	0	0	0	0	0	0	0	0
chr6	159692416	C	A	exonic	FNDC1	nonsynonymous SNV	FNDC1:NM_032532:exon23:c.C5627A:p.T1876N	0	0	0	0	0	0	0	0	0	0	0	0	0	0	0	0	0	0	0	0	0	0	0	0	0	0	0	0	0	0	0	0	0	0	0	0	0	0	0	0	0	0
chr17	7495175	C	A	exonic	FXR2	nonsynonymous SNV	FXR2:NM_004860:exon17:c.G1995T:p.L665F	0	0	0	0	0	0	0	0	0	0	0	0	0	0	0	0	0	0	0	0	0	0	0	0	0	0	0	0	0	0	0	0	0	0	0	0	0	0	0	0	0	0
chr17	7496096	G	A	exonic	FXR2	nonsynonymous SNV	FXR2:NM_004860:exon14:c.C1645T:p.R549C	0	0	0	0	0	0	0	0	0	0	0	0	0	0	0	0	0	0	0	0	0	0	0	0	0	0	0	0	0	0	0	0	0	0	0	0	0	1	0	0	0	0
chr17	7496382	C	T	exonic	FXR2	nonsynonymous SNV	FXR2:NM_004860:exon13:c.G1448A:p.R483Q	0	0	0	0	0	0	0	0	0	0	0	0	0	0	0	0	0	0	0	0	0	0	0	0	0	0	0	0	0	0	0	0	0	0	0	0	0	0	0	0	0	0
chr17	7496478	G	A	exonic	FXR2	nonsynonymous SNV	FXR2:NM_004860:exon13:c.C1352T:p.T451I	0	0	0	0	0	0	0	0	0	0	0	0	0	0	0	0	0	0	0	0	0	0	0	0	0	0	0	0	0	0	0	0	0	0	0	0	0	0	0	0	0	0
chr17	7507169	G	T	exonic	FXR2	nonsynonymous SNV	FXR2:NM_004860:exon5:c.C355A:p.L119M	0	0	0	0	0	0	0	0	0	0	0	0	0	0	0	0	0	0	0	0	0	0	0	0	0	0	0	0	0	0	0	0	0	0	0	0	0	0	0	0	0	0
chr17	7517831	C	G	exonic	FXR2	nonsynonymous SNV	FXR2:NM_004860:exon1:c.G20C:p.G7A	0	0	0	0	0	0	0	0	0	0	0	0	0	0	0	0	0	0	0	0	0	0	0	0	0	0	0	0	0	0	0	0	0	0	0	0	0	0	0	0	0	0
chr11	77937657	C	G	exonic	GAB2	nonsynonymous SNV	GAB2:NM_012296:exon4:c.G947C:p.R316P,GAB2:NM_080491:exon4:c.G1061C:p.R354P	0	0	0	0	0	0	0	0	0	0	0	0	0	0	0	0	0	0	0	0	0	0	0	0	0	0	0	0	0	0	0	0	0	0	0	0	0	0	0	0	0	0
chr7	42004736	A	C	exonic	GLI3	nonsynonymous SNV	GLI3:NM_000168:exon15:c.T3935G:p.M1312R	0	0	0	0	0	1	0	0	0	0	0	0	0	0	0	0	0	0	0	0	0	0	0	0	0	0	0	0	0	0	0	0	0	0	0	0	0	0	0	0	0	0
chr7	42004842	G	C	exonic	GLI3	nonsynonymous SNV	GLI3:NM_000168:exon15:c.C3829G:p.Q1277E	0	0	0	0	0	0	0	0	0	0	0	0	0	0	0	0	0	0	0	0	0	0	0	0	0	0	0	0	0	0	0	0	0	0	0	0	1	0	0	0	0	0
chr7	42005244	A	T	exonic	GLI3	nonsynonymous SNV	GLI3:NM_000168:exon15:c.T3427A:p.F1143I	0	0	0	0	0	0	0	0	0	0	0	0	0	0	0	0	0	0	0	0	0	0	0	1	0	0	0	0	0	0	0	0	0	0	0	0	0	0	0	0	0	0
chr7	42005789	C	T	exonic	GLI3	nonsynonymous SNV	GLI3:NM_000168:exon15:c.G2882A:p.G961E	0	0	0	0	0	0	0	0	0	0	0	0	0	0	0	0	0	0	0	0	0	0	0	0	0	0	0	0	0	0	0	0	0	0	0	0	0	0	0	0	0	0
chr7	42007201	T	C	exonic	GLI3	nonsynonymous SNV	GLI3:NM_000168:exon14:c.A2424G:p.I808M	0	0	0	0	0	0	0	0	0	0	0	0	0	0	0	0	0	0	0	0	0	0	0	0	0	0	0	0	0	0	0	0	0	0	0	0	0	0	0	0	0	0
chr7	42187851	C	T	exonic	GLI3	nonsynonymous SNV	GLI3:NM_000168:exon3:c.G341A:p.R114K	0	0	0	0	0	0	1	0	0	0	0	0	0	0	0	0	0	0	0	0	0	0	0	0	0	0	0	0	0	0	0	0	0	0	0	0	0	0	0	0	0	0
chr7	42262833	C	T	exonic	GLI3	nonsynonymous SNV	GLI3:NM_000168:exon2:c.G20A:p.S7N	0	0	0	0	0	0	0	0	0	0	0	0	0	0	0	0	0	0	0	0	0	0	0	0	0	0	0	0	0	0	0	0	0	0	0	0	0	0	0	0	0	0
chr9	127214909	T	A	exonic	GPR144	nonsynonymous SNV	GPR144:NM_001161808:exon3:c.T245A:p.L82Q	0	0	0	0	0	0	0	0	0	0	0	0	0	0	0	0	0	0	0	0	0	0	0	0	0	0	0	0	0	0	0	0	0	0	0	0	0	0	0	0	0	0
chr9	127215802	C	T	exonic	GPR144	nonsynonymous SNV	GPR144:NM_001161808:exon4:c.C826T:p.H276Y	0	0	0	0	0	0	0	0	0	0	0	0	0	0	0	0	1	0	0	0	0	0	0	0	0	0	0	0	0	0	0	0	0	0	0	0	0	0	0	0	0	0
chr9	127230801	G	A	exonic	GPR144	nonsynonymous SNV	GPR144:NM_001161808:exon14:c.G2158A:p.A720T	0	0	0	0	0	0	0	0	0	0	0	0	0	0	0	0	0	0	0	0	0	0	0	0	0	0	0	0	0	0	0	0	0	0	0	0	0	0	0	0	0	0
chr9	127230822	G	A	exonic	GPR144	nonsynonymous SNV	GPR144:NM_001161808:exon14:c.G2179A:p.A727T	0	0	0	0	0	0	0	0	0	0	0	0	0	0	0	0	0	0	0	0	0	0	0	0	0	0	0	0	0	0	0	0	0	0	0	0	0	0	0	1	0	0
chr9	127230882	T	C	exonic	GPR144	nonsynonymous SNV	GPR144:NM_001161808:exon14:c.T2239C:p.W747R	0	0	0	0	0	0	0	0	0	0	0	0	0	0	0	0	0	0	1	0	0	0	0	0	0	0	0	0	0	0	0	0	0	0	0	0	0	0	0	0	0	0
chr9	127231522	C	T	exonic	GPR144	nonsynonymous SNV	GPR144:NM_001161808:exon15:c.C2330T:p.A777V	0	0	0	0	0	0	0	0	0	0	0	0	0	0	0	0	0	0	0	0	0	0	1	0	0	0	0	0	0	0	0	0	0	0	0	0	0	0	0	0	0	0
chr12	42499653	C	T	exonic	GXYLT1	nonsynonymous SNV	GXYLT1:NM_001099650:exon4:c.G738A:p.M246I,GXYLT1:NM_173601:exon5:c.G831A:p.M277I	0	0	0	0	0	0	0	0	0	0	0	0	0	0	0	0	0	0	0	0	0	0	0	0	0	0	1	0	0	0	0	0	0	0	0	0	0	0	0	0	0	0
chr12	42499654	A	G	exonic	GXYLT1	nonsynonymous SNV	GXYLT1:NM_001099650:exon4:c.T737C:p.M246T,GXYLT1:NM_173601:exon5:c.T830C:p.M277T	0	0	0	0	0	0	0	0	0	0	0	0	0	0	0	0	0	0	0	0	0	0	0	0	0	0	1	0	0	0	0	0	0	0	0	0	0	0	0	0	0	0
chr12	42499825	A	C	exonic	GXYLT1	nonsynonymous SNV	GXYLT1:NM_001099650:exon4:c.T566G:p.I189S,GXYLT1:NM_173601:exon5:c.T659G:p.I220S	0	0	0	0	0	0	0	0	0	0	0	0	0	0	0	0	0	0	0	0	0	0	0	1	0	0	0	0	0	0	0	0	0	0	0	0	0	0	0	0	0	0
chr12	42538406	C	T	exonic	GXYLT1	nonsynonymous SNV	GXYLT1:NM_001099650:exon1:c.G43A:p.G15S,GXYLT1:NM_173601:exon1:c.G43A:p.G15S	1	0	0	0	0	0	0	0	0	0	0	0	0	0	0	0	0	0	0	0	0	0	0	0	0	0	0	0	0	0	0	0	0	1	0	0	0	0	0	0	0	0
chr12	42538412	C	T	exonic	GXYLT1	nonsynonymous SNV	GXYLT1:NM_001099650:exon1:c.G37A:p.A13T,GXYLT1:NM_173601:exon1:c.G37A:p.A13T	1	0	0	0	0	0	0	0	0	0	0	0	0	0	0	0	0	0	0	0	0	0	0	0	0	0	0	0	0	0	0	0	0	1	0	0	0	0	0	0	0	0
chr12	42538423	A	G	exonic	GXYLT1	nonsynonymous SNV	GXYLT1:NM_001099650:exon1:c.T26C:p.V9A,GXYLT1:NM_173601:exon1:c.T26C:p.V9A	1	0	0	0	0	0	0	0	0	0	0	0	0	0	0	0	0	0	0	0	0	0	0	0	0	0	0	0	0	0	0	0	0	1	0	0	0	0	0	0	0	0
chr8	145535887	A	C	exonic	HSF1	nonsynonymous SNV	HSF1:NM_005526:exon9:c.A1099C:p.T367P	0	0	0	0	0	0	1	1	0	0	0	0	0	0	1	0	0	1	0	0	0	0	0	0	0	0	0	1	0	0	0	0	0	1	0	0	1	0	0	1	0	0
chr8	145535890	T	C	exonic	HSF1	nonsynonymous SNV	HSF1:NM_005526:exon9:c.T1102C:p.S368P	0	0	0	0	0	0	1	1	0	0	0	0	0	0	1	0	0	1	0	0	0	0	0	0	0	0	0	1	0	0	0	0	0	0	0	0	1	0	0	1	0	0
chr8	145535893	A	C	exonic	HSF1	nonsynonymous SNV	HSF1:NM_005526:exon9:c.A1105C:p.T369P	0	0	0	0	0	0	1	1	0	0	0	0	0	0	1	0	0	1	0	0	0	0	0	0	0	0	0	1	0	0	0	0	0	0	0	0	1	0	0	1	0	0
chr1	201163305	C	A	exonic	IGFN1	nonsynonymous SNV	IGFN1:NM_001164586:exon3:c.C31A:p.P11T	0	0	0	0	0	0	0	0	0	0	0	0	0	1	0	0	0	0	0	0	0	0	0	0	0	0	0	0	0	0	0	0	0	0	0	0	0	0	0	0	0	0
chr1	201163306	C	G	exonic	IGFN1	nonsynonymous SNV	IGFN1:NM_001164586:exon3:c.C32G:p.P11R	0	0	0	0	0	0	0	0	0	0	0	0	0	1	0	0	0	0	0	0	0	0	0	0	0	0	0	0	0	0	0	0	0	0	0	0	0	0	0	0	0	0
chr1	201165004	G	T	exonic	IGFN1	nonsynonymous SNV	IGFN1:NM_001164586:exon4:c.G165T:p.E55D	0	0	0	0	0	0	0	0	1	0	0	0	0	0	0	0	0	0	0	0	0	0	0	0	0	0	0	0	0	0	0	0	0	0	0	0	0	0	0	0	0	0
chr1	201177247	G	C	exonic	IGFN1	nonsynonymous SNV	IGFN1:NM_001164586:exon12:c.G3226C:p.G1076R	0	0	0	0	0	0	0	0	0	0	0	0	0	0	0	0	0	0	0	0	0	0	0	0	0	0	0	0	0	0	0	0	0	0	0	0	1	0	0	0	0	0
chr1	201177322	G	T	exonic	IGFN1	nonsynonymous SNV	IGFN1:NM_001164586:exon12:c.G3301T:p.G1101W	0	0	0	0	0	0	0	0	0	0	0	0	0	0	0	0	0	0	0	0	0	0	0	0	0	0	0	0	0	0	0	0	0	0	0	0	0	0	0	0	0	0
chr1	201178031	G	A	exonic	IGFN1	nonsynonymous SNV	IGFN1:NM_001164586:exon12:c.G4010A:p.G1337E	0	0	0	0	0	0	0	1	0	0	0	0	0	0	0	0	0	0	0	0	0	0	0	0	0	0	0	0	0	0	0	0	0	0	0	0	0	0	0	0	0	0
chr1	201178124	G	T	exonic	IGFN1	nonsynonymous SNV	IGFN1:NM_001164586:exon12:c.G4103T:p.R1368M	0	0	0	0	0	0	0	0	0	0	0	0	0	0	0	0	0	0	0	0	0	0	0	0	0	0	0	0	0	0	0	0	0	0	0	0	0	0	0	0	0	0
chr1	201178132	G	T	exonic	IGFN1	nonsynonymous SNV	IGFN1:NM_001164586:exon12:c.G4111T:p.G1371W	0	0	0	0	0	0	0	0	0	0	0	0	0	0	0	0	0	0	0	0	0	0	0	0	0	0	0	0	0	0	0	0	0	0	0	0	0	0	0	0	0	0
chr1	201178696	G	C	exonic	IGFN1	nonsynonymous SNV	IGFN1:NM_001164586:exon12:c.G4675C:p.G1559R	0	0	0	0	0	0	0	0	0	0	0	0	0	0	0	0	0	0	0	0	0	1	0	0	0	0	1	0	0	0	0	0	0	0	0	0	0	0	0	0	0	0
chr1	201178741	A	G	exonic	IGFN1	nonsynonymous SNV	IGFN1:NM_001164586:exon12:c.A4720G:p.K1574E	0	0	0	0	0	0	0	0	0	0	0	0	0	0	0	0	0	0	0	0	0	0	0	0	0	0	0	0	0	0	0	0	0	0	0	0	0	0	0	0	0	0
chr1	201178749	G	A	exonic	IGFN1	nonsynonymous SNV	IGFN1:NM_001164586:exon12:c.G4728A:p.M1576I	0	0	0	0	0	0	0	0	0	0	0	0	0	0	0	0	0	0	0	0	0	0	0	0	0	0	0	0	0	0	0	0	0	0	0	0	0	0	0	0	0	0
chr1	201178820	C	T	exonic	IGFN1	nonsynonymous SNV	IGFN1:NM_001164586:exon12:c.C4799T:p.A1600V	0	0	0	0	0	0	0	0	0	0	0	0	0	0	0	0	0	0	0	0	0	0	0	0	0	0	0	0	0	0	0	0	0	0	0	0	0	0	0	0	0	0
chr1	201178849	G	A	exonic	IGFN1	nonsynonymous SNV	IGFN1:NM_001164586:exon12:c.G4828A:p.E1610K	0	0	0	0	0	0	0	0	0	0	0	0	0	0	0	0	0	0	0	0	0	0	0	0	0	0	0	0	0	0	0	0	0	0	0	0	0	0	0	0	0	0
chr1	201178876	G	A	exonic	IGFN1	nonsynonymous SNV	IGFN1:NM_001164586:exon12:c.G4855A:p.G1619S	0	0	0	0	0	0	0	0	0	0	0	0	0	0	0	0	0	0	0	0	0	0	0	0	0	0	0	0	0	0	0	0	0	0	0	0	0	0	0	0	0	0
chr1	201178984	G	A	exonic	IGFN1	nonsynonymous SNV	IGFN1:NM_001164586:exon12:c.G4963A:p.G1655S	0	0	0	0	0	0	0	0	0	0	0	0	0	0	0	0	0	0	0	0	0	0	0	0	0	0	0	0	0	0	0	0	0	0	0	0	0	0	0	0	0	0
chr1	201179012	G	T	exonic	IGFN1	nonsynonymous SNV	IGFN1:NM_001164586:exon12:c.G4991T:p.G1664V	0	0	0	0	0	0	0	0	0	0	0	0	0	0	0	0	0	0	0	0	0	0	0	0	0	0	0	0	0	0	0	0	0	0	0	0	0	0	0	0	0	0
chr1	201179092	G	A	exonic	IGFN1	nonsynonymous SNV	IGFN1:NM_001164586:exon12:c.G5071A:p.G1691S	0	0	0	0	0	0	0	0	0	0	0	0	0	0	0	0	0	0	0	0	0	0	0	0	0	0	1	0	0	1	0	0	0	0	0	0	0	0	0	0	0	0
chr1	201179173	G	A	exonic	IGFN1	nonsynonymous SNV	IGFN1:NM_001164586:exon12:c.G5152A:p.E1718K	0	0	0	0	0	0	0	0	0	0	0	0	0	0	0	0	0	0	0	0	0	0	0	0	0	0	0	0	0	0	0	0	0	0	0	0	0	0	0	0	0	0
chr1	201179497	G	A	exonic	IGFN1	nonsynonymous SNV	IGFN1:NM_001164586:exon12:c.G5476A:p.E1826K	0	0	0	0	0	0	0	0	0	0	0	0	0	0	0	0	0	0	0	0	0	0	0	0	0	0	0	0	0	0	0	0	0	0	0	0	0	0	0	0	0	0
chr1	201179524	G	A	exonic	IGFN1	nonsynonymous SNV	IGFN1:NM_001164586:exon12:c.G5503A:p.G1835S	0	0	0	0	0	0	0	0	0	0	0	0	0	0	0	0	0	0	0	0	0	0	0	0	0	0	0	0	0	0	0	0	0	0	0	0	0	0	0	0	0	0
chr1	201179821	G	A	exonic	IGFN1	nonsynonymous SNV	IGFN1:NM_001164586:exon12:c.G5800A:p.E1934K	0	0	0	0	0	0	0	0	0	0	0	0	0	0	0	0	0	0	0	0	0	0	0	0	0	0	0	0	0	0	0	0	0	0	0	0	0	0	0	0	0	0
chr1	201179876	A	G	exonic	IGFN1	nonsynonymous SNV	IGFN1:NM_001164586:exon12:c.A5855G:p.E1952G	0	0	0	0	0	0	0	0	0	0	0	0	0	0	0	0	0	0	0	0	0	0	0	0	0	0	0	0	0	0	0	0	0	0	0	0	0	0	0	0	0	0
chr1	201180085	G	A	exonic	IGFN1	nonsynonymous SNV	IGFN1:NM_001164586:exon12:c.G6064A:p.G2022S	0	0	0	0	0	0	0	0	0	0	0	0	0	0	0	0	0	0	0	0	0	0	0	0	0	0	0	0	0	0	0	0	0	0	0	0	0	0	0	0	0	0
chr1	201180224	C	T	exonic	IGFN1	nonsynonymous SNV	IGFN1:NM_001164586:exon12:c.C6203T:p.A2068V	0	0	0	0	0	0	0	0	0	0	0	0	0	0	0	0	0	0	0	0	0	0	0	0	0	0	0	0	0	0	0	0	0	0	0	0	0	0	0	0	0	0
chr1	201180361	G	A	exonic	IGFN1	nonsynonymous SNV	IGFN1:NM_001164586:exon12:c.G6340A:p.E2114K	0	0	0	0	0	0	0	0	0	0	0	0	0	0	0	0	0	0	0	0	0	0	0	0	0	0	0	0	0	0	0	0	0	0	0	0	0	0	0	0	0	0
chr1	201180625	G	A	exonic	IGFN1	nonsynonymous SNV	IGFN1:NM_001164586:exon12:c.G6604A:p.G2202S	0	0	0	0	0	0	0	0	0	0	0	0	0	0	0	0	0	0	0	0	0	0	0	0	0	0	0	0	0	0	0	0	0	0	0	0	0	0	0	0	0	0
chr1	201180701	G	A	exonic	IGFN1	nonsynonymous SNV	IGFN1:NM_001164586:exon12:c.G6680A:p.G2227E	0	0	0	0	0	0	0	0	0	0	0	0	0	0	0	0	0	0	0	0	0	0	0	0	0	0	0	0	0	0	0	0	0	0	0	0	0	0	0	0	0	0
chr1	201181951	C	T	exonic	IGFN1	stopgain	IGFN1:NM_001164586:exon12:c.C7930T:p.Q2644X	0	0	0	0	0	0	0	0	0	0	0	0	0	0	0	0	0	0	0	0	0	0	0	0	0	0	0	0	0	0	0	0	0	0	0	0	0	0	0	0	0	0
chr1	201181973	C	T	exonic	IGFN1	nonsynonymous SNV	IGFN1:NM_001164586:exon12:c.C7952T:p.S2651F	0	0	0	0	0	0	0	0	0	0	0	0	0	0	0	0	0	0	0	0	0	0	0	0	0	0	0	0	0	0	0	0	0	0	0	0	0	0	0	0	0	0
chr1	201182125	G	A	exonic	IGFN1	nonsynonymous SNV	IGFN1:NM_001164586:exon12:c.G8104A:p.G2702S	0	0	0	0	0	0	0	0	0	0	0	0	0	0	0	0	0	0	0	0	0	0	0	0	0	0	0	0	0	0	0	0	0	0	0	0	0	0	0	0	0	0
chr1	201182293	C	T	exonic	IGFN1	stopgain	IGFN1:NM_001164586:exon12:c.C8272T:p.Q2758X	0	0	0	0	0	0	0	0	0	0	0	0	0	1	0	0	0	0	0	0	0	0	0	0	0	0	0	0	0	0	0	0	0	0	0	0	0	0	0	0	0	0
chr1	201182327	G	C	exonic	IGFN1	nonsynonymous SNV	IGFN1:NM_001164586:exon12:c.G8306C:p.R2769T	0	0	0	0	1	0	0	0	0	0	0	0	0	0	0	0	0	0	0	0	0	0	0	0	0	0	0	0	0	0	0	0	0	0	0	0	0	0	0	0	0	0
chr1	201190614	C	T	exonic	IGFN1	nonsynonymous SNV	IGFN1:NM_001164586:exon19:c.C9941T:p.S3314L	0	0	0	0	0	0	0	0	0	0	0	0	0	0	0	0	0	0	0	1	0	0	0	0	0	0	0	0	0	0	0	0	0	0	0	0	0	0	0	0	0	0
chr1	201190674	A	G	exonic	IGFN1	nonsynonymous SNV	IGFN1:NM_001164586:exon19:c.A10001G:p.Q3334R	0	0	0	0	0	0	0	0	0	0	0	0	0	0	0	0	0	0	0	0	0	0	0	1	0	0	0	0	0	0	0	0	0	0	0	0	0	0	0	0	0	0
chr1	201190827	G	A	exonic	IGFN1	nonsynonymous SNV	IGFN1:NM_001164586:exon19:c.G10154A:p.S3385N	0	0	0	0	0	0	0	0	0	0	0	0	0	0	0	0	0	0	0	0	0	0	0	0	0	0	0	0	0	0	0	0	0	0	0	0	0	0	0	0	0	0
chr11	18727664	A	G	exonic	IGSF22	nonsynonymous SNV	IGSF22:NM_173588:exon22:c.T3610C:p.Y1204H	0	0	0	0	0	0	0	0	0	0	0	0	0	0	0	0	0	0	0	0	0	0	0	0	0	0	0	0	1	0	0	0	0	0	0	0	0	0	0	0	0	0
chr11	18731033	C	T	exonic	IGSF22	nonsynonymous SNV	IGSF22:NM_173588:exon18:c.G2899A:p.E967K	0	0	0	0	0	0	0	0	0	0	0	0	0	0	0	0	0	0	0	0	0	0	0	0	0	0	0	0	0	0	0	0	0	0	0	0	0	0	0	0	0	0
chr11	18735537	G	A	exonic	IGSF22	nonsynonymous SNV	IGSF22:NM_173588:exon14:c.C1957T:p.R653C	1	0	0	0	0	0	0	0	0	0	0	0	0	0	0	0	0	0	0	0	0	0	0	0	0	0	0	0	0	0	0	0	0	0	0	0	0	0	0	0	0	0
chr11	18735605	G	A	exonic	IGSF22	nonsynonymous SNV	IGSF22:NM_173588:exon14:c.C1889T:p.P630L	0	0	0	0	0	0	0	0	0	0	0	0	0	0	0	0	0	0	0	0	0	0	0	0	0	0	0	0	0	0	0	0	0	0	0	0	0	0	0	0	0	0
chr11	18735875	A	G	exonic	IGSF22	nonsynonymous SNV	IGSF22:NM_173588:exon13:c.T1747C:p.Y583H	0	0	0	0	0	0	0	0	0	0	0	0	0	0	0	0	0	0	0	0	0	0	0	0	0	0	0	0	0	0	0	0	0	0	0	0	0	0	0	0	0	0
chr11	18736139	C	T	exonic	IGSF22	nonsynonymous SNV	IGSF22:NM_173588:exon12:c.G1564A:p.D522N	0	0	0	0	0	0	0	0	0	0	0	0	0	0	1	0	0	0	0	0	0	0	0	0	0	0	0	0	0	0	0	0	0	0	0	0	0	0	0	0	0	0
chr11	18743511	C	T	exonic	IGSF22	nonsynonymous SNV	IGSF22:NM_173588:exon3:c.G187A:p.G63S	0	0	0	0	0	0	0	0	0	0	0	0	0	0	0	0	0	0	0	0	0	0	0	0	0	0	0	0	0	0	0	0	0	0	0	0	0	0	0	0	0	0
chr2	241661926	G	A	exonic	KIF1A	nonsynonymous SNV	KIF1A:NM_004321:exon40:c.C4309T:p.R1437C,KIF1A:NM_001244008:exon43:c.C4612T:p.R1538C	0	0	0	0	0	0	0	0	0	0	0	0	0	0	0	1	0	0	0	0	0	0	0	0	0	0	0	0	0	0	0	0	0	0	0	0	0	0	0	0	0	0
chr2	241682369	C	A	exonic	KIF1A	nonsynonymous SNV	KIF1A:NM_004321:exon31:c.G3314T:p.R1105L,KIF1A:NM_001244008:exon34:c.G3617T:p.R1206L	0	0	1	0	0	0	0	0	0	0	0	0	0	0	0	0	0	0	0	0	0	0	0	0	0	0	0	0	0	0	0	0	0	0	0	0	0	0	0	0	0	0
chr2	241696840	A	C	exonic	KIF1A	nonsynonymous SNV	KIF1A:NM_001244008:exon27:c.T2754G:p.D918E	0	0	0	0	0	0	0	0	0	0	0	0	0	0	0	0	0	0	0	0	0	0	0	0	0	0	0	0	0	0	0	0	0	0	0	0	0	0	0	0	0	0
chr2	241697910	G	A	exonic	KIF1A	nonsynonymous SNV	KIF1A:NM_004321:exon24:c.C2422T:p.R808C,KIF1A:NM_001244008:exon26:c.C2449T:p.R817C	0	0	0	0	0	0	0	0	0	0	0	0	0	0	0	0	0	0	0	0	0	0	0	1	0	0	0	0	0	0	0	0	0	0	0	0	0	0	0	0	0	0
chr2	241726712	G	A	exonic	KIF1A	nonsynonymous SNV	KIF1A:NM_004321:exon4:c.C385T:p.R129W,KIF1A:NM_001244008:exon5:c.C385T:p.R129W	0	0	0	0	0	0	0	0	0	0	0	0	0	0	0	0	0	0	0	0	0	0	0	0	0	0	0	0	0	0	0	0	0	0	0	0	0	0	0	0	0	0
chr2	241727469	T	C	exonic	KIF1A	nonsynonymous SNV	KIF1A:NM_004321:exon3:c.A362G:p.Q121R,KIF1A:NM_001244008:exon4:c.A362G:p.Q121R	0	0	0	0	0	0	0	0	0	0	0	0	0	0	0	0	0	0	0	0	0	0	0	0	0	0	0	0	0	0	0	0	0	0	0	0	0	0	0	0	0	0
chr2	241727475	A	G	exonic	KIF1A	nonsynonymous SNV	KIF1A:NM_004321:exon3:c.T356C:p.I119T,KIF1A:NM_001244008:exon4:c.T356C:p.I119T	0	0	0	0	0	0	0	0	0	0	0	0	0	0	0	0	0	0	0	0	0	0	0	0	0	0	0	0	0	0	0	0	0	0	0	0	0	0	0	0	0	0
chr2	241728661	G	A	exonic	KIF1A	nonsynonymous SNV	KIF1A:NM_004321:exon2:c.C175T:p.H59Y,KIF1A:NM_001244008:exon3:c.C175T:p.H59Y	0	0	0	0	0	0	0	0	0	0	0	0	0	0	0	0	0	0	0	0	0	0	0	0	0	0	0	0	0	0	0	0	0	0	0	0	0	0	0	0	0	1
chr14	104605084	T	C	exonic	KIF26A	nonsynonymous SNV	KIF26A:NM_015656:exon1:c.T25C:p.C9R	0	0	0	0	0	0	0	0	0	0	0	0	0	0	0	0	0	0	0	0	0	0	0	0	0	0	0	0	0	0	0	0	0	0	0	0	0	1	0	0	0	0
chr14	104618631	G	C	exonic	KIF26A	nonsynonymous SNV	KIF26A:NM_015656:exon3:c.G568C:p.D190H	0	0	0	0	0	0	0	0	0	0	0	0	0	0	0	0	1	0	0	0	0	0	0	0	0	0	0	0	0	0	0	0	0	0	0	0	0	0	0	0	0	0
chr14	104640528	G	A	exonic	KIF26A	nonsynonymous SNV	KIF26A:NM_015656:exon11:c.G2074A:p.A692T	0	0	0	0	0	0	0	0	0	0	0	0	0	0	0	0	0	0	0	0	0	0	0	0	0	0	0	0	0	0	0	0	0	0	0	0	0	0	0	0	0	0
chr14	104641986	C	G	exonic	KIF26A	nonsynonymous SNV	KIF26A:NM_015656:exon12:c.C2861G:p.P954R	0	0	0	0	0	0	0	0	0	0	0	0	0	0	0	0	0	0	0	1	0	0	0	0	0	0	0	0	0	0	0	0	0	0	0	0	0	0	0	0	0	0
chr14	104642981	G	A	exonic	KIF26A	nonsynonymous SNV	KIF26A:NM_015656:exon12:c.G3856A:p.G1286R	0	0	0	0	0	0	0	0	0	0	0	0	0	0	0	0	0	0	0	0	0	0	0	0	0	0	0	0	0	0	0	0	0	0	0	0	0	0	0	0	0	0
chr14	104643057	C	T	exonic	KIF26A	nonsynonymous SNV	KIF26A:NM_015656:exon12:c.C3932T:p.T1311I	0	0	0	0	0	0	0	0	0	0	0	0	0	0	0	0	0	0	0	0	0	0	0	0	0	0	0	0	0	0	0	0	0	0	0	0	0	0	0	0	0	0
chr14	104643651	G	T	exonic	KIF26A	nonsynonymous SNV	KIF26A:NM_015656:exon12:c.G4526T:p.R1509L	0	0	0	0	0	0	0	0	0	0	0	0	0	0	0	0	0	0	0	0	0	0	0	0	0	0	0	0	0	0	0	0	0	0	0	0	0	0	0	0	0	0
chr14	104643801	C	T	exonic	KIF26A	nonsynonymous SNV	KIF26A:NM_015656:exon12:c.C4676T:p.A1559V	0	0	0	0	1	0	0	0	0	0	0	0	0	0	0	0	0	0	0	0	0	0	0	0	0	0	0	0	0	0	0	0	0	0	0	0	0	0	0	0	0	0
chr12	53343052	C	T	exonic	KRT18	nonsynonymous SNV	KRT18:NM_000224:exon1:c.C95T:p.A32V,KRT18:NM_199187:exon2:c.C95T:p.A32V	0	0	0	0	0	0	0	0	0	0	0	0	0	0	1	0	0	0	0	0	0	0	0	0	0	0	0	0	0	0	0	0	0	0	0	0	0	0	0	0	0	0
chr12	53343069	G	T	exonic	KRT18	nonsynonymous SNV	KRT18:NM_000224:exon1:c.G112T:p.G38C,KRT18:NM_199187:exon2:c.G112T:p.G38C	0	0	0	0	0	0	0	0	0	0	0	0	0	0	0	0	0	0	0	0	0	0	0	0	0	0	0	0	0	0	0	0	0	0	0	0	0	0	0	0	0	0
chr12	53343318	C	T	exonic	KRT18	nonsynonymous SNV	KRT18:NM_000224:exon1:c.C361T:p.P121S,KRT18:NM_199187:exon2:c.C361T:p.P121S	0	0	1	0	0	0	0	0	0	0	0	1	0	0	0	0	0	0	0	0	0	0	0	0	0	0	0	1	1	0	1	0	1	0	0	0	0	1	0	0	0	0
chr12	53343322	A	C	exonic	KRT18	nonsynonymous SNV	KRT18:NM_000224:exon1:c.A365C:p.Q122P,KRT18:NM_199187:exon2:c.A365C:p.Q122P	0	0	1	0	0	0	0	0	0	0	0	0	0	0	0	0	0	0	0	0	0	0	0	0	0	0	0	0	1	0	0	0	1	0	0	0	0	0	0	0	0	0
chr12	53343325	T	A	exonic	KRT18	nonsynonymous SNV	KRT18:NM_000224:exon1:c.T368A:p.V123D,KRT18:NM_199187:exon2:c.T368A:p.V123D	0	0	1	0	0	0	0	0	0	0	0	0	0	0	0	0	0	0	0	0	0	0	0	0	0	0	0	0	0	0	0	0	1	0	0	0	0	0	0	0	0	0
chr17	39211182	C	T	exonic	KRTAP2-2	stopgain	KRTAP2-2:NM_033032:exon1:c.G282A:p.W94X	0	0	0	0	0	0	0	0	0	0	0	0	0	0	0	0	0	0	0	1	0	0	0	0	0	0	1	1	0	0	1	0	0	0	0	0	0	0	0	0	0	0
chr17	39211189	C	G	exonic	KRTAP2-2	nonsynonymous SNV	KRTAP2-2:NM_033032:exon1:c.G275C:p.C92S	0	0	0	0	0	0	0	0	0	0	0	0	0	0	0	0	0	0	0	0	0	0	0	0	0	0	0	0	0	0	0	0	0	0	0	0	0	0	0	0	0	0
chr17	39221816	C	T	exonic	KRTAP2-4	stopgain	KRTAP2-4:NM_033184:exon1:c.G282A:p.W94X	0	0	0	0	0	0	0	0	0	0	1	0	0	1	1	0	0	0	0	0	0	0	0	0	0	0	0	0	0	0	1	0	0	0	0	0	0	0	0	1	0	0
chr18	44057439	A	G	exonic	LOXHD1	nonsynonymous SNV	LOXHD1:NM_001145473:exon9:c.T1535C:p.V512A,LOXHD1:NM_144612:exon40:c.T6632C:p.V2211A	0	0	0	0	0	0	0	0	0	0	0	0	1	0	0	0	0	0	0	0	0	0	0	0	0	0	0	0	0	0	0	0	0	0	0	0	0	0	0	0	0	0
chr18	44063599	C	G	exonic	LOXHD1	nonsynonymous SNV	LOXHD1:NM_001145473:exon8:c.G1009C:p.A337P,LOXHD1:NM_001173129:exon8:c.G1009C:p.A337P,LOXHD1:NM_001145472:exon22:c.G2959C:p.A987P,LOXHD1:NM_144612:exon39:c.G6106C:p.A2036P	0	0	0	0	1	0	0	0	0	0	0	0	0	0	0	0	0	0	0	0	0	0	0	0	0	0	0	0	0	0	0	0	0	0	0	0	0	0	0	0	0	0
chr18	44085912	G	C	exonic	LOXHD1	nonsynonymous SNV	LOXHD1:NM_001145473:exon5:c.C484G:p.Q162E,LOXHD1:NM_001173129:exon5:c.C484G:p.Q162E,LOXHD1:NM_001145472:exon19:c.C2434G:p.Q812E,LOXHD1:NM_144612:exon36:c.C5581G:p.Q1861E	0	0	0	0	0	0	0	0	0	0	0	0	0	0	0	0	0	0	0	0	0	0	0	0	0	0	0	0	0	0	0	0	0	0	0	0	0	0	0	0	0	0
chr18	44089768	C	T	exonic	LOXHD1	nonsynonymous SNV	LOXHD1:NM_001145473:exon3:c.G127A:p.E43K,LOXHD1:NM_001173129:exon3:c.G127A:p.E43K,LOXHD1:NM_001145472:exon17:c.G2077A:p.E693K,LOXHD1:NM_144612:exon34:c.G5224A:p.E1742K	0	0	0	0	0	0	0	0	0	0	0	0	0	0	0	0	0	0	0	0	0	0	0	0	0	0	0	0	0	0	0	0	0	0	0	0	0	0	0	0	0	0
chr18	44102144	C	A	exonic	LOXHD1	nonsynonymous SNV	LOXHD1:NM_001145472:exon14:c.G1672T:p.G558W,LOXHD1:NM_144612:exon32:c.G5005T:p.G1669W	0	0	0	0	0	0	0	0	0	0	0	0	0	0	0	0	0	0	0	0	0	0	0	0	0	0	0	0	0	0	0	0	0	0	0	0	0	0	0	0	0	0
chr18	44109166	G	A	exonic	LOXHD1	nonsynonymous SNV	LOXHD1:NM_001145472:exon11:c.C1171T:p.R391W,LOXHD1:NM_144612:exon29:c.C4504T:p.R1502W	0	0	0	0	0	0	0	0	0	0	0	0	0	0	0	0	0	0	0	0	0	0	0	0	0	0	0	0	0	0	0	0	0	0	0	0	0	0	0	0	0	0
chr18	44113283	G	A	exonic	LOXHD1	nonsynonymous SNV	LOXHD1:NM_001145472:exon10:c.C884T:p.A295V,LOXHD1:NM_144612:exon28:c.C4217T:p.A1406V	0	0	0	0	0	0	0	0	0	0	0	0	0	0	0	0	0	0	0	0	0	0	0	0	0	0	0	0	0	0	0	0	0	0	0	0	0	0	0	0	1	0
chr18	44121796	C	T	exonic	LOXHD1	nonsynonymous SNV	LOXHD1:NM_001145472:exon7:c.G523A:p.G175R,LOXHD1:NM_144612:exon25:c.G3856A:p.G1286R	0	0	0	0	0	0	0	0	0	0	0	0	0	0	0	0	0	0	0	0	0	0	0	0	0	0	0	0	0	0	0	0	0	0	0	0	0	0	0	0	0	0
chr18	44157684	C	A	exonic	LOXHD1	nonsynonymous SNV	LOXHD1:NM_144612:exon14:c.G1956T:p.E652D	0	0	0	0	0	0	0	0	0	0	0	0	0	0	0	0	0	0	0	0	0	0	0	0	0	0	0	0	0	0	0	0	0	0	0	0	1	0	0	0	0	0
chr18	44157733	TC	T	exonic	LOXHD1	frameshift substitution	LOXHD1:NM_144612:exon14:c.1906_1907A	0	0	0	0	0	1	0	0	0	0	0	0	0	0	0	0	0	0	0	0	0	0	0	0	0	0	0	0	0	0	0	0	0	0	0	0	0	0	0	0	0	0
chr18	44181308	C	T	exonic	LOXHD1	nonsynonymous SNV	LOXHD1:NM_144612:exon8:c.G1006A:p.G336S	0	0	0	0	0	0	0	0	0	0	0	0	0	0	0	0	0	0	0	0	0	0	0	0	0	0	0	1	0	0	0	0	0	0	0	0	0	0	0	0	0	0
chr15	101514110	C	T	exonic	LRRK1	nonsynonymous SNV	LRRK1:NM_024652:exon3:c.C199T:p.R67C	0	0	0	0	0	0	0	0	0	0	0	0	0	0	0	0	0	0	0	0	0	0	0	0	0	0	0	0	0	0	1	0	0	0	0	0	0	0	0	0	0	0
chr15	101565029	G	A	exonic	LRRK1	nonsynonymous SNV	LRRK1:NM_024652:exon16:c.G2089A:p.V697I	0	0	0	0	0	0	0	0	0	0	0	0	0	0	0	0	1	0	0	0	0	0	0	0	0	0	0	1	0	0	0	0	0	0	0	0	0	0	0	0	0	0
chr15	101597131	A	G	exonic	LRRK1	nonsynonymous SNV	LRRK1:NM_024652:exon28:c.A4403G:p.H1468R	0	0	0	0	0	0	0	0	0	0	0	0	0	0	0	0	0	0	0	0	1	0	0	0	0	0	0	0	0	0	0	0	0	0	0	0	0	0	0	0	0	0
chr15	101605590	G	T	exonic	LRRK1	nonsynonymous SNV	LRRK1:NM_024652:exon32:c.G4948T:p.G1650W	0	0	0	0	0	0	0	0	0	0	0	0	0	0	0	0	0	0	0	0	0	0	0	0	0	0	0	0	0	0	0	0	0	0	0	0	0	0	0	0	0	0
chr15	101606897	C	T	exonic	LRRK1	nonsynonymous SNV	LRRK1:NM_024652:exon33:c.C5821T:p.R1941W	0	0	0	0	0	0	0	0	0	0	0	0	0	0	0	0	0	0	0	0	0	0	0	0	0	0	0	0	1	1	0	0	0	0	0	0	0	0	0	0	0	0
chr22	28194070	C	A	exonic	MN1	nonsynonymous SNV	MN1:NM_002430:exon1:c.G2462T:p.G821V	0	0	0	0	0	0	0	0	0	0	0	0	0	0	0	0	0	0	0	0	0	0	0	0	0	0	0	0	0	0	0	0	0	0	0	0	0	0	0	0	0	0
chr22	28194935	G	A	exonic	MN1	stopgain	MN1:NM_002430:exon1:c.C1597T:p.Q533X	0	0	0	0	0	0	0	1	1	0	1	0	0	0	0	0	1	0	0	0	0	1	0	0	0	0	0	0	0	0	0	0	0	0	1	0	0	0	0	0	0	0
chr22	28196036	C	A	exonic	MN1	nonsynonymous SNV	MN1:NM_002430:exon1:c.G496T:p.G166C	0	0	0	0	0	0	0	0	0	0	0	0	0	0	0	0	0	0	0	0	0	0	0	0	0	0	0	0	0	0	0	0	0	0	0	0	0	0	0	0	0	0
chr9	13107092	C	T	exonic	MPDZ	nonsynonymous SNV	MPDZ:NM_001261407:exon45:c.G5899A:p.G1967R,MPDZ:NM_001261406:exon46:c.G5986A:p.G1996R,MPDZ:NM_003829:exon46:c.G5998A:p.G2000R	0	0	0	0	0	0	0	0	0	0	0	0	0	0	0	0	0	0	1	0	0	0	0	0	0	0	0	0	0	0	0	0	0	0	0	0	0	0	0	0	0	0
chr9	13150538	G	C	exonic	MPDZ	nonsynonymous SNV	MPDZ:NM_001261406:exon25:c.C3602G:p.T1201S,MPDZ:NM_001261407:exon25:c.C3602G:p.T1201S,MPDZ:NM_003829:exon25:c.C3602G:p.T1201S	0	0	0	0	0	0	0	0	0	0	0	0	0	0	0	0	0	0	0	0	0	0	0	0	0	0	0	0	0	0	0	0	0	0	0	0	0	0	0	0	0	0
chr9	13186355	T	C	exonic	MPDZ	nonsynonymous SNV	MPDZ:NM_001261406:exon18:c.A2395G:p.K799E,MPDZ:NM_001261407:exon18:c.A2395G:p.K799E,MPDZ:NM_003829:exon18:c.A2395G:p.K799E	0	0	0	0	0	0	0	0	0	0	0	0	0	0	0	0	0	0	0	0	0	0	0	0	0	0	0	0	0	0	0	0	0	0	0	0	0	0	0	0	0	0
chr9	13188929	C	T	exonic	MPDZ	nonsynonymous SNV	MPDZ:NM_001261406:exon17:c.G2218A:p.E740K,MPDZ:NM_001261407:exon17:c.G2218A:p.E740K,MPDZ:NM_003829:exon17:c.G2218A:p.E740K	0	0	0	0	1	0	0	0	0	0	0	0	0	0	0	0	0	0	0	0	0	0	0	0	0	0	0	0	0	0	0	0	0	0	0	0	0	0	0	0	0	0
chr9	13188953	A	T	exonic	MPDZ	nonsynonymous SNV	MPDZ:NM_001261406:exon17:c.T2194A:p.S732T,MPDZ:NM_001261407:exon17:c.T2194A:p.S732T,MPDZ:NM_003829:exon17:c.T2194A:p.S732T	0	0	0	0	0	0	0	0	0	0	0	1	0	0	0	0	0	0	0	0	0	0	0	0	0	0	0	0	0	0	0	0	0	0	0	0	0	0	0	0	0	0
chr9	13196177	T	G	exonic	MPDZ	nonsynonymous SNV	MPDZ:NM_001261406:exon13:c.A1599C:p.Q533H,MPDZ:NM_001261407:exon13:c.A1599C:p.Q533H,MPDZ:NM_003829:exon13:c.A1599C:p.Q533H	0	0	0	0	0	0	0	0	0	0	0	0	0	0	0	0	0	0	0	0	0	0	0	1	0	0	0	0	0	0	0	0	0	0	0	0	0	0	0	0	0	0
chr9	13219603	C	G	exonic	MPDZ	nonsynonymous SNV	MPDZ:NM_001261406:exon8:c.G1041C:p.L347F,MPDZ:NM_001261407:exon8:c.G1041C:p.L347F,MPDZ:NM_003829:exon8:c.G1041C:p.L347F	0	0	0	0	0	0	1	0	0	0	0	0	0	0	0	0	0	0	0	0	0	0	0	0	0	0	0	0	0	0	0	0	0	0	0	0	0	0	0	0	0	0
chr17	4442984	G	A	exonic	MYBBP1A	nonsynonymous SNV	MYBBP1A:NM_001105538:exon26:c.C3713T:p.P1238L,MYBBP1A:NM_014520:exon26:c.C3713T:p.P1238L	0	0	0	0	0	0	0	0	0	0	0	0	0	0	0	0	0	0	0	0	0	0	0	0	0	0	0	0	0	0	0	0	0	0	0	0	0	0	0	0	0	0
chr17	4443011	G	A	exonic	MYBBP1A	nonsynonymous SNV	MYBBP1A:NM_001105538:exon26:c.C3686T:p.T1229I,MYBBP1A:NM_014520:exon26:c.C3686T:p.T1229I	0	0	0	0	0	0	0	0	0	0	0	0	0	0	0	0	0	0	0	0	0	0	0	0	0	0	0	0	0	0	0	0	0	1	0	0	0	0	0	0	0	0
chr17	4446447	G	A	exonic	MYBBP1A	nonsynonymous SNV	MYBBP1A:NM_001105538:exon20:c.C2653T:p.R885C,MYBBP1A:NM_014520:exon20:c.C2653T:p.R885C	1	0	0	0	0	0	0	0	0	0	0	0	0	0	0	0	0	0	0	0	0	0	0	0	0	0	0	0	0	0	0	0	0	0	0	0	0	0	0	0	0	0
chr17	4447941	C	G	exonic	MYBBP1A	nonsynonymous SNV	MYBBP1A:NM_001105538:exon19:c.G2482C:p.V828L,MYBBP1A:NM_014520:exon19:c.G2482C:p.V828L	0	0	0	0	0	0	0	0	0	0	0	0	0	0	0	0	0	0	0	0	0	0	0	0	0	0	0	0	0	0	1	0	0	0	0	0	0	0	0	0	0	0
chr17	4448591	G	A	exonic	MYBBP1A	nonsynonymous SNV	MYBBP1A:NM_001105538:exon16:c.C2123T:p.T708M,MYBBP1A:NM_014520:exon16:c.C2123T:p.T708M	0	0	0	0	0	0	0	0	0	0	0	0	0	0	0	0	0	0	0	0	0	0	0	0	0	0	0	0	0	0	0	0	0	0	0	0	0	0	0	0	0	1
chr17	4449002	A	G	exonic	MYBBP1A	nonsynonymous SNV	MYBBP1A:NM_001105538:exon15:c.T1976C:p.L659S,MYBBP1A:NM_014520:exon15:c.T1976C:p.L659S	0	0	0	0	0	0	0	0	0	0	0	0	0	0	0	0	0	0	0	0	0	0	0	0	0	0	0	0	0	0	0	0	0	0	0	0	0	0	0	0	0	0
chr17	4451520	A	T	exonic	MYBBP1A	nonsynonymous SNV	MYBBP1A:NM_001105538:exon12:c.T1642A:p.F548I,MYBBP1A:NM_014520:exon12:c.T1642A:p.F548I	0	0	0	0	0	0	0	0	0	0	0	0	0	0	0	0	0	0	0	0	0	0	0	0	0	0	0	0	0	0	0	0	0	0	0	0	0	0	0	0	0	0
chr17	4458230	G	T	exonic	MYBBP1A	nonsynonymous SNV	MYBBP1A:NM_001105538:exon2:c.C220A:p.L74M,MYBBP1A:NM_014520:exon2:c.C220A:p.L74M	0	0	0	0	0	0	0	0	0	0	0	0	0	0	0	0	0	0	0	0	0	0	0	0	0	0	0	0	0	0	0	0	0	0	0	0	0	0	0	0	0	0
chr19	50779346	G	A	exonic	MYH14	nonsynonymous SNV	MYH14:NM_024729:exon26:c.G3443A:p.R1148H,MYH14:NM_001077186:exon27:c.G3467A:p.R1156H,MYH14:NM_001145809:exon28:c.G3566A:p.R1189H	0	0	0	0	0	0	0	0	0	0	0	0	0	0	0	0	0	0	0	0	0	0	0	0	0	0	0	0	0	0	0	0	0	0	0	0	0	0	0	0	0	0
chr19	50792787	C	T	exonic	MYH14	nonsynonymous SNV	MYH14:NM_024729:exon33:c.C4724T:p.A1575V,MYH14:NM_001077186:exon34:c.C4748T:p.A1583V,MYH14:NM_001145809:exon35:c.C4847T:p.A1616V	0	0	0	0	0	0	0	0	0	0	0	0	0	0	0	0	0	0	0	0	0	0	0	0	0	0	0	0	0	0	0	0	0	0	0	0	0	0	0	0	0	0
chr19	50796512	C	T	exonic	MYH14	nonsynonymous SNV	MYH14:NM_024729:exon36:c.C5156T:p.A1719V,MYH14:NM_001077186:exon37:c.C5180T:p.A1727V,MYH14:NM_001145809:exon38:c.C5279T:p.A1760V	0	0	0	0	0	0	0	0	0	0	0	0	0	0	0	0	0	0	0	0	0	0	0	0	0	0	0	0	0	0	0	0	0	0	0	0	0	0	0	0	0	0
chr19	50796927	C	T	exonic	MYH14	nonsynonymous SNV	MYH14:NM_024729:exon37:c.C5329T:p.R1777C,MYH14:NM_001077186:exon38:c.C5353T:p.R1785C,MYH14:NM_001145809:exon39:c.C5452T:p.R1818C	0	0	0	0	0	0	0	0	0	0	0	0	0	0	0	0	0	0	0	0	0	0	0	0	0	0	0	0	0	0	0	0	0	0	0	0	0	0	0	0	0	0
chr19	50805047	C	T	exonic	MYH14	nonsynonymous SNV	MYH14:NM_024729:exon38:c.C5476T:p.R1826C,MYH14:NM_001077186:exon39:c.C5500T:p.R1834C,MYH14:NM_001145809:exon40:c.C5599T:p.R1867C	0	0	0	0	0	0	1	0	0	0	0	0	0	0	0	0	0	0	0	0	0	0	0	0	0	0	0	0	0	0	0	0	0	0	0	0	0	0	0	0	0	0
chr19	50813043	A	C	exonic	MYH14	nonsynonymous SNV	MYH14:NM_024729:exon41:c.A5984C:p.Q1995P,MYH14:NM_001077186:exon42:c.A6008C:p.Q2003P,MYH14:NM_001145809:exon43:c.A6107C:p.Q2036P	0	0	0	0	0	0	0	0	0	0	0	0	0	0	0	0	0	0	0	0	0	0	0	0	0	0	0	0	0	0	0	0	0	0	0	0	0	0	0	0	0	0
chr20	33575036	A	G	exonic	MYH7B	nonsynonymous SNV	MYH7B:NM_020884:exon16:c.A1219G:p.M407V	0	0	0	0	0	0	0	0	0	0	0	0	0	0	0	0	0	1	0	0	0	0	0	0	0	0	0	0	0	0	0	0	0	0	0	0	0	0	0	0	0	0
chr20	33575434	C	T	exonic	MYH7B	nonsynonymous SNV	MYH7B:NM_020884:exon17:c.C1348T:p.R450C	0	1	0	0	0	0	0	0	0	0	0	0	0	0	0	1	0	0	0	0	0	0	1	0	0	0	0	0	0	0	0	0	0	0	0	0	0	0	0	0	0	0
chr20	33577630	C	T	exonic	MYH7B	nonsynonymous SNV	MYH7B:NM_020884:exon20:c.C1801T:p.H601Y	0	0	0	0	0	0	0	0	0	0	0	0	0	0	0	0	0	0	0	0	0	0	0	0	0	0	0	0	0	0	0	0	0	0	0	0	0	0	0	0	0	0
chr20	33585205	G	A	exonic	MYH7B	nonsynonymous SNV	MYH7B:NM_020884:exon32:c.G3635A:p.G1212D	0	0	1	0	0	0	0	0	0	0	0	0	0	0	0	0	0	0	0	0	0	0	0	0	0	0	0	0	0	0	0	0	0	0	0	0	0	0	0	0	0	0
chr20	33585319	C	T	exonic	MYH7B	nonsynonymous SNV	MYH7B:NM_020884:exon32:c.C3749T:p.A1250V	0	1	0	0	0	0	0	0	0	0	0	0	0	0	0	0	0	0	0	0	0	0	0	0	0	0	0	0	0	0	0	0	0	0	0	0	0	0	0	0	0	0
chr20	33585426	ACT	A	exonic	MYH7B	frameshift substitution	MYH7B:NM_020884:exon32:c.3856_3858A	0	0	0	0	0	0	0	0	0	0	0	0	0	0	0	0	0	0	0	0	0	0	0	0	0	0	1	0	0	0	0	0	0	0	0	0	0	0	0	0	0	0
chr22	26159253	T	C	exonic	MYO18B	nonsynonymous SNV	MYO18B:NM_032608:exon3:c.T95C:p.V32A	0	0	0	0	0	0	0	0	0	0	0	0	0	0	0	0	0	0	0	0	0	0	0	0	0	0	0	0	0	0	0	0	0	0	0	0	0	0	0	0	0	0
chr22	26165030	G	T	exonic	MYO18B	nonsynonymous SNV	MYO18B:NM_032608:exon4:c.G1147T:p.G383W	0	0	0	0	0	0	0	0	0	0	0	0	0	0	0	0	0	0	0	0	0	0	0	0	0	0	0	0	0	0	0	0	0	0	0	0	0	0	0	0	0	0
chr22	26194047	C	T	exonic	MYO18B	nonsynonymous SNV	MYO18B:NM_032608:exon12:c.C2504T:p.A835V	0	0	0	0	0	0	0	0	0	0	0	0	0	0	0	0	0	0	0	0	0	0	0	0	0	0	0	0	0	0	0	0	0	0	0	0	0	0	0	0	0	1
chr22	26224904	C	A	exonic	MYO18B	nonsynonymous SNV	MYO18B:NM_032608:exon15:c.C2948A:p.T983N	0	0	0	0	0	0	0	0	0	0	0	0	0	0	0	0	0	0	0	0	0	0	0	0	0	0	0	0	0	0	0	0	0	0	0	0	0	0	0	0	0	0
chr22	26242129	C	T	exonic	MYO18B	nonsynonymous SNV	MYO18B:NM_032608:exon19:c.C3431T:p.A1144V	0	0	0	0	0	0	0	0	0	0	0	0	0	0	0	0	0	0	0	0	0	0	0	0	0	0	0	0	0	0	1	0	0	0	0	0	0	0	0	0	0	0
chr22	26304320	G	A	exonic	MYO18B	nonsynonymous SNV	MYO18B:NM_032608:exon32:c.G5180A:p.R1727Q	0	0	0	0	0	0	0	0	0	0	0	0	0	0	0	0	0	0	0	0	0	0	0	0	1	0	0	0	0	0	0	0	0	0	0	0	0	0	0	0	0	0
chr22	26422740	G	C	exonic	MYO18B	nonsynonymous SNV	MYO18B:NM_032608:exon43:c.G6800C:p.G2267A	0	0	0	0	0	0	0	0	0	0	1	0	0	0	0	0	0	0	0	0	0	0	0	0	0	0	0	0	0	0	0	1	0	0	0	0	0	0	0	0	0	0
chr2	128339583	A	C	exonic	MYO7B	nonsynonymous SNV	MYO7B:NM_001080527:exon11:c.A1198C:p.K400Q	0	0	0	0	0	0	0	0	0	0	0	0	0	0	0	0	0	0	0	0	0	0	0	0	0	0	0	0	0	0	0	0	0	0	0	0	0	0	0	0	0	0
chr2	128367119	C	A	exonic	MYO7B	nonsynonymous SNV	MYO7B:NM_001080527:exon23:c.C2853A:p.D951E	0	0	0	0	0	0	0	0	0	0	0	0	0	0	0	0	0	0	0	0	0	0	0	0	0	0	0	0	1	0	0	0	0	0	0	0	0	0	0	0	0	0
chr2	128379615	G	A	exonic	MYO7B	nonsynonymous SNV	MYO7B:NM_001080527:exon27:c.G3506A:p.R1169H	0	0	0	0	0	0	0	0	0	0	0	0	0	0	0	0	0	0	0	0	0	0	0	0	0	0	0	0	0	0	0	0	0	0	0	0	0	0	0	0	0	0
chr2	128384613	C	A	exonic	MYO7B	nonsynonymous SNV	MYO7B:NM_001080527:exon31:c.C4201A:p.R1401S	0	0	0	0	0	0	0	0	0	0	0	0	0	0	0	0	0	0	0	0	0	0	0	0	0	0	0	0	0	0	0	0	0	0	0	0	0	0	0	0	0	0
chr2	128388833	C	T	exonic	MYO7B	nonsynonymous SNV	MYO7B:NM_001080527:exon36:c.C4912T:p.R1638C	0	0	0	0	0	0	0	0	0	0	0	0	0	0	0	0	0	0	0	0	0	0	0	0	0	0	0	0	0	0	0	0	0	0	0	0	0	1	0	0	0	0
chr2	128389877	C	T	exonic	MYO7B	nonsynonymous SNV	MYO7B:NM_001080527:exon38:c.C5228T:p.P1743L	0	0	0	0	0	0	0	0	0	0	0	0	0	0	0	0	0	0	0	0	0	0	0	0	0	0	0	0	0	0	0	0	0	0	0	0	0	0	0	0	0	0
chr7	45123210	G	A	exonic	NACAD	nonsynonymous SNV	NACAD:NM_001146334:exon2:c.C2569T:p.P857S	0	0	0	0	0	0	0	0	0	0	0	1	0	0	0	0	0	0	0	0	0	0	0	0	1	0	1	0	0	0	0	0	0	1	0	1	0	0	0	1	0	0
chr7	45124657	C	T	exonic	NACAD	nonsynonymous SNV	NACAD:NM_001146334:exon2:c.G1122A:p.M374I	0	0	0	0	0	0	0	0	0	0	0	0	0	0	0	0	0	0	0	0	0	0	0	0	0	0	0	0	0	0	0	0	0	0	0	0	0	0	0	0	0	0
chr19	15271813	G	A	exonic	NOTCH3	nonsynonymous SNV	NOTCH3:NM_000435:exon33:c.C6626T:p.P2209L	0	0	0	0	0	0	1	0	0	0	0	0	0	0	0	0	0	0	0	0	0	0	0	0	0	0	0	0	0	0	0	0	0	0	0	0	0	0	0	0	0	0
chr19	15276224	C	G	exonic	NOTCH3	nonsynonymous SNV	NOTCH3:NM_000435:exon31:c.G5770C:p.E1924Q	0	0	0	0	1	0	0	0	0	0	0	0	0	0	0	0	0	0	0	0	0	0	0	0	0	0	0	0	0	0	0	0	0	0	0	0	0	0	0	0	0	0
chr19	15291861	G	A	exonic	NOTCH3	nonsynonymous SNV	NOTCH3:NM_000435:exon18:c.C2905T:p.R969W	0	0	0	0	0	0	0	0	0	0	0	0	0	0	0	0	0	0	0	0	1	0	0	0	0	0	0	0	0	0	0	0	0	0	0	0	0	0	0	0	0	0
chr19	15295798	G	T	exonic	NOTCH3	nonsynonymous SNV	NOTCH3:NM_000435:exon15:c.C2329A:p.P777T	0	0	0	0	0	0	0	0	0	0	0	0	0	0	0	0	0	0	0	0	0	0	0	0	0	0	0	0	0	0	0	0	0	0	0	0	0	0	0	0	0	0
chr19	15302624	C	G	exonic	NOTCH3	nonsynonymous SNV	NOTCH3:NM_000435:exon5:c.G734C:p.C245S	0	0	0	0	0	0	0	0	0	0	0	0	0	0	0	0	0	0	0	0	0	0	0	0	0	0	0	0	0	0	0	0	0	0	0	0	0	0	0	0	0	0
chr19	15302941	T	C	exonic	NOTCH3	nonsynonymous SNV	NOTCH3:NM_000435:exon4:c.A509G:p.H170R	0	0	0	0	0	0	0	0	0	0	0	0	0	0	0	0	0	0	0	0	0	0	0	1	0	0	0	0	0	0	0	0	0	0	0	0	0	0	0	0	0	0
chr19	15303190	C	T	exonic	NOTCH3	nonsynonymous SNV	NOTCH3:NM_000435:exon3:c.G338A:p.R113Q	0	0	0	0	0	0	0	0	0	0	0	0	0	0	0	0	0	0	0	0	0	0	0	0	0	0	0	0	0	0	0	0	0	0	0	0	0	0	0	0	0	0
chr7	44561655	C	T	exonic	NPC1L1	nonsynonymous SNV	NPC1L1:NM_001101648:exon11:c.G2824A:p.E942K,NPC1L1:NM_013389:exon11:c.G2824A:p.E942K	0	0	0	0	0	0	0	0	0	0	0	0	0	0	0	0	0	0	0	0	0	0	0	0	0	0	0	0	0	0	0	0	0	0	0	0	0	0	0	0	0	0
chr7	44573130	C	T	exonic	NPC1L1	nonsynonymous SNV	NPC1L1:NM_001101648:exon8:c.G2309A:p.R770Q,NPC1L1:NM_013389:exon8:c.G2309A:p.R770Q	0	0	0	0	0	0	0	0	0	0	0	0	0	0	0	0	0	0	0	0	0	0	0	0	0	0	0	0	0	0	0	0	0	0	0	0	0	0	0	0	0	0
chr7	44574078	C	G	exonic	NPC1L1	nonsynonymous SNV	NPC1L1:NM_001101648:exon6:c.G2134C:p.D712H,NPC1L1:NM_013389:exon6:c.G2134C:p.D712H	0	0	0	0	1	0	0	0	0	0	0	0	0	0	0	0	0	0	0	0	0	0	0	0	0	0	0	0	0	0	0	0	0	0	0	0	0	0	0	0	0	0
chr7	44574135	G	A	exonic	NPC1L1	nonsynonymous SNV	NPC1L1:NM_001101648:exon6:c.C2077T:p.R693C,NPC1L1:NM_013389:exon6:c.C2077T:p.R693C	0	0	0	0	0	0	0	0	0	0	0	0	0	0	0	0	0	0	0	0	0	0	0	0	0	0	0	0	0	0	1	0	0	0	0	0	0	0	0	0	0	0
chr7	44575896	G	A	exonic	NPC1L1	nonsynonymous SNV	NPC1L1:NM_001101648:exon4:c.C1813T:p.R605C,NPC1L1:NM_013389:exon4:c.C1813T:p.R605C	0	0	0	0	0	0	0	0	0	0	0	0	0	0	0	0	0	0	0	0	0	0	0	0	0	0	0	0	0	0	0	0	0	0	0	0	0	0	0	0	0	0
chr7	44578573	G	T	exonic	NPC1L1	nonsynonymous SNV	NPC1L1:NM_001101648:exon2:c.C1423A:p.L475I,NPC1L1:NM_013389:exon2:c.C1423A:p.L475I	0	0	0	0	0	0	0	0	0	0	1	0	0	0	0	0	0	0	0	0	0	0	0	0	0	0	0	0	0	0	0	0	0	0	0	0	0	0	0	0	0	0
chr7	44578970	C	A	exonic	NPC1L1	nonsynonymous SNV	NPC1L1:NM_001101648:exon2:c.G1026T:p.Q342H,NPC1L1:NM_013389:exon2:c.G1026T:p.Q342H	0	0	0	0	0	0	0	0	0	0	0	0	0	0	0	0	0	0	0	0	0	0	0	0	0	0	0	0	0	0	0	0	0	0	0	0	0	0	0	0	0	0
chr7	44579668	G	A	exonic	NPC1L1	nonsynonymous SNV	NPC1L1:NM_001101648:exon2:c.C328T:p.L110F,NPC1L1:NM_013389:exon2:c.C328T:p.L110F	0	0	0	0	0	0	0	0	0	0	0	0	0	0	0	0	0	0	0	0	0	0	0	0	0	0	0	0	0	0	1	0	0	0	0	0	0	0	0	0	0	0
chr2	26683543	T	G	exonic	OTOF	nonsynonymous SNV	OTOF:NM_194322:exon27:c.A3715C:p.N1239H,OTOF:NM_004802:exon28:c.A3484C:p.N1162H,OTOF:NM_194323:exon28:c.A3484C:p.N1162H,OTOF:NM_194248:exon45:c.A5785C:p.N1929H	0	0	0	0	0	0	0	0	0	0	0	0	0	0	0	0	0	0	0	0	0	0	0	0	0	0	0	0	0	0	0	0	0	0	0	0	0	0	0	0	0	0
chr2	26684955	T	C	exonic	OTOF	nonsynonymous SNV	OTOF:NM_194322:exon24:c.A3217G:p.R1073G,OTOF:NM_004802:exon25:c.A2986G:p.R996G,OTOF:NM_194323:exon25:c.A2986G:p.R996G,OTOF:NM_194248:exon42:c.A5287G:p.R1763G	0	0	0	0	0	0	0	0	0	0	0	0	0	0	0	0	0	0	0	0	0	0	0	0	0	0	0	0	0	0	0	0	0	0	0	0	0	0	0	0	0	0
chr2	26698865	G	A	exonic	OTOF	nonsynonymous SNV	OTOF:NM_194322:exon6:c.C838T:p.R280C,OTOF:NM_004802:exon7:c.C667T:p.R223C,OTOF:NM_194323:exon7:c.C667T:p.R223C,OTOF:NM_194248:exon24:c.C2908T:p.R970C	0	0	0	0	0	0	0	0	0	0	0	0	0	0	0	0	0	0	0	0	0	0	0	0	0	0	0	0	0	0	0	0	0	1	0	0	0	0	0	0	0	0
chr2	26700078	G	A	exonic	OTOF	stopgain	OTOF:NM_194322:exon3:c.C415T:p.Q139X,OTOF:NM_004802:exon4:c.C244T:p.Q82X,OTOF:NM_194323:exon4:c.C244T:p.Q82X,OTOF:NM_194248:exon21:c.C2485T:p.Q829X	0	0	0	0	0	0	0	0	0	0	0	0	0	0	0	0	0	0	0	0	0	0	0	0	0	0	0	0	0	0	0	0	0	0	0	0	0	0	0	0	0	0
chr2	26703073	A	G	exonic	OTOF	nonsynonymous SNV	OTOF:NM_194248:exon16:c.T1910C:p.I637T	0	0	0	0	0	0	0	0	0	0	0	0	0	0	0	0	0	0	0	0	0	0	0	0	0	0	0	0	0	0	0	1	0	0	0	0	0	0	0	0	0	0
chr2	26725238	C	G	exonic	OTOF	nonsynonymous SNV	OTOF:NM_194248:exon7:c.G640C:p.D214H	0	0	0	0	0	0	0	0	0	0	0	0	0	0	0	0	0	0	0	0	0	0	0	0	0	0	0	0	0	0	0	0	0	0	0	0	0	0	0	0	0	0
chr2	26739290	G	C	exonic	OTOF	nonsynonymous SNV	OTOF:NM_194248:exon5:c.C505G:p.R169G	0	0	0	0	0	0	0	0	0	0	0	0	0	0	0	0	0	0	0	0	0	0	0	0	0	0	0	0	0	0	0	0	0	0	0	0	0	0	0	0	0	0
chr2	26741937	C	G	exonic	OTOF	nonsynonymous SNV	OTOF:NM_194248:exon4:c.G268C:p.E90Q	0	0	0	0	1	0	0	0	0	0	0	0	0	0	0	0	0	0	0	0	0	0	0	0	0	0	0	0	0	0	0	0	0	0	0	0	0	0	0	0	0	0
chr2	26750775	G	A	exonic	OTOF	nonsynonymous SNV	OTOF:NM_194248:exon3:c.C152T:p.P51L	0	0	0	0	0	0	0	0	0	0	0	0	0	0	0	0	0	0	0	0	0	1	0	0	0	0	0	0	0	0	0	0	0	0	0	0	0	0	0	0	0	0
chr11	17574758	G	A	exonic	OTOG	nonsynonymous SNV	OTOG:NM_001277269:exon4:c.G421A:p.V141M	0	0	0	0	0	0	0	0	0	0	0	0	0	0	0	0	0	0	0	0	0	0	0	0	0	1	0	0	0	0	0	0	0	0	0	0	0	0	0	0	0	0
chr11	17580139	G	A	exonic	OTOG	nonsynonymous SNV	OTOG:NM_001277269:exon9:c.G1087A:p.A363T	0	0	0	0	0	0	0	0	0	0	0	0	0	0	0	0	0	0	0	0	0	0	0	0	0	0	0	0	0	0	0	0	0	0	0	0	0	0	0	0	0	0
chr11	17594673	C	T	exonic	OTOG	nonsynonymous SNV	OTOG:NM_001277269:exon18:c.C2165T:p.A722V	0	0	0	0	0	0	0	0	0	0	0	0	0	0	0	0	0	0	0	0	0	0	0	0	0	0	0	0	0	0	0	0	0	0	0	0	0	0	0	0	0	0
chr11	17627548	G	A	exonic	OTOG	nonsynonymous SNV	OTOG:NM_001277269:exon32:c.G4058A:p.R1353Q	0	0	0	0	0	0	0	0	0	0	0	0	0	1	0	0	0	0	0	0	0	0	0	0	0	0	0	0	0	0	0	0	0	0	0	0	0	0	0	0	0	0
chr11	17632312	C	A	exonic	OTOG	nonsynonymous SNV	OTOG:NM_001277269:exon35:c.C5501A:p.P1834H	0	0	0	0	0	0	0	0	0	0	0	0	0	0	0	0	0	0	0	0	0	0	0	0	0	0	0	0	0	0	0	0	0	0	0	0	1	0	0	0	0	0
chr11	17632396	C	G	exonic	OTOG	nonsynonymous SNV	OTOG:NM_001277269:exon35:c.C5585G:p.P1862R	0	0	0	0	0	0	0	0	0	0	1	0	0	0	0	0	0	0	0	0	0	0	0	0	0	0	0	0	0	0	0	0	0	0	0	0	0	0	0	0	0	0
chr11	17653429	G	A	exonic	OTOG	nonsynonymous SNV	OTOG:NM_001277269:exon40:c.G6929A:p.R2310H	0	0	0	0	0	0	0	0	0	0	0	0	0	0	0	0	0	0	0	0	1	0	0	0	0	0	0	0	0	0	0	0	0	0	0	0	0	0	0	0	0	0
chr11	17655403	A	G	exonic	OTOG	nonsynonymous SNV	OTOG:NM_001277269:exon42:c.A7285G:p.I2429V	0	0	0	0	0	0	0	0	0	0	0	0	0	0	0	0	0	0	0	0	0	0	0	1	0	0	0	0	0	0	0	0	0	0	0	0	0	0	0	0	0	0
chr11	17656420	G	A	exonic	OTOG	nonsynonymous SNV	OTOG:NM_001277269:exon44:c.G7546A:p.A2516T	0	0	0	0	0	0	0	0	0	0	0	0	0	0	0	0	0	0	0	0	1	0	0	0	0	0	0	0	0	0	0	0	0	0	0	0	0	0	0	0	0	0
chr11	17659998	T	G	exonic	OTOG	nonsynonymous SNV	OTOG:NM_001277269:exon47:c.T7832G:p.V2611G	1	0	0	0	0	0	0	0	0	0	0	0	0	0	0	0	0	0	0	0	0	0	0	0	0	0	0	0	0	0	0	0	0	0	0	0	0	0	0	0	0	0
chr16	88782438	C	T	exonic	PIEZO1	nonsynonymous SNV	PIEZO1:NM_001142864:exon50:c.G7219A:p.E2407K	0	0	0	0	0	0	0	0	0	0	0	0	0	0	0	0	0	0	0	0	0	0	0	0	0	0	0	0	0	0	0	0	0	0	0	0	0	0	0	0	0	0
chr16	88783010	C	T	exonic	PIEZO1	nonsynonymous SNV	PIEZO1:NM_001142864:exon47:c.G6883A:p.G2295S	0	0	0	0	0	0	0	0	0	0	0	0	0	0	0	0	0	0	0	0	0	0	0	0	0	0	0	0	0	0	0	0	0	0	0	0	0	0	0	0	0	0
chr16	88786277	G	A	exonic	PIEZO1	nonsynonymous SNV	PIEZO1:NM_001142864:exon43:c.C6256T:p.P2086S	0	0	0	0	0	0	0	0	0	0	0	0	0	0	0	0	0	0	0	0	0	0	0	0	0	0	0	0	0	0	0	0	0	0	0	0	0	0	0	0	0	0
chr16	88793191	G	T	exonic	PIEZO1	nonsynonymous SNV	PIEZO1:NM_001142864:exon25:c.C3631A:p.R1211S	0	0	0	0	0	0	0	0	0	0	0	0	0	0	0	0	0	0	0	0	0	0	0	0	0	0	0	0	0	0	0	0	0	0	0	0	0	0	0	0	0	0
chr16	88798129	G	C	exonic	PIEZO1	nonsynonymous SNV	PIEZO1:NM_001142864:exon22:c.C3181G:p.P1061A	0	0	0	0	0	0	0	0	0	0	0	0	0	0	0	0	0	0	0	0	0	0	0	0	0	1	0	0	0	0	0	0	0	0	0	0	0	0	0	0	0	0
chr16	88799828	C	A	exonic	PIEZO1	nonsynonymous SNV	PIEZO1:NM_001142864:exon19:c.G2522T:p.W841L	0	0	0	0	0	0	0	0	0	0	0	0	0	0	0	0	0	0	0	0	0	0	0	0	0	0	0	0	0	0	0	0	0	0	0	0	0	0	0	0	0	0
chr16	88800449	T	A	exonic	PIEZO1	nonsynonymous SNV	PIEZO1:NM_001142864:exon17:c.A2194T:p.S732C	0	0	0	0	0	0	0	0	0	0	0	0	0	1	0	0	0	0	0	0	0	0	0	0	0	0	0	0	0	0	0	0	0	0	0	0	0	0	0	0	0	0
chr16	88801621	G	A	exonic	PIEZO1	nonsynonymous SNV	PIEZO1:NM_001142864:exon13:c.C1591T:p.R531C	0	0	0	0	0	0	0	0	0	0	0	0	0	0	0	0	0	0	0	0	0	1	0	0	0	0	0	0	0	0	0	0	0	0	0	0	0	0	0	0	0	0
chr19	4508860	C	T	exonic	PLIN4	nonsynonymous SNV	PLIN4:NM_001080400:exon4:c.G3580A:p.E1194K	0	0	0	0	1	0	0	0	0	0	0	0	0	0	0	0	0	0	0	0	0	0	0	0	0	0	0	0	0	0	0	0	0	0	0	0	0	0	0	0	0	0
chr19	4511400	C	G	exonic	PLIN4	nonsynonymous SNV	PLIN4:NM_001080400:exon3:c.G2530C:p.A844P	0	0	0	0	0	0	0	0	0	0	0	0	0	0	0	0	0	0	0	0	0	0	0	0	0	0	0	0	0	0	0	0	0	0	0	0	0	0	0	0	0	0
chr19	4512438	C	A	exonic	PLIN4	nonsynonymous SNV	PLIN4:NM_001080400:exon3:c.G1492T:p.V498L	0	0	0	0	0	0	0	0	0	0	0	0	0	0	0	0	0	0	0	0	0	0	0	0	0	0	0	0	0	0	0	0	0	0	0	0	0	0	0	0	0	0
chr19	4512687	C	G	exonic	PLIN4	nonsynonymous SNV	PLIN4:NM_001080400:exon3:c.G1243C:p.A415P	0	0	0	0	0	0	0	0	0	1	0	1	0	0	0	0	0	0	0	0	0	0	0	0	0	0	0	0	0	0	0	1	0	0	0	0	0	0	0	0	0	0
chr19	4512977	C	T	exonic	PLIN4	nonsynonymous SNV	PLIN4:NM_001080400:exon3:c.G953A:p.G318D	0	0	0	0	0	0	0	0	0	0	0	0	0	0	0	0	0	0	1	0	0	0	0	0	0	0	0	0	0	0	0	0	0	0	0	0	0	0	0	0	0	0
chr19	4513044	C	T	exonic	PLIN4	nonsynonymous SNV	PLIN4:NM_001080400:exon3:c.G886A:p.G296S	0	0	0	0	0	0	0	0	0	0	0	0	0	0	0	0	0	0	0	0	0	0	0	0	0	0	0	0	0	0	0	0	0	0	0	0	0	0	0	0	0	0
chr19	4513574	G	C	exonic	PLIN4	nonsynonymous SNV	PLIN4:NM_001080400:exon3:c.C356G:p.T119R	0	0	0	0	0	0	0	0	0	0	0	0	0	0	0	0	0	0	0	0	0	0	0	1	0	0	0	0	0	0	0	0	0	0	0	0	0	0	0	0	0	0
chr12	3649787	T	C	exonic	PRMT8	nonsynonymous SNV	PRMT8:NM_001256536:exon2:c.T64C:p.S22P,PRMT8:NM_019854:exon2:c.T91C:p.S31P	0	0	0	0	0	0	1	0	0	0	0	0	0	0	0	0	0	0	1	0	0	1	0	0	0	0	0	0	0	0	0	0	0	0	0	0	1	0	0	0	0	0
chr12	3649791	A	C	exonic	PRMT8	nonsynonymous SNV	PRMT8:NM_001256536:exon2:c.A68C:p.Q23P,PRMT8:NM_019854:exon2:c.A95C:p.Q32P	0	0	0	0	0	0	0	0	0	0	0	0	0	0	0	0	0	0	0	0	0	0	0	0	0	0	0	0	0	0	0	0	0	0	0	0	0	0	0	0	0	0
chr9	134305546	G	T	exonic	PRRC2B	nonsynonymous SNV	PRRC2B:NM_013318:exon1:c.G15T:p.L5F	0	0	0	0	0	0	0	0	0	0	0	0	0	0	0	0	0	0	0	0	0	0	0	0	0	0	0	0	1	0	0	0	0	0	0	0	0	0	0	0	0	0
chr9	134308119	C	G	exonic	PRRC2B	nonsynonymous SNV	PRRC2B:NM_013318:exon2:c.C231G:p.I77M	0	0	0	0	1	0	0	0	0	0	0	0	0	0	0	0	0	0	0	0	0	0	0	0	0	0	0	0	0	0	0	0	0	0	0	0	0	0	0	0	0	0
chr9	134308126	G	A	exonic	PRRC2B	nonsynonymous SNV	PRRC2B:NM_013318:exon2:c.G238A:p.V80I	0	0	0	0	0	0	0	0	0	0	0	0	0	0	0	0	0	0	0	0	0	0	0	0	0	0	0	0	0	0	0	0	0	0	0	0	0	0	0	0	0	0
chr9	134340444	A	G	exonic	PRRC2B	nonsynonymous SNV	PRRC2B:NM_013318:exon11:c.A1699G:p.N567D	0	0	0	0	0	0	0	0	0	0	0	0	0	0	0	0	0	0	0	0	0	0	0	0	0	0	0	0	0	0	0	0	0	0	0	0	0	0	0	0	0	0
chr9	134346227	A	C	exonic	PRRC2B	nonsynonymous SNV	PRRC2B:NM_013318:exon13:c.A1964C:p.H655P	0	0	0	0	0	0	0	0	0	0	0	0	0	0	0	0	0	0	0	0	0	0	0	0	0	0	0	0	0	0	0	0	0	0	0	0	0	0	0	0	0	0
chr9	134346233	A	C	exonic	PRRC2B	nonsynonymous SNV	PRRC2B:NM_013318:exon13:c.A1970C:p.Q657P	0	0	0	0	0	0	0	0	0	0	0	0	0	0	0	0	0	0	0	0	0	0	0	0	0	0	0	0	0	0	0	0	0	0	0	0	0	0	0	0	0	0
chr9	134346238	A	C	exonic	PRRC2B	nonsynonymous SNV	PRRC2B:NM_013318:exon13:c.A1975C:p.T659P	0	0	0	0	0	0	0	0	0	0	0	0	0	0	0	0	0	0	0	0	0	0	0	0	0	0	0	0	0	0	0	0	0	0	0	0	0	0	0	0	0	0
chr9	134346260	A	C	exonic	PRRC2B	nonsynonymous SNV	PRRC2B:NM_013318:exon13:c.A1997C:p.Q666P	0	0	0	0	0	0	0	0	0	0	0	0	0	0	0	0	0	0	0	0	0	0	0	0	0	0	0	0	0	0	0	0	0	0	0	0	0	0	0	0	0	0
chr9	134350221	G	T	exonic	PRRC2B	nonsynonymous SNV	PRRC2B:NM_013318:exon15:c.G2705T:p.W902L	0	0	0	0	0	0	0	0	0	0	0	0	0	0	0	0	0	0	0	0	0	0	0	0	0	0	0	0	0	0	0	0	0	0	0	0	0	0	0	0	0	0
chr9	134360401	G	A	exonic	PRRC2B	nonsynonymous SNV	PRRC2B:NM_013318:exon24:c.G5632A:p.A1878T	0	0	0	0	0	0	0	0	0	0	0	0	0	0	0	0	0	0	0	0	0	0	0	0	0	0	0	0	0	0	0	0	0	1	0	0	0	0	0	0	0	0
chr9	112141897	A	G	exonic	PTPN3	nonsynonymous SNV	PTPN3:NM_001145372:exon15:c.T1685C:p.V562A,PTPN3:NM_001145371:exon16:c.T1820C:p.V607A,PTPN3:NM_001145370:exon20:c.T2153C:p.V718A,PTPN3:NM_001145369:exon21:c.T2288C:p.V763A,PTPN3:NM_001145368:exon25:c.T2546C:p.V849A,PTPN3:NM_002829:exon26:c.T2681C:p.V894A	0	0	0	0	0	0	0	0	0	0	0	0	0	0	0	0	0	0	0	0	0	0	0	0	0	0	0	0	0	0	0	0	0	0	0	0	0	0	0	0	0	0
chr9	112144009	C	T	exonic	PTPN3	nonsynonymous SNV	PTPN3:NM_001145372:exon14:c.G1591A:p.E531K,PTPN3:NM_001145371:exon15:c.G1726A:p.E576K,PTPN3:NM_001145370:exon19:c.G2059A:p.E687K,PTPN3:NM_001145369:exon20:c.G2194A:p.E732K,PTPN3:NM_001145368:exon24:c.G2452A:p.E818K,PTPN3:NM_002829:exon25:c.G2587A:p.E863K	0	0	0	0	1	0	0	0	0	0	0	0	0	0	0	0	0	0	0	0	0	0	0	0	0	0	0	0	0	0	0	0	0	0	0	0	0	0	0	0	0	0
chr9	112145800	G	A	exonic	PTPN3	nonsynonymous SNV	PTPN3:NM_001145372:exon12:c.C1289T:p.P430L,PTPN3:NM_001145371:exon13:c.C1424T:p.P475L,PTPN3:NM_001145370:exon17:c.C1757T:p.P586L,PTPN3:NM_001145369:exon18:c.C1892T:p.P631L,PTPN3:NM_001145368:exon22:c.C2150T:p.P717L,PTPN3:NM_002829:exon23:c.C2285T:p.P762L	0	0	0	0	0	0	0	0	0	0	0	0	0	0	0	0	0	0	0	0	0	0	0	0	0	0	0	0	0	0	0	0	0	0	0	0	0	0	0	0	0	0
chr9	112182746	T	A	exonic	PTPN3	nonsynonymous SNV	PTPN3:NM_001145372:exon3:c.A275T:p.D92V,PTPN3:NM_001145371:exon4:c.A410T:p.D137V,PTPN3:NM_001145370:exon8:c.A743T:p.D248V,PTPN3:NM_001145369:exon9:c.A878T:p.D293V,PTPN3:NM_001145368:exon13:c.A1136T:p.D379V,PTPN3:NM_002829:exon14:c.A1271T:p.D424V	0	0	0	0	0	0	0	0	0	0	0	0	0	0	0	0	0	0	0	0	0	0	0	0	0	0	0	0	0	0	0	0	0	0	0	0	0	0	0	1	0	0
chr9	112182801	T	C	exonic	PTPN3	nonsynonymous SNV	PTPN3:NM_001145372:exon3:c.A220G:p.I74V,PTPN3:NM_001145371:exon4:c.A355G:p.I119V,PTPN3:NM_001145370:exon8:c.A688G:p.I230V,PTPN3:NM_001145369:exon9:c.A823G:p.I275V,PTPN3:NM_001145368:exon13:c.A1081G:p.I361V,PTPN3:NM_002829:exon14:c.A1216G:p.I406V	0	0	0	0	0	0	0	0	0	0	0	0	0	0	0	0	0	0	0	0	0	0	0	0	0	0	0	0	0	0	0	0	0	0	0	0	0	0	0	0	0	0
chr9	112219459	A	T	exonic	PTPN3	nonsynonymous SNV	PTPN3:NM_001145368:exon4:c.T283A:p.L95I,PTPN3:NM_002829:exon4:c.T283A:p.L95I	0	0	0	0	0	0	0	0	0	0	0	0	0	0	0	0	0	0	0	0	0	0	0	0	0	0	0	0	0	0	0	0	0	0	0	0	0	0	0	0	0	0
chr9	112219494	C	T	exonic	PTPN3	nonsynonymous SNV	PTPN3:NM_001145368:exon4:c.G248A:p.R83K,PTPN3:NM_002829:exon4:c.G248A:p.R83K	0	0	0	0	0	0	0	0	0	0	0	0	0	0	0	0	0	0	0	0	0	0	0	0	0	0	0	0	0	0	0	0	0	0	0	0	0	0	0	0	0	0
chr17	17697205	G	T	exonic	RAI1	nonsynonymous SNV	RAI1:NM_030665:exon3:c.G943T:p.G315W	0	0	0	0	0	0	0	0	0	0	0	0	0	0	0	0	0	0	0	0	0	0	0	0	0	0	0	0	0	0	0	0	0	0	0	0	0	0	0	0	0	0
chr17	17697316	C	T	exonic	RAI1	nonsynonymous SNV	RAI1:NM_030665:exon3:c.C1054T:p.R352C	0	0	0	0	0	0	0	0	0	0	0	0	0	0	0	0	0	0	0	0	0	0	0	0	0	0	0	0	0	0	0	0	0	0	0	0	0	0	0	0	0	0
chr17	17697728	C	G	exonic	RAI1	stopgain	RAI1:NM_030665:exon3:c.C1466G:p.S489X	0	0	0	0	1	0	0	0	0	0	0	0	0	0	0	0	0	0	0	0	0	0	0	0	0	0	0	0	0	0	0	0	0	0	0	0	0	0	0	0	0	0
chr17	17698305	C	A	exonic	RAI1	nonsynonymous SNV	RAI1:NM_030665:exon3:c.C2043A:p.D681E	0	0	0	1	0	0	0	0	0	0	0	0	0	0	0	0	0	0	0	0	0	0	0	0	0	0	0	0	0	0	0	0	0	0	0	0	0	0	0	0	0	0
chr17	17699360	C	T	exonic	RAI1	nonsynonymous SNV	RAI1:NM_030665:exon3:c.C3098T:p.P1033L	0	0	0	0	0	0	0	0	0	0	0	0	0	0	0	0	0	0	0	0	0	0	0	0	0	0	0	0	0	0	1	0	0	0	0	0	0	0	0	0	0	0
chr17	17699960	C	A	exonic	RAI1	nonsynonymous SNV	RAI1:NM_030665:exon3:c.C3698A:p.P1233H	0	0	0	0	0	0	0	0	0	0	0	0	0	0	0	0	0	0	0	0	0	0	0	0	0	0	0	0	0	0	0	0	0	0	0	0	0	0	0	0	0	0
chr17	17700557	C	T	exonic	RAI1	nonsynonymous SNV	RAI1:NM_030665:exon3:c.C4295T:p.P1432L	0	0	0	1	0	0	0	0	0	0	0	0	0	0	0	0	0	0	0	0	0	0	0	0	0	0	0	0	0	0	0	0	0	0	0	0	0	0	0	0	0	0
chr17	17700700	A	G	exonic	RAI1	nonsynonymous SNV	RAI1:NM_030665:exon3:c.A4438G:p.R1480G	0	0	0	0	0	0	0	0	0	0	0	0	0	0	0	0	0	0	0	0	0	0	1	0	0	0	0	0	0	0	0	0	0	0	0	0	0	0	0	0	0	0
chr17	17700872	G	A	exonic	RAI1	nonsynonymous SNV	RAI1:NM_030665:exon3:c.G4610A:p.R1537Q	0	0	0	0	0	0	0	0	0	0	0	0	0	0	0	0	0	0	0	0	0	0	0	0	0	0	0	0	0	0	0	0	0	0	0	0	0	0	0	0	0	0
chr17	17700955	G	A	exonic	RAI1	nonsynonymous SNV	RAI1:NM_030665:exon3:c.G4693A:p.V1565M	1	0	0	0	0	0	0	0	0	0	0	0	0	0	0	0	0	0	0	0	0	0	0	0	0	0	0	0	0	0	0	0	0	0	0	0	0	0	0	0	0	0
chr4	160251063	G	C	exonic	RAPGEF2	nonsynonymous SNV	RAPGEF2:NM_014247:exon6:c.G720C:p.K240N	0	0	0	0	1	0	0	0	0	0	0	0	0	0	0	0	0	0	0	0	0	0	0	0	0	0	0	0	0	0	0	0	0	0	0	0	0	0	0	0	0	0
chr4	160268079	G	T	exonic	RAPGEF2	nonsynonymous SNV	RAPGEF2:NM_014247:exon19:c.G3158T:p.G1053V	0	0	0	0	0	0	0	0	0	0	0	0	0	0	0	0	0	0	0	0	0	0	0	0	0	0	0	0	0	0	0	0	0	0	0	0	0	0	0	0	0	0
chr4	160277040	A	C	exonic	RAPGEF2	nonsynonymous SNV	RAPGEF2:NM_014247:exon23:c.A4204C:p.T1402P	0	0	0	0	0	0	0	0	0	0	0	0	1	0	0	0	1	0	0	0	0	0	0	0	0	0	0	1	0	0	0	0	0	0	0	0	0	0	0	0	0	0
chr4	160277049	G	C	exonic	RAPGEF2	nonsynonymous SNV	RAPGEF2:NM_014247:exon23:c.G4213C:p.G1405R	0	0	0	0	0	0	0	0	0	0	0	0	0	0	0	0	0	0	0	0	0	0	0	0	0	0	0	0	0	0	0	0	0	0	0	0	0	0	0	0	0	0
chr3	49397674	C	A	exonic	RHOA	nonsynonymous SNV	RHOA:NM_001664:exon5:c.G550T:p.G184W	0	0	0	0	0	0	0	0	0	0	0	0	0	0	0	0	0	0	0	0	0	0	0	0	0	0	0	0	0	0	0	0	0	0	0	0	0	0	0	0	0	0
chr3	49397689	G	T	exonic	RHOA	nonsynonymous SNV	RHOA:NM_001664:exon5:c.C535A:p.L179M	0	0	1	0	0	0	0	0	0	1	0	0	0	0	0	0	0	0	0	0	0	0	0	0	0	0	0	0	1	0	0	0	0	0	0	0	0	1	0	0	0	0
chr3	49397745	G	T	exonic	RHOA	stopgain	RHOA:NM_001664:exon5:c.C479A:p.S160X	0	0	0	0	0	0	0	0	0	1	0	0	0	0	0	0	0	0	0	0	0	0	1	0	0	0	0	0	1	0	0	0	1	0	0	0	0	1	0	0	0	0
chr3	49397811	G	T	exonic	RHOA	nonsynonymous SNV	RHOA:NM_001664:exon5:c.C413A:p.P138Q	0	0	0	0	0	0	0	0	0	0	0	0	0	0	0	0	0	0	0	0	0	0	0	0	0	0	0	0	1	0	0	0	1	0	0	0	0	0	0	0	0	0
chr3	49397814	T	TA	exonic	RHOA	frameshift substitution	RHOA:NM_001664:exon5:c.410_410delinsTA	0	0	0	0	0	0	0	0	0	0	0	0	0	0	0	0	0	0	0	0	0	0	0	0	0	0	0	0	0	0	0	0	0	0	0	0	0	0	0	0	0	0
chr3	49397815	C	CTGCTTCAT	exonic	RHOA	frameshift substitution	RHOA:NM_001664:exon5:c.409_409delinsATGAAGCAG	0	0	0	0	0	0	0	0	0	0	0	0	0	0	0	0	0	0	0	0	0	0	0	0	0	0	0	0	0	0	0	0	0	0	0	0	0	0	0	0	0	0
chr3	49405948	C	T	exonic	RHOA	nonsynonymous SNV	RHOA:NM_001664:exon3:c.G190A:p.E64K	0	0	0	0	0	0	0	0	0	0	0	0	0	0	0	0	0	0	0	0	0	0	1	0	0	0	0	0	0	0	0	1	0	0	1	0	0	1	0	0	0	0
chr3	49412931	G	T	exonic	RHOA	nonsynonymous SNV	RHOA:NM_001664:exon2:c.C92A:p.P31Q	0	0	0	0	0	0	0	0	0	0	0	0	0	0	0	0	0	0	0	0	0	0	0	0	0	0	0	0	0	0	0	0	0	0	0	0	0	0	0	0	0	0
chr3	49412974	C	A	exonic	RHOA	stopgain	RHOA:NM_001664:exon2:c.G49T:p.G17X	0	0	0	0	0	0	0	0	0	0	0	0	0	0	0	0	0	0	0	0	0	0	0	0	0	0	0	0	0	0	0	0	0	0	0	0	0	0	0	0	0	0
chr3	49413009	C	T	exonic	RHOA	nonsynonymous SNV	RHOA:NM_001664:exon2:c.G14A:p.R5Q	0	0	1	0	0	0	0	0	0	0	0	0	0	0	0	0	0	0	0	0	0	1	0	0	0	0	0	0	0	0	0	1	0	0	0	0	0	0	0	0	0	0
chr1	237586435	C	T	exonic	RYR2	nonsynonymous SNV	RYR2:NM_001035:exon12:c.C892T:p.R298C	0	0	0	0	0	0	0	0	0	0	0	0	0	0	0	0	0	0	0	0	0	0	0	0	0	0	0	0	0	0	0	0	0	0	0	0	0	0	0	0	0	0
chr1	237619981	C	T	exonic	RYR2	stopgain	RYR2:NM_001035:exon16:c.C1558T:p.R520X	0	0	0	0	0	0	0	0	0	0	0	0	0	0	0	0	0	0	0	0	0	0	0	0	0	0	0	0	0	0	0	0	0	0	0	0	0	0	0	0	0	0
chr1	237632424	G	A	exonic	RYR2	nonsynonymous SNV	RYR2:NM_001035:exon17:c.G1645A:p.A549T	0	0	0	0	0	0	0	0	0	0	0	0	0	0	0	0	0	0	0	0	0	0	0	0	0	0	0	0	0	0	0	0	0	0	0	0	0	0	0	0	0	0
chr1	237670100	TG	T	exonic	RYR2	frameshift substitution	RYR2:NM_001035:exon23:c.2704_2705T	0	0	0	0	0	0	0	0	0	0	0	0	0	0	0	0	0	0	0	0	0	0	0	0	0	0	0	0	0	0	0	0	0	0	0	0	0	0	0	0	0	0
chr1	237729917	C	T	exonic	RYR2	nonsynonymous SNV	RYR2:NM_001035:exon28:c.C3265T:p.R1089C	0	0	0	0	0	0	0	0	0	0	0	0	0	0	0	0	0	0	0	0	0	0	0	0	0	0	0	0	0	0	0	0	0	0	0	0	0	0	0	0	0	0
chr1	237811861	T	G	exonic	RYR2	nonsynonymous SNV	RYR2:NM_001035:exon49:c.T7460G:p.L2487R	0	0	0	0	0	0	0	0	0	0	0	0	0	0	0	0	0	0	0	0	0	0	0	0	0	1	0	0	0	0	0	0	0	0	0	0	0	0	0	0	0	0
chr1	237957285	T	C	exonic	RYR2	nonsynonymous SNV	RYR2:NM_001035:exon95:c.T13901C:p.V4634A	1	0	0	0	0	0	0	0	0	0	0	0	0	0	0	0	0	0	0	0	0	0	0	0	0	0	0	0	0	0	0	0	0	0	0	0	0	0	0	0	0	0
chr3	164714384	C	T	exonic	SI	nonsynonymous SNV	SI:NM_001041:exon40:c.G4631A:p.R1544H	0	0	0	0	0	0	0	0	0	0	0	0	0	0	0	0	0	0	0	0	0	0	0	0	0	0	0	0	0	0	0	0	0	0	0	0	0	0	0	0	0	0
chr3	164739053	C	T	exonic	SI	nonsynonymous SNV	SI:NM_001041:exon27:c.G3218A:p.G1073D	0	0	0	0	1	0	0	0	0	0	0	0	0	0	0	0	0	0	0	0	0	0	0	0	0	0	0	0	0	0	0	0	0	0	0	0	0	0	0	0	0	0
chr3	164754245	A	G	exonic	SI	nonsynonymous SNV	SI:NM_001041:exon22:c.T2447C:p.L816P	0	0	0	0	0	0	0	0	0	0	0	0	0	0	0	0	0	0	0	0	0	0	0	0	0	0	0	0	0	0	0	0	0	0	0	0	0	0	0	0	0	0
chr3	164757713	A	C	exonic	SI	nonsynonymous SNV	SI:NM_001041:exon19:c.T2206G:p.W736G	0	0	0	0	0	0	0	0	0	0	0	0	0	0	0	0	0	0	0	0	0	0	0	0	0	0	0	0	0	0	0	0	0	0	0	0	0	0	0	0	0	0
chr3	164766973	C	T	exonic	SI	nonsynonymous SNV	SI:NM_001041:exon15:c.G1657A:p.G553S	0	0	0	0	0	0	0	0	0	0	0	0	0	0	0	0	0	0	0	0	0	0	0	0	0	0	0	1	0	0	0	0	0	0	0	0	0	0	0	0	0	0
chr3	164767011	T	G	exonic	SI	nonsynonymous SNV	SI:NM_001041:exon15:c.A1619C:p.Y540S	0	0	0	0	0	0	0	0	0	0	0	0	0	0	0	0	0	0	0	0	0	0	0	0	0	0	0	0	0	0	0	0	0	0	0	0	0	0	0	0	0	0
chr3	164783108	G	A	exonic	SI	nonsynonymous SNV	SI:NM_001041:exon7:c.C748T:p.R250C	0	0	0	0	0	0	0	0	0	0	0	0	0	0	0	0	0	0	0	0	0	0	0	0	0	0	0	0	0	0	0	0	0	0	0	0	0	0	0	0	0	0
chr1	8384582	A	C	exonic	SLC45A1	nonsynonymous SNV	SLC45A1:NM_001080397:exon1:c.A193C:p.N65H	0	0	0	0	0	0	0	0	0	0	1	0	1	0	0	0	0	0	0	0	1	0	0	0	0	0	0	0	0	0	0	0	1	0	0	1	0	0	0	0	0	0
chr1	8390770	G	A	exonic	SLC45A1	nonsynonymous SNV	SLC45A1:NM_001080397:exon4:c.G1217A:p.R406Q	0	0	0	0	0	0	0	0	0	0	0	0	0	0	0	0	0	0	0	0	0	0	0	0	0	0	0	0	0	0	0	0	0	0	0	0	0	0	0	0	0	0
chr1	8395612	C	T	exonic	SLC45A1	nonsynonymous SNV	SLC45A1:NM_001080397:exon5:c.C1559T:p.P520L	0	0	0	0	0	0	0	0	0	0	0	0	0	0	0	0	0	0	0	0	0	0	0	0	0	0	0	0	0	0	0	0	0	0	0	0	0	0	0	0	0	0
chr17	42328579	G	A	exonic	SLC4A1	nonsynonymous SNV	SLC4A1:NM_000342:exon19:c.C2603T:p.P868L	0	0	0	0	0	0	0	0	0	0	0	0	0	0	0	0	0	0	0	0	0	0	0	0	0	0	0	0	0	0	0	0	0	0	0	0	0	0	0	0	0	0
chr17	42330548	G	A	exonic	SLC4A1	nonsynonymous SNV	SLC4A1:NM_000342:exon17:c.C2249T:p.A750V	0	0	0	0	0	0	0	0	0	0	0	0	0	0	0	0	0	0	0	0	0	0	0	0	0	0	0	0	0	0	0	0	0	0	0	0	0	0	0	0	0	0
chr17	42330639	C	A	exonic	SLC4A1	nonsynonymous SNV	SLC4A1:NM_000342:exon17:c.G2158T:p.G720W	0	0	0	0	0	0	0	0	0	0	0	0	0	0	0	0	0	0	0	0	0	0	0	0	0	0	0	0	0	0	0	0	0	0	0	0	0	0	0	0	0	0
chr17	42337247	C	T	exonic	SLC4A1	nonsynonymous SNV	SLC4A1:NM_000342:exon7:c.G539A:p.R180H	0	0	0	0	0	0	0	0	0	0	0	0	0	0	0	0	0	0	0	0	0	0	0	0	0	0	0	0	0	0	0	0	0	0	0	0	0	0	0	0	0	0
chr17	42337800	G	T	exonic	SLC4A1	nonsynonymous SNV	SLC4A1:NM_000342:exon6:c.C457A:p.L153M	0	0	0	0	0	0	0	0	0	0	0	0	0	0	0	0	0	0	0	0	0	0	0	0	0	0	0	0	0	0	0	0	0	0	0	0	0	0	0	0	0	0
chr17	42337815	G	A	exonic	SLC4A1	stopgain	SLC4A1:NM_000342:exon6:c.C442T:p.Q148X	0	0	0	0	1	0	0	0	0	0	0	0	0	0	0	0	0	0	0	0	0	0	0	0	0	0	0	0	0	0	0	0	0	0	0	0	0	0	0	0	0	0
chr19	56000912	G	C	exonic	SSC5D	nonsynonymous SNV	SSC5D:NM_001144950:exon3:c.G244C:p.V82L,SSC5D:NM_001195267:exon3:c.G244C:p.V82L	0	0	0	0	0	0	0	0	0	0	0	0	0	0	0	0	0	0	0	0	0	0	0	0	0	0	0	0	0	0	0	0	0	0	0	0	0	0	0	0	0	0
chr19	56001275	G	C	exonic	SSC5D	nonsynonymous SNV	SSC5D:NM_001144950:exon4:c.G388C:p.D130H,SSC5D:NM_001195267:exon4:c.G388C:p.D130H	0	0	0	0	0	0	0	0	0	0	0	0	0	0	0	0	0	0	0	0	0	0	0	0	0	0	0	0	0	0	0	0	0	0	0	0	0	0	0	0	0	0
chr19	56002142	G	A	exonic	SSC5D	nonsynonymous SNV	SSC5D:NM_001144950:exon6:c.G590A:p.R197Q,SSC5D:NM_001195267:exon6:c.G590A:p.R197Q	0	0	0	0	0	0	0	0	0	0	0	0	0	0	0	0	0	0	0	0	0	0	0	0	0	0	0	0	0	0	0	0	0	0	0	0	1	0	0	0	0	0
chr19	56004974	G	A	exonic	SSC5D	nonsynonymous SNV	SSC5D:NM_001144950:exon7:c.G908A:p.R303Q,SSC5D:NM_001195267:exon7:c.G908A:p.R303Q	0	0	0	0	0	0	0	0	0	0	0	0	0	0	0	0	0	0	0	0	0	0	0	0	0	0	0	0	1	0	0	0	0	0	0	0	0	0	0	0	0	0
chr19	56011279	C	T	exonic	SSC5D	nonsynonymous SNV	SSC5D:NM_001144950:exon10:c.C1802T:p.A601V,SSC5D:NM_001195267:exon10:c.C1802T:p.A601V	0	0	0	0	0	0	0	0	0	0	0	0	0	0	0	0	0	0	0	0	0	0	0	0	0	0	0	0	0	0	0	0	0	0	0	0	0	0	0	0	0	0
chr19	56029616	C	A	exonic	SSC5D	nonsynonymous SNV	SSC5D:NM_001144950:exon14:c.C3973A:p.P1325T	0	0	0	0	0	0	0	0	0	0	0	0	0	0	0	0	0	0	0	0	0	0	0	0	0	0	0	0	0	0	0	0	0	0	0	0	0	0	0	0	0	0
chr19	56030006	G	T	exonic	SSC5D	nonsynonymous SNV	SSC5D:NM_001144950:exon14:c.G4363T:p.D1455Y	0	0	0	0	0	0	0	0	0	0	0	0	0	0	0	0	0	0	0	0	0	0	0	0	0	0	0	0	0	0	0	0	0	0	0	0	0	0	0	0	0	0
chr19	56030013	T	C	exonic	SSC5D	nonsynonymous SNV	SSC5D:NM_001144950:exon14:c.T4370C:p.L1457P	0	0	0	0	0	0	0	0	0	0	0	0	0	0	0	0	0	0	0	0	0	0	0	0	0	0	0	0	0	0	0	0	0	0	0	0	0	0	0	0	0	0
chr15	42953372	A	G	exonic	STARD9	nonsynonymous SNV	STARD9:NM_020759:exon10:c.A719G:p.N240S	0	0	0	0	0	0	0	0	0	0	0	0	0	0	0	0	0	0	0	0	0	0	0	0	0	0	0	0	0	0	0	0	0	0	1	0	0	0	0	0	0	0
chr15	42976720	G	C	exonic	STARD9	nonsynonymous SNV	STARD9:NM_020759:exon23:c.G2944C:p.D982H	0	0	0	0	0	0	0	0	0	0	0	0	0	0	0	0	0	0	0	0	0	0	0	0	0	0	0	0	0	0	0	0	0	0	0	0	0	0	0	0	0	0
chr15	42978892	A	G	exonic	STARD9	nonsynonymous SNV	STARD9:NM_020759:exon23:c.A5116G:p.K1706E	0	0	0	0	0	0	0	0	0	0	0	0	0	0	0	1	0	0	0	0	0	0	0	0	0	0	0	0	0	0	0	0	0	0	0	0	0	0	0	0	0	0
chr15	42981101	C	G	exonic	STARD9	nonsynonymous SNV	STARD9:NM_020759:exon23:c.C7325G:p.P2442R	0	0	0	0	0	0	0	0	0	0	0	0	0	0	0	0	0	0	0	1	0	0	0	0	0	0	0	0	0	0	0	0	0	0	0	0	0	0	0	0	0	0
chr15	42981424	G	A	exonic	STARD9	nonsynonymous SNV	STARD9:NM_020759:exon23:c.G7648A:p.A2550T	0	0	0	0	0	0	0	0	0	0	0	0	0	0	0	0	0	0	0	0	0	0	0	0	0	0	0	0	0	0	0	0	0	0	0	0	0	0	0	0	0	0
chr15	42983086	C	A	exonic	STARD9	nonsynonymous SNV	STARD9:NM_020759:exon23:c.C9310A:p.P3104T	0	0	0	0	0	0	0	0	0	0	0	0	0	0	0	0	0	0	0	0	0	0	0	0	0	0	0	0	0	0	0	0	0	0	0	0	0	0	0	0	0	0
chr15	42983663	A	T	exonic	STARD9	nonsynonymous SNV	STARD9:NM_020759:exon23:c.A9887T:p.E3296V	0	0	0	0	0	0	0	0	0	0	0	0	0	0	0	0	0	0	1	0	0	0	0	0	0	0	0	0	0	0	0	0	0	0	0	0	0	0	0	0	0	0
chr15	42984347	C	G	exonic	STARD9	nonsynonymous SNV	STARD9:NM_020759:exon23:c.C10571G:p.P3524R	0	0	0	0	0	0	0	0	0	0	0	0	0	0	0	0	0	0	0	0	0	0	0	0	0	0	0	0	0	0	0	0	0	0	0	0	0	0	0	0	0	0
chr15	42984823	C	T	exonic	STARD9	nonsynonymous SNV	STARD9:NM_020759:exon23:c.C11047T:p.H3683Y	0	0	0	0	0	0	0	0	0	0	0	0	0	0	0	0	0	0	0	0	0	0	0	0	0	0	0	0	0	0	0	0	0	0	0	0	0	0	0	0	0	0
chr15	42985255	G	T	exonic	STARD9	nonsynonymous SNV	STARD9:NM_020759:exon23:c.G11479T:p.G3827W	0	0	0	0	0	0	0	0	0	0	0	0	0	0	0	0	0	0	0	0	0	0	0	0	0	0	0	0	0	0	0	0	0	0	0	0	0	0	0	0	0	0
chr1	47685463	C	A	exonic	TAL1	nonsynonymous SNV	TAL1:NM_003189:exon4:c.G925T:p.A309S	0	0	0	0	0	0	0	0	0	0	1	0	0	0	0	0	0	0	0	0	0	0	0	0	0	0	0	0	0	0	0	0	0	0	0	0	0	0	0	0	0	0
chr1	47685597	G	C	exonic	TAL1	nonsynonymous SNV	TAL1:NM_003189:exon4:c.C791G:p.A264G	0	0	0	0	0	0	0	0	0	0	0	0	0	0	0	0	0	0	0	0	0	1	0	1	0	0	0	0	0	0	0	0	0	0	0	0	1	0	0	0	0	0
chr1	47685603	A	C	exonic	TAL1	nonsynonymous SNV	TAL1:NM_003189:exon4:c.T785G:p.V262G	0	0	0	0	0	0	0	0	0	0	0	0	0	0	0	0	0	0	0	0	0	1	0	0	0	0	0	0	0	0	0	0	0	0	0	0	1	0	0	0	0	0
chr1	47691350	C	T	exonic	TAL1	nonsynonymous SNV	TAL1:NM_003189:exon2:c.G211A:p.A71T	0	0	0	0	0	0	0	0	0	0	0	0	0	0	0	0	0	0	0	0	0	0	0	0	0	0	0	0	0	0	0	0	0	0	0	1	0	0	0	0	0	0
chr3	176750770	A	C	exonic	TBL1XR1	nonsynonymous SNV	TBL1XR1:NM_024665:exon14:c.T1405G:p.W469G	0	0	0	0	0	0	0	0	0	0	0	0	1	0	0	0	0	0	0	0	0	0	0	0	0	0	0	0	0	0	0	0	0	0	0	0	0	0	0	0	0	0
chr3	176750787	T	A	exonic	TBL1XR1	nonsynonymous SNV	TBL1XR1:NM_024665:exon14:c.A1388T:p.D463V	0	0	0	0	0	0	0	0	0	0	0	0	0	0	1	0	0	0	0	0	0	0	0	0	0	0	0	0	0	0	0	0	0	0	0	0	0	0	0	0	0	0
chr3	176750836	T	G	exonic	TBL1XR1	nonsynonymous SNV	TBL1XR1:NM_024665:exon14:c.A1339C:p.S447R	0	0	0	0	0	0	0	0	0	0	0	0	0	0	0	0	0	0	0	0	0	0	0	0	0	0	0	0	0	0	0	0	0	0	0	0	0	0	0	0	0	1
chr3	176750862	A	T	exonic	TBL1XR1	stopgain	TBL1XR1:NM_024665:exon14:c.T1313A:p.L438X	0	0	0	0	0	0	0	0	0	0	0	0	0	0	0	0	0	0	0	0	1	0	0	0	0	0	0	0	0	0	0	0	0	0	0	0	0	0	0	0	0	0
chr3	176750919	G	A	exonic	TBL1XR1	nonsynonymous SNV	TBL1XR1:NM_024665:exon14:c.C1256T:p.S419F	0	0	0	0	0	0	0	0	0	0	0	0	0	0	0	0	0	0	0	0	0	0	0	0	0	0	0	0	0	0	0	0	0	0	0	0	0	0	0	0	0	0
chr3	176752084	GAC	G	exonic	TBL1XR1	frameshift substitution	TBL1XR1:NM_024665:exon13:c.1150_1152C	0	0	0	0	0	0	0	0	0	0	0	0	0	0	0	0	0	0	0	0	0	0	0	0	0	0	0	0	0	0	0	0	0	0	0	0	0	0	0	0	0	0
chr3	176755911	G	A	exonic	TBL1XR1	nonsynonymous SNV	TBL1XR1:NM_024665:exon12:c.C1097T:p.S366F	0	0	0	0	0	0	0	0	1	0	0	0	0	0	0	0	0	0	0	0	0	0	0	0	0	0	0	0	0	0	0	0	0	0	0	0	0	0	0	0	0	0
chr3	176756104	A	C	exonic	TBL1XR1	nonsynonymous SNV	TBL1XR1:NM_024665:exon11:c.T1044G:p.H348Q	0	0	0	1	0	0	0	0	0	0	0	0	0	0	0	0	0	0	0	0	0	0	0	0	0	0	0	0	0	0	0	0	0	0	0	0	0	0	0	0	0	0
chr3	176756105	T	C	exonic	TBL1XR1	nonsynonymous SNV	TBL1XR1:NM_024665:exon11:c.A1043G:p.H348R	0	0	0	0	0	0	1	0	0	0	0	0	0	0	0	0	0	0	0	0	0	0	0	0	0	0	0	0	0	0	0	0	0	0	0	0	0	0	0	0	0	0
chr3	176765096	C	CT	exonic	TBL1XR1	frameshift substitution	TBL1XR1:NM_024665:exon9:c.856_856delinsAG	0	0	0	0	0	0	0	0	0	0	0	0	0	0	0	0	0	1	0	0	0	0	0	0	0	0	0	0	0	0	0	0	0	0	0	0	0	0	0	0	0	0
chr3	176767801	G	C	exonic	TBL1XR1	nonsynonymous SNV	TBL1XR1:NM_024665:exon7:c.C686G:p.T229R	0	0	1	0	0	0	0	0	0	0	0	0	0	0	0	0	0	0	0	0	0	0	0	0	0	0	0	0	0	0	0	0	0	0	0	0	0	0	0	0	0	0
chr3	176767857	TACTA	T	exonic	TBL1XR1	frameshift substitution	TBL1XR1:NM_024665:exon7:c.626_630A	0	0	0	0	0	0	0	0	0	0	0	0	0	0	0	0	0	0	0	0	0	0	0	0	0	0	0	0	0	0	0	0	0	0	0	0	0	0	0	0	0	0
chr6	138192658	CGGTAA	C	exonic	TNFAIP3	frameshift substitution	TNFAIP3:NM_001270507:exon2:c.294_295C,TNFAIP3:NM_001270508:exon2:c.294_295C,TNFAIP3:NM_006290:exon2:c.294_295C	0	0	0	0	0	0	0	0	0	0	0	0	0	0	1	0	0	0	0	0	0	0	0	0	0	0	0	0	0	0	0	0	0	0	0	0	0	0	0	0	0	0
chr6	138196042	A	ACTTG	exonic	TNFAIP3	frameshift substitution	TNFAIP3:NM_001270507:exon3:c.356_356delinsACTTG,TNFAIP3:NM_001270508:exon3:c.356_356delinsACTTG,TNFAIP3:NM_006290:exon3:c.356_356delinsACTTG	0	0	0	0	0	0	0	1	0	0	0	0	0	0	0	0	0	0	0	0	0	0	0	0	0	0	0	0	0	0	0	0	0	0	0	0	0	0	0	0	0	0
chr6	138196086	GAC	G	exonic	TNFAIP3	frameshift substitution	TNFAIP3:NM_001270507:exon3:c.400_402G,TNFAIP3:NM_001270508:exon3:c.400_402G,TNFAIP3:NM_006290:exon3:c.400_402G	0	0	0	0	0	0	0	0	0	0	1	0	0	0	0	0	0	0	0	0	0	0	0	0	0	0	0	0	0	0	0	0	0	0	0	0	0	0	0	0	0	0
chr6	138196136	G	T	exonic	TNFAIP3	nonsynonymous SNV	TNFAIP3:NM_001270507:exon3:c.G450T:p.Q150H,TNFAIP3:NM_001270508:exon3:c.G450T:p.Q150H,TNFAIP3:NM_006290:exon3:c.G450T:p.Q150H	0	0	0	0	0	0	0	0	0	0	0	0	0	0	0	0	0	0	0	0	0	0	0	0	0	0	0	0	0	0	0	0	0	0	1	0	0	0	0	0	0	0
chr6	138196138	A	C	exonic	TNFAIP3	nonsynonymous SNV	TNFAIP3:NM_001270507:exon3:c.A452C:p.E151A,TNFAIP3:NM_001270508:exon3:c.A452C:p.E151A,TNFAIP3:NM_006290:exon3:c.A452C:p.E151A	0	0	0	0	0	0	0	0	0	0	0	0	0	0	0	0	0	0	0	0	0	0	0	0	0	0	0	0	0	0	0	0	0	0	1	0	0	0	0	0	0	0
chr6	138196170	CG	C	exonic	TNFAIP3	frameshift substitution	TNFAIP3:NM_001270507:exon3:c.484_485C,TNFAIP3:NM_001270508:exon3:c.484_485C,TNFAIP3:NM_006290:exon3:c.484_485C	0	0	0	0	0	0	1	0	0	0	0	0	0	0	0	0	0	0	0	0	0	0	0	0	0	0	0	0	0	0	0	0	0	0	0	0	0	0	0	0	0	0
chr6	138196923	CAT	C	exonic	TNFAIP3	frameshift substitution	TNFAIP3:NM_001270507:exon4:c.585_587C,TNFAIP3:NM_001270508:exon4:c.585_587C,TNFAIP3:NM_006290:exon4:c.585_587C	0	0	0	0	0	0	0	0	0	0	0	0	0	0	0	0	0	0	0	0	0	0	0	0	0	0	0	0	0	0	0	0	0	0	0	0	0	0	0	0	0	0
chr6	138197197	C	A	exonic	TNFAIP3	stopgain	TNFAIP3:NM_001270507:exon5:c.C699A:p.Y233X,TNFAIP3:NM_001270508:exon5:c.C699A:p.Y233X,TNFAIP3:NM_006290:exon5:c.C699A:p.Y233X	0	0	0	0	0	0	0	0	0	0	0	0	0	0	0	0	0	0	0	0	0	0	0	0	0	0	0	0	0	0	0	0	0	0	0	0	0	0	0	0	0	0
chr6	138197200	GC	G	exonic	TNFAIP3	frameshift substitution	TNFAIP3:NM_001270507:exon5:c.702_703G,TNFAIP3:NM_001270508:exon5:c.702_703G,TNFAIP3:NM_006290:exon5:c.702_703G	0	0	0	0	0	0	0	0	0	0	0	0	0	0	0	0	0	0	0	0	0	0	0	0	0	0	0	0	0	0	0	0	0	0	0	0	0	0	0	0	1	0
chr6	138197202	C	G	exonic	TNFAIP3	nonsynonymous SNV	TNFAIP3:NM_001270507:exon5:c.C704G:p.P235R,TNFAIP3:NM_001270508:exon5:c.C704G:p.P235R,TNFAIP3:NM_006290:exon5:c.C704G:p.P235R	0	0	0	0	0	0	0	0	1	0	0	0	0	0	0	0	0	0	0	0	0	0	0	0	0	0	0	0	0	0	0	0	0	0	0	0	0	0	0	0	1	0
chr6	138200079	C	CA	exonic	TNFAIP3	frameshift substitution	TNFAIP3:NM_001270507:exon7:c.1497_1497delinsCA,TNFAIP3:NM_001270508:exon7:c.1497_1497delinsCA,TNFAIP3:NM_006290:exon7:c.1497_1497delinsCA	0	0	0	0	0	0	0	0	0	0	0	0	0	0	0	0	0	0	0	0	0	0	0	0	0	0	0	0	0	0	0	0	0	0	0	0	0	0	0	0	0	0
chr6	138200152	T	TG	exonic	TNFAIP3	frameshift substitution	TNFAIP3:NM_001270507:exon7:c.1570_1570delinsTG,TNFAIP3:NM_001270508:exon7:c.1570_1570delinsTG,TNFAIP3:NM_006290:exon7:c.1570_1570delinsTG	0	0	0	0	0	0	0	0	0	0	0	0	0	0	0	0	0	0	0	0	0	0	0	0	0	0	0	0	0	0	0	0	0	0	0	0	0	0	0	0	0	0
chr6	138202337	C	T	exonic	TNFAIP3	nonsynonymous SNV	TNFAIP3:NM_001270507:exon9:c.C2254T:p.P752S,TNFAIP3:NM_001270508:exon9:c.C2254T:p.P752S,TNFAIP3:NM_006290:exon9:c.C2254T:p.P752S	0	0	0	0	0	0	0	0	0	0	0	0	0	0	0	0	0	0	0	0	0	0	0	0	0	0	0	0	0	0	0	0	0	0	0	0	1	0	0	0	0	0
chr2	218674575	C	A	exonic	TNS1	nonsynonymous SNV	TNS1:NM_022648:exon30:c.G4932T:p.Q1644H	0	0	0	0	0	0	0	0	0	0	0	0	0	0	0	0	0	0	0	0	0	0	0	0	0	0	0	0	0	0	0	0	0	0	0	0	0	0	0	0	0	0
chr2	218677129	G	T	exonic	TNS1	nonsynonymous SNV	TNS1:NM_022648:exon28:c.C4682A:p.P1561Q	0	0	0	0	0	0	0	0	0	0	0	0	0	0	0	0	0	0	0	0	0	0	0	0	0	0	0	0	0	0	0	0	0	0	0	0	0	0	0	0	0	0
chr2	218682674	G	T	exonic	TNS1	nonsynonymous SNV	TNS1:NM_022648:exon24:c.C4069A:p.P1357T	0	0	0	0	0	0	0	0	0	0	0	0	0	0	0	0	0	0	0	0	0	0	0	0	0	0	0	0	0	0	0	0	0	0	0	0	0	0	0	0	0	0
chr2	218682757	G	A	exonic	TNS1	nonsynonymous SNV	TNS1:NM_022648:exon24:c.C3986T:p.P1329L	0	0	0	0	0	0	0	0	0	0	0	0	0	0	0	0	0	0	0	0	0	0	0	0	0	0	0	0	0	0	0	0	0	0	0	0	0	0	0	0	0	0
chr2	218682775	T	C	exonic	TNS1	nonsynonymous SNV	TNS1:NM_022648:exon24:c.A3968G:p.Y1323C	0	0	0	0	0	1	0	0	0	0	0	0	0	0	0	0	0	0	0	0	0	0	0	0	0	0	0	0	0	0	0	0	0	0	0	0	0	0	0	0	0	0
chr2	218683449	G	T	exonic	TNS1	nonsynonymous SNV	TNS1:NM_022648:exon24:c.C3294A:p.S1098R	0	0	0	0	0	0	0	0	0	0	0	0	0	0	0	1	0	0	0	0	0	0	0	0	0	0	0	0	0	0	0	0	0	0	0	0	0	0	0	0	0	0
chr2	218699866	C	G	exonic	TNS1	nonsynonymous SNV	TNS1:NM_022648:exon19:c.G2853C:p.E951D	0	0	0	0	0	0	0	0	0	0	0	0	0	0	0	0	0	0	0	0	0	0	0	0	0	1	0	0	0	0	0	0	0	0	0	0	0	0	0	0	0	0
chr2	218759745	G	A	exonic	TNS1	nonsynonymous SNV	TNS1:NM_022648:exon7:c.C203T:p.T68M	0	1	0	0	0	0	0	0	0	0	0	0	0	0	0	0	0	0	0	0	0	0	0	0	0	0	0	0	0	0	0	0	0	0	0	0	0	0	0	0	0	0
chr7	47323416	C	T	exonic	TNS3	nonsynonymous SNV	TNS3:NM_022748:exon28:c.G3976A:p.G1326S	0	0	0	0	0	0	0	0	0	0	0	0	0	0	0	0	0	0	0	0	0	0	0	0	0	0	0	0	0	0	0	0	0	0	1	0	0	0	0	0	0	0
chr7	47342611	T	A	exonic	TNS3	nonsynonymous SNV	TNS3:NM_022748:exon22:c.A3394T:p.I1132F	0	0	0	0	0	0	0	1	0	0	0	0	0	0	0	0	0	0	0	0	0	0	0	0	0	0	0	0	0	0	0	0	0	0	0	0	0	0	0	0	0	0
chr7	47342687	C	A	exonic	TNS3	nonsynonymous SNV	TNS3:NM_022748:exon22:c.G3318T:p.E1106D	0	0	0	0	0	0	0	0	0	0	0	0	0	0	0	0	0	0	0	0	0	0	0	0	0	0	0	0	0	0	0	0	0	0	0	0	0	0	0	0	0	0
chr7	47342790	G	A	exonic	TNS3	nonsynonymous SNV	TNS3:NM_022748:exon22:c.C3215T:p.T1072M	0	0	0	0	0	0	0	0	0	0	0	0	0	0	0	0	0	0	0	0	0	0	0	0	0	0	0	0	0	0	0	0	0	0	0	0	0	0	0	0	0	0
chr7	47385877	G	A	exonic	TNS3	stopgain	TNS3:NM_022748:exon18:c.C2359T:p.Q787X	0	0	0	0	0	0	0	0	0	0	0	0	0	0	0	0	0	0	0	0	0	0	0	0	0	0	0	0	0	0	0	0	0	0	0	0	0	0	0	0	0	0
chr9	140093521	G	A	exonic	TPRN	nonsynonymous SNV	TPRN:NM_001128228:exon1:c.C1643T:p.T548I	0	0	0	0	0	0	0	0	0	0	0	0	0	0	0	0	0	0	0	0	0	0	0	0	0	0	0	0	0	0	0	0	0	0	0	0	0	0	0	0	0	0
chr9	140094270	C	G	exonic	TPRN	nonsynonymous SNV	TPRN:NM_001128228:exon1:c.G894C:p.E298D	0	0	0	0	0	0	0	0	0	0	0	0	0	0	0	0	0	0	0	0	0	0	0	1	0	0	0	0	0	0	0	0	0	0	0	0	0	0	0	0	0	0
chr9	140094374	T	G	exonic	TPRN	nonsynonymous SNV	TPRN:NM_001128228:exon1:c.A790C:p.S264R	0	0	0	0	0	0	0	0	0	0	0	0	0	0	0	0	0	0	0	0	0	0	0	0	0	0	0	0	0	0	0	0	0	0	0	0	0	0	0	0	0	0
chr9	140094385	T	G	exonic	TPRN	nonsynonymous SNV	TPRN:NM_001128228:exon1:c.A779C:p.H260P	0	0	0	0	0	0	0	0	0	0	0	0	0	0	0	0	0	0	0	0	0	0	0	0	0	0	0	0	0	0	0	0	0	0	0	0	0	0	0	0	0	0
chr9	140094388	A	G	exonic	TPRN	nonsynonymous SNV	TPRN:NM_001128228:exon1:c.T776C:p.L259P	0	0	0	0	0	0	0	0	0	0	0	0	0	0	0	0	0	0	0	0	0	0	0	0	0	0	0	0	0	0	0	0	0	0	0	0	0	0	0	0	0	0
chr9	140094958	C	T	exonic	TPRN	nonsynonymous SNV	TPRN:NM_001128228:exon1:c.G206A:p.R69Q	0	0	0	0	0	0	0	0	0	0	0	0	0	0	0	0	0	0	0	0	0	0	0	0	0	0	0	0	0	0	0	0	0	0	0	0	0	0	0	0	0	0
chr22	38120496	CAA	C	exonic	TRIOBP	frameshift substitution	TRIOBP:NM_001039141:exon7:c.1933_1935C	0	0	0	0	0	0	0	0	0	0	0	0	0	0	0	0	0	0	0	0	0	0	0	0	0	0	0	0	0	0	0	1	0	0	0	0	0	0	0	0	0	0
chr22	38120668	A	G	exonic	TRIOBP	nonsynonymous SNV	TRIOBP:NM_001039141:exon7:c.A2105G:p.Q702R	0	1	0	0	0	0	0	0	0	0	0	0	0	0	0	0	0	0	0	0	0	0	0	0	0	0	0	0	0	0	0	0	0	0	0	0	0	0	0	0	0	0
chr22	38120830	C	T	exonic	TRIOBP	nonsynonymous SNV	TRIOBP:NM_001039141:exon7:c.C2267T:p.A756V	0	0	0	0	0	0	0	0	0	0	0	0	0	0	0	0	0	0	0	0	0	0	0	0	0	0	0	0	0	0	0	0	0	0	0	0	0	0	0	0	0	0
chr22	38121019	T	C	exonic	TRIOBP	nonsynonymous SNV	TRIOBP:NM_001039141:exon7:c.T2456C:p.I819T	0	0	0	0	0	0	0	0	0	0	0	0	0	0	0	0	0	0	0	0	0	0	0	0	0	0	0	1	0	0	0	0	0	0	0	0	0	0	0	0	0	0
chr22	38121805	A	C	exonic	TRIOBP	nonsynonymous SNV	TRIOBP:NM_001039141:exon7:c.A3242C:p.Q1081P	0	0	0	0	0	0	0	0	0	0	0	0	0	0	0	0	0	0	0	0	0	0	0	0	0	0	0	0	0	0	0	0	0	0	0	0	0	0	0	0	0	0
chr22	38121816	T	C	exonic	TRIOBP	nonsynonymous SNV	TRIOBP:NM_001039141:exon7:c.T3253C:p.F1085L	0	0	0	0	0	0	0	0	0	0	0	0	0	0	0	0	0	0	0	0	0	0	0	0	0	0	0	0	0	0	0	0	0	0	0	0	0	0	0	0	0	0
chr22	38122069	G	T	exonic	TRIOBP	nonsynonymous SNV	TRIOBP:NM_001039141:exon7:c.G3506T:p.R1169L	0	0	0	0	0	0	0	0	0	0	0	0	0	0	0	0	0	0	0	0	0	0	0	0	0	0	0	0	0	0	0	0	0	0	0	0	0	0	0	0	0	0
chr22	38130629	G	A	exonic	TRIOBP	nonsynonymous SNV	TRIOBP:NM_001039141:exon9:c.G4286A:p.S1429N	0	0	0	0	0	0	0	0	0	0	0	0	0	0	0	0	0	0	0	0	0	0	0	0	0	0	0	0	0	0	0	0	0	0	0	0	0	0	0	0	0	0
chr22	38131069	C	T	exonic	TRIOBP	nonsynonymous SNV	TRIOBP:NM_001039141:exon9:c.C4726T:p.R1576C	0	0	0	0	0	0	0	0	0	0	0	0	0	0	0	0	0	0	0	0	0	0	0	0	0	0	0	0	0	0	0	0	0	0	0	0	0	0	0	0	0	0
chr22	38131309	A	C	exonic	TRIOBP	nonsynonymous SNV	TRIOBP:NM_001039141:exon9:c.A4966C:p.S1656R	0	0	0	0	0	0	0	0	0	0	0	0	0	0	0	0	0	0	0	0	0	0	0	0	0	0	0	0	0	0	0	0	0	0	0	0	0	0	0	0	0	0
chr22	38165091	A	T	exonic	TRIOBP	nonsynonymous SNV	TRIOBP:NM_007032:exon10:c.A1493T:p.Q498L,TRIOBP:NM_001039141:exon20:c.A6632T:p.Q2211L	0	0	0	0	0	0	0	0	0	0	0	0	0	0	0	0	0	0	0	0	0	0	0	0	0	0	0	0	0	0	0	0	0	0	0	0	0	0	0	0	0	0
chr18	72997846	A	C	exonic	TSHZ1	nonsynonymous SNV	TSHZ1:NM_005786:exon2:c.A349C:p.T117P	0	0	0	1	0	0	0	0	0	0	0	0	0	0	0	0	0	0	0	0	0	0	0	0	0	0	0	0	0	0	1	0	0	1	0	0	0	0	0	0	0	0
chr2	210769669	C	T	exonic	UNC80	nonsynonymous SNV	UNC80:NM_032504:exon28:c.C4564T:p.R1522W,UNC80:NM_182587:exon28:c.C4549T:p.R1517W	0	0	0	0	0	0	0	0	0	0	0	0	0	0	0	0	0	0	0	0	0	0	0	0	0	0	0	0	0	0	0	0	0	0	0	0	0	0	0	0	0	0
chr2	210777312	C	G	exonic	UNC80	nonsynonymous SNV	UNC80:NM_032504:exon29:c.C4613G:p.P1538R,UNC80:NM_182587:exon29:c.C4598G:p.P1533R	0	0	0	0	0	0	0	0	0	0	0	0	0	0	0	0	0	0	0	0	0	0	0	0	0	0	0	0	0	0	0	0	0	0	0	0	0	0	0	0	0	0
chr2	210806041	G	T	exonic	UNC80	nonsynonymous SNV	UNC80:NM_032504:exon43:c.G6545T:p.W2182L,UNC80:NM_182587:exon43:c.G6530T:p.W2177L	0	0	0	0	0	0	0	0	0	0	0	0	0	0	0	0	0	0	0	0	0	0	0	0	0	0	0	0	0	0	0	0	0	0	0	0	0	0	0	0	0	0
chr2	210840950	C	A	exonic	UNC80	nonsynonymous SNV	UNC80:NM_032504:exon56:c.C8497A:p.L2833I,UNC80:NM_182587:exon56:c.C8482A:p.L2828I	0	0	0	0	0	0	0	0	0	0	0	0	0	0	0	0	0	0	0	0	0	0	0	0	0	0	0	0	0	0	0	0	0	0	0	0	0	0	0	0	0	0
chr2	210840969	TC	T	exonic	UNC80	frameshift substitution	UNC80:NM_032504:exon56:c.8516_8517T,UNC80:NM_182587:exon56:c.8501_8502T	0	0	0	0	0	0	0	0	0	0	0	0	0	0	0	0	0	0	0	0	0	0	0	0	0	0	0	0	0	0	0	0	0	0	0	0	0	0	0	0	0	0
chr2	210846993	C	T	exonic	UNC80	nonsynonymous SNV	UNC80:NM_032504:exon59:c.C9011T:p.S3004F,UNC80:NM_182587:exon59:c.C8996T:p.S2999F	0	0	0	0	1	0	0	0	0	0	0	0	0	0	0	0	0	0	0	0	0	0	0	0	0	0	0	0	0	0	0	0	0	0	0	0	0	0	0	0	0	0
chr2	210860209	C	T	exonic	UNC80	nonsynonymous SNV	UNC80:NM_182587:exon63:c.C9595T:p.H3199Y,UNC80:NM_032504:exon64:c.C9667T:p.H3223Y	0	0	0	0	0	0	1	0	0	0	0	0	0	0	0	0	0	0	0	0	0	0	0	0	0	0	0	0	0	0	0	0	0	0	0	0	0	0	0	0	0	0
chr7	6175522	C	A	exonic	USP42	nonsynonymous SNV	USP42:NM_032172:exon4:c.C493A:p.Q165K	0	0	0	0	0	0	0	0	0	0	0	0	0	0	0	0	0	0	0	0	0	0	0	0	0	0	0	0	0	0	0	0	0	0	0	0	0	0	0	0	0	0
chr7	6187461	G	A	exonic	USP42	nonsynonymous SNV	USP42:NM_032172:exon12:c.G1324A:p.V442I	0	0	0	0	0	0	0	0	0	0	0	0	0	0	0	0	0	0	0	0	0	0	0	0	0	0	0	0	0	0	0	0	0	0	0	0	0	0	0	0	0	0
chr7	6189853	C	T	exonic	USP42	nonsynonymous SNV	USP42:NM_032172:exon13:c.C2026T:p.P676S	0	0	0	0	0	0	0	0	0	0	0	0	0	0	0	0	0	0	0	0	0	0	0	0	0	0	0	0	0	0	0	0	0	1	0	0	0	0	0	0	0	0
chr7	6193520	C	T	exonic	USP42	nonsynonymous SNV	USP42:NM_032172:exon15:c.C2335T:p.R779C	0	0	0	0	0	0	0	0	0	0	0	0	0	0	0	0	0	0	0	0	0	0	0	0	0	0	0	0	0	1	0	0	0	0	0	0	0	0	0	0	0	0
chr7	6193739	C	T	exonic	USP42	nonsynonymous SNV	USP42:NM_032172:exon15:c.C2554T:p.P852S	0	0	0	0	0	0	0	0	0	0	0	0	0	0	0	0	0	0	0	0	0	0	0	0	0	0	0	0	0	0	0	0	0	1	0	0	0	0	0	0	0	0
chr7	6194565	C	A	exonic	USP42	nonsynonymous SNV	USP42:NM_032172:exon15:c.C3380A:p.P1127Q	0	0	0	0	0	0	0	0	0	0	0	0	0	0	0	0	0	0	0	0	0	0	0	0	0	0	0	0	0	0	0	0	0	0	0	0	0	0	0	0	0	0
chr7	6194641	C	A	exonic	USP42	nonsynonymous SNV	USP42:NM_032172:exon15:c.C3456A:p.H1152Q	0	0	0	0	0	0	0	0	0	0	0	0	0	0	0	0	0	0	0	0	0	0	0	0	0	0	0	0	0	0	0	0	0	0	0	0	0	0	0	0	0	0
chr7	6196446	A	C	exonic	USP42	nonsynonymous SNV	USP42:NM_032172:exon16:c.A3703C:p.K1235Q	0	0	0	0	0	0	0	0	1	0	0	0	0	0	0	0	0	0	0	0	0	0	0	0	0	0	0	0	0	0	0	0	0	0	0	0	0	0	0	0	0	0
chr10	49928168	C	A	exonic	WDFY4	nonsynonymous SNV	WDFY4:NM_020945:exon3:c.C347A:p.A116E	0	0	0	0	0	0	0	0	0	0	0	0	0	0	0	0	0	1	0	0	0	0	0	0	0	0	0	0	0	0	0	0	0	0	0	0	0	0	0	0	0	0
chr10	49937584	G	A	exonic	WDFY4	nonsynonymous SNV	WDFY4:NM_020945:exon8:c.G1079A:p.S360N	0	0	0	0	0	0	0	0	0	0	0	0	0	0	0	0	0	0	0	0	0	0	0	0	0	0	0	0	0	0	0	0	0	0	0	0	0	0	0	0	0	0
chr10	50018651	AC	A	exonic	WDFY4	frameshift substitution	WDFY4:NM_020945:exon29:c.4915_4916A	0	0	0	0	0	0	1	0	0	0	0	0	0	0	0	0	0	0	0	0	0	0	0	0	0	0	0	0	0	0	0	0	0	0	0	0	0	0	0	0	0	0
chr10	50018655	C	G	exonic	WDFY4	nonsynonymous SNV	WDFY4:NM_020945:exon29:c.C4919G:p.T1640S	0	0	0	0	0	0	1	0	0	0	0	0	0	0	0	0	0	0	0	0	0	0	0	0	0	0	0	0	0	0	0	0	0	0	0	0	0	0	0	0	0	0
chr10	50018656	T	TG	exonic	WDFY4	frameshift substitution	WDFY4:NM_020945:exon29:c.4920_4920delinsTG	0	0	0	0	0	0	1	0	0	0	0	0	0	0	0	0	0	0	0	0	0	0	0	0	0	0	0	0	0	0	0	0	0	0	0	0	0	0	0	0	0	0
chr10	50018747	G	A	exonic	WDFY4	nonsynonymous SNV	WDFY4:NM_020945:exon29:c.G5011A:p.E1671K	0	0	0	0	0	0	0	0	0	0	0	0	0	0	0	0	0	0	0	0	0	0	0	0	0	0	0	0	0	0	0	0	0	0	0	0	0	0	0	0	0	0
chr10	50085174	A	G	exonic	WDFY4	nonsynonymous SNV	WDFY4:NM_020945:exon43:c.A7097G:p.H2366R	0	0	0	0	0	0	0	0	1	0	0	0	0	0	0	0	0	0	0	0	0	0	0	0	0	0	0	0	0	0	0	0	0	0	0	0	0	0	0	0	0	0
chr10	50098666	G	A	exonic	WDFY4	nonsynonymous SNV	WDFY4:NM_020945:exon44:c.G7210A:p.V2404M	0	0	0	0	0	0	0	0	0	0	0	0	0	0	0	0	0	0	0	0	0	0	0	0	0	0	0	0	0	0	0	0	0	0	0	0	0	0	0	0	0	0
chr10	50178234	C	A	exonic	WDFY4	nonsynonymous SNV	WDFY4:NM_020945:exon57:c.C8828A:p.P2943Q	0	0	0	0	0	0	0	0	0	0	0	0	0	0	0	0	0	0	0	0	0	0	0	0	0	0	0	0	0	0	0	0	0	0	0	0	0	0	0	0	0	0
chr14	64066302	C	T	exonic	WDR89	nonsynonymous SNV	WDR89:NM_001258272:exon3:c.G359A:p.S120N,WDR89:NM_080666:exon3:c.G359A:p.S120N,WDR89:NM_001008726:exon4:c.G359A:p.S120N	0	0	0	0	0	1	0	0	0	0	0	0	0	0	0	0	0	0	0	0	0	0	0	0	0	1	0	0	0	0	0	0	0	1	0	0	0	0	0	0	0	0
chr14	64066303	T	G	exonic	WDR89	nonsynonymous SNV	WDR89:NM_001258272:exon3:c.A358C:p.S120R,WDR89:NM_080666:exon3:c.A358C:p.S120R,WDR89:NM_001008726:exon4:c.A358C:p.S120R	0	0	0	0	0	1	0	0	0	0	0	0	0	0	0	0	0	0	0	0	0	0	0	0	0	1	0	0	0	0	0	0	0	1	0	0	0	0	0	0	0	0
chr14	64066363	G	A	exonic	WDR89	stopgain	WDR89:NM_001258272:exon3:c.C298T:p.R100X,WDR89:NM_080666:exon3:c.C298T:p.R100X,WDR89:NM_001008726:exon4:c.C298T:p.R100X	0	0	0	1	0	1	0	0	0	0	1	0	0	0	0	0	0	0	0	0	0	0	0	1	0	1	0	0	0	0	0	0	0	1	0	0	0	0	0	0	0	0
chr14	64066367	A	T	exonic	WDR89	nonsynonymous SNV	WDR89:NM_001258272:exon3:c.T294A:p.D98E,WDR89:NM_080666:exon3:c.T294A:p.D98E,WDR89:NM_001008726:exon4:c.T294A:p.D98E	0	0	0	1	0	1	0	0	0	0	1	0	0	0	0	0	0	0	0	0	0	0	0	1	0	1	0	0	0	0	0	0	0	1	0	0	0	0	0	0	0	0
chr14	64066395	C	T	exonic	WDR89	nonsynonymous SNV	WDR89:NM_001258272:exon3:c.G266A:p.C89Y,WDR89:NM_080666:exon3:c.G266A:p.C89Y,WDR89:NM_001008726:exon4:c.G266A:p.C89Y	0	0	0	1	0	1	0	0	0	0	1	0	0	0	0	0	0	0	0	0	0	0	0	1	0	1	0	0	0	0	0	0	0	1	0	0	0	0	0	0	0	0
chr14	64066402	A	G	exonic	WDR89	nonsynonymous SNV	WDR89:NM_001258272:exon3:c.T259C:p.S87P,WDR89:NM_080666:exon3:c.T259C:p.S87P,WDR89:NM_001008726:exon4:c.T259C:p.S87P	0	0	0	1	0	1	0	0	0	0	1	0	0	0	0	0	0	0	0	0	0	0	0	1	0	1	0	0	0	0	0	0	0	1	0	0	0	0	0	0	0	0
chr14	64066453	G	A	exonic	WDR89	nonsynonymous SNV	WDR89:NM_001258272:exon3:c.C208T:p.P70S,WDR89:NM_080666:exon3:c.C208T:p.P70S,WDR89:NM_001008726:exon4:c.C208T:p.P70S	0	0	0	1	0	1	0	0	0	0	1	0	0	0	0	0	0	0	0	0	0	0	0	0	0	1	0	0	0	0	0	0	0	0	0	0	0	0	0	0	0	0
chr16	88497219	G	T	exonic	ZNF469	nonsynonymous SNV	ZNF469:NM_001127464:exon2:c.G3257T:p.R1086L	0	0	0	0	0	0	0	0	0	0	0	0	0	0	0	0	0	0	0	0	0	0	0	0	0	0	0	0	0	0	0	0	0	0	0	0	0	0	0	0	0	0
chr16	88500315	TG	T	exonic	ZNF469	frameshift substitution	ZNF469:NM_001127464:exon2:c.6353_6354T	0	0	0	0	0	0	0	0	0	0	0	0	0	0	0	0	0	0	0	0	0	0	0	0	0	0	0	0	0	0	0	0	0	0	0	0	0	0	0	0	0	0
chr16	88501145	C	A	exonic	ZNF469	nonsynonymous SNV	ZNF469:NM_001127464:exon2:c.C7183A:p.P2395T	0	0	0	0	0	0	0	0	0	0	0	0	0	0	0	0	0	0	0	0	0	0	0	0	0	0	0	0	0	0	0	1	0	0	0	0	0	0	0	0	0	0
chr16	88501535	C	T	exonic	ZNF469	nonsynonymous SNV	ZNF469:NM_001127464:exon2:c.C7573T:p.P2525S	0	0	0	0	0	0	0	0	0	0	0	0	0	0	0	0	0	0	0	0	0	0	0	0	0	0	0	0	0	0	0	0	0	0	0	0	0	0	0	0	0	0
chr16	88501695	A	C	exonic	ZNF469	nonsynonymous SNV	ZNF469:NM_001127464:exon2:c.A7733C:p.Q2578P	0	0	0	0	0	0	0	0	0	0	0	0	0	0	0	0	0	0	0	0	1	0	0	0	0	0	0	0	0	0	0	0	0	0	0	0	0	0	0	0	0	0
chr16	88502987	C	A	exonic	ZNF469	nonsynonymous SNV	ZNF469:NM_001127464:exon2:c.C9025A:p.H3009N	0	0	0	0	0	0	0	0	0	0	0	0	0	0	0	0	0	0	0	0	0	0	0	0	0	0	0	0	0	0	0	0	0	0	0	0	0	0	0	0	0	0
chr16	88505081	A	G	exonic	ZNF469	nonsynonymous SNV	ZNF469:NM_001127464:exon2:c.A11119G:p.S3707G	0	0	0	0	0	0	0	0	0	0	0	0	0	0	0	0	0	0	0	0	0	0	0	0	0	0	0	0	0	0	0	0	0	0	0	0	0	0	0	0	0	0
chr11	108382332	G	C	exonic	EXPH5	nonsynonymous SNV	EXPH5:NM_015065:exon6:c.C3902G:p.S1301C	0	0	0	0	1	0	0	0	0	0	0	0	0	0	0	0	0	0	0	0	0	0	0	0	0	0	0	0	0	0	0	0	0	0	0	0	0	0	0	0	0	0
chr2	241712663	G	A	exonic	KIF1A	nonsynonymous SNV	KIF1A:NM_004321:exon12:c.C1048T:p.R350W,KIF1A:NM_001244008:exon13:c.C1048T:p.R350W	0	0	0	0	0	0	0	0	0	0	0	0	0	0	0	0	0	0	0	0	0	0	0	0	0	0	0	0	0	0	0	0	0	0	0	0	0	0	0	0	0	0
[truncated: 27 more columns]
