# Supplementary material for: The Genetic Landscape of Ocular Adnexa MALT Lymphoma Reveals Frequent Aberrations in NFAT and MEF2B Signaling Pathways
Source: Cancer Res Commun. 2021 Oct 13;1(1):1–16. doi: 10.1158/2767-9764.CRC-21-0022 (PMC9075502; doi:10.1158/2767-9764.CRC-21-0022)
Supplement: Supplementary Table 5 — CABIN1 expression in Mutants. [file crc-21-0022-s06.xlsx]

## Sheet: Sheet1
IDs_in_paper	CABIN1 aberration	Score of percentage of tumor cells positive for CABIN1	Staining intensity
UP4	Deletion	1	(+)
UP30	Mutation G4080C	1	(+)
UP41	Deletion	1	(+)
UP58	Deletion	1	(+)
PN_4	Deletion	2	(+)
UP62	Deletion	2	(+)
UP11	Deletion	4	(++)
UP16	Mutation C3015G	4	(++)
UP37	Deletion	4	(++)
UP48	Mutation C5041T	4	(++)
PN_1	Mutation A6053G	4	(++)
UP54	Deletion	4	(++)
UP57	Mutation C5041T	4	(++)
UP60	Deletion	4	(++)
PN2	Mutation C4423A	4	(++)
