# Supplementary material for: The Genetic Landscape of Ocular Adnexa MALT Lymphoma Reveals Frequent Aberrations in NFAT and MEF2B Signaling Pathways
Source: Cancer Res Commun. 2021 Oct 13;1(1):1–16. doi: 10.1158/2767-9764.CRC-21-0022 (PMC9075502; doi:10.1158/2767-9764.CRC-21-0022)
Supplement: Supplementary Table 6 — RNA expression in analyzed specimens. [file crc-21-0022-s07.xlsx]

## Sheet: WT vs KD
	log2FoldChange	pvalue	padj	locus	WT_1	WT_2	WT_3	KD_1	KD_2	KD_3	WT_IgM_1	WT_IgM_2	WT_IgM_3	KD_IgM_1	KD_IgM_2	KD_IgM_3
IL10	1.62602	2.01712e-31	4.03526e-29	chr1:206940947-206945839	2.55905	2.18483	2.44712	7.61955	7.63322	9.81816	8.36188	8.54927	9.26403	42.113	45.1145	45.2162
ABHD8	1.15689	8.93969e-23	8.64878e-21	chr19:17402939-17414282	2.53868	1.77675	2.23046	4.91052	5.0148	4.94079	1.58104	1.67236	1.3324	4.23337	4.38491	4.69498
KIAA1217	1.108	3.61571e-43	1.47159e-40	chr10:23983674-24836772	1.69082	1.73886	1.68069	3.63267	4.10054	3.56224	2.11019	2.11168	2.01548	3.93567	3.85951	4.04847
FAM131C	1.09415	4.62408e-38	1.33405e-35	chr1:16384263-16400127	8.57263	7.90255	8.18499	18.8393	18.8759	15.7742	11.3818	10.4873	10.9168	20.9086	19.4776	21.5828
ALDOC	1.093	7.24341e-71	1.06868e-67	chr17:26900132-26903951	10.2502	9.25293	9.76137	22.6436	21.7298	20.9529	9.54735	10.0384	9.80213	23.3581	21.4948	22.9188
ACSS2	0.903684	2.31349e-27	3.21249e-25	chr20:33462765-33515769	2.73579	2.48651	2.47369	5.15961	4.77208	4.67343	2.11999	2.28594	2.37084	4.64756	4.37002	4.39209
C1orf21	0.892191	4.73144e-65	4.65377e-62	chr1:184356149-184598155	2.30526	2.28535	2.2786	4.35136	4.46649	4.19585	2.48341	2.27511	2.4407	4.02267	4.05897	4.05163
TFAP4	0.890622	2.89315e-31	5.6913e-29	chr16:4307186-4323001	5.1449	4.96011	4.75164	9.7078	9.02744	9.39059	1.94918	2.09775	2.01384	3.60912	3.95608	3.92303
TMEM145	0.873162	2.75969e-15	1.28746e-13	chr19:42817476-42829214	2.1319	1.91256	1.86314	3.62001	3.67881	3.70538	1.40832	1.88486	1.73678	3.01161	2.77644	3.04278
TNFAIP2	0.865811	3.19231e-40	1.17747e-37	chr14:103592663-103603776	3.71849	3.40282	3.37088	6.57438	6.89352	6.185	2.09949	1.99657	2.05047	3.72588	3.75718	3.38312
NR2F6	0.821792	5.49145e-14	2.11816e-12	chr19:17342693-17356151	6.14566	5.27259	4.85893	9.43062	9.76777	10.9	2.67803	2.58386	2.31328	4.12508	3.32605	3.78275
SLC41A1	0.818379	3.31956e-81	6.53013e-78	chr1:205758220-205782161	11.7431	11.2341	10.6179	20.2123	20.3476	19.6544	8.59441	8.48476	8.86295	13.498	13.5565	13.3693
CTXN3	0.803128	1.51643e-12	4.79852e-11	chr5:126984712-126994322	3.74142	3.45943	2.96099	6.44739	6.02779	5.95193	2.13546	1.68816	1.65297	2.91892	2.74814	3.17695
SERTAD4	0.801051	1.06757e-33	2.37746e-31	chr1:210406194-210416440	9.3228	10.4704	10.1779	18.4561	18.1008	17.2176	6.44091	6.1792	6.24891	8.42948	9.41959	9.69565
NUMBL	0.799857	3.50106e-53	2.43077e-50	chr19:41171811-41196556	10.0044	9.10529	9.54485	16.5812	17.1712	17.0842	4.1027	4.21911	3.70604	6.55218	6.9177	6.65609
CTH	0.791475	3.5925e-11	9.15816e-10	chr1:70876900-70905534	1.95399	2.51125	2.05185	4.14459	3.91401	3.67935	15.3953	14.1982	14.3821	13.5086	14.365	13.2965
ANKRD36B	0.779689	4.6603e-05	0.000349464	chr2:98121260-98206428	2.42732	4.10907	3.58684	5.06352	5.72138	5.91001	2.86189	3.32638	2.57683	3.40134	3.47654	2.84419
SEC14L1	0.773738	7.93192e-35	1.87241e-32	chr17:75084724-75213181	12.4488	11.1983	10.7033	20.6511	20.0129	18.1274	10.5101	9.64038	10.5993	17.5863	17.137	16.7184
GFPT1	0.761621	6.65251e-15	2.92983e-13	chr2:69546900-69614386	4.41466	5.26088	5.41809	9.20526	8.58721	8.79481	7.90284	6.95489	6.80224	9.93084	10.0171	10.1682
CBS	0.755786	2.0612e-32	4.50525e-30	chr21:44473300-44496472	7.41339	6.99948	6.81677	12.6834	11.9696	12.3599	10.009	10.5669	10.7528	15.0481	14.5732	14.8866
IDH1	0.743022	4.87188e-19	3.52778e-17	chr2:209100952-209119806	9.9726	8.50607	8.91065	16.8476	15.7957	14.0695	3.99801	3.97958	4.12633	5.20228	5.64103	5.02292
INHBE	0.73229	5.38236e-07	6.60375e-06	chr12:57849095-57851791	2.80181	1.92306	2.08555	3.74062	4.01901	3.7815	15.305	14.7008	15.0177	19.2064	20.4641	18.7376
PDLIM1	0.731799	2.13816e-13	7.64747e-12	chr10:96997324-97050905	3.66556	3.49596	3.38817	5.95573	6.01625	6.28808	2.02911	1.6027	1.40191	3.56816	3.24003	3.77037
FAM222A	0.728529	1.4755e-19	1.14574e-17	chr12:110152186-110208312	2.77675	2.54982	2.95473	4.64873	4.54887	4.55177	5.3401	5.49508	5.24457	5.78	6.10003	5.83106
C9orf89	0.712547	2.78163e-06	2.89265e-05	chr9:95858449-95875565	2.56913	2.02633	2.31137	4.78914	3.6674	3.82955	1.75642	2.90997	2.45518	3.54108	4.04517	4.0883
ANKEF1	0.70574	6.00295e-25	6.81277e-23	chr20:10015696-10037407	5.07927	4.44454	5.01696	7.90182	8.50709	7.85323	3.50698	3.24455	3.00246	6.501	6.29322	6.03947
GNB4	0.702506	9.73129e-20	7.7607e-18	chr3:179113875-179169371	12.7719	14.114	14.7166	24.2522	21.8565	22.7426	11.2901	10.8858	12.5761	17.4987	17.2907	17.9506
CHD7	0.702479	2.76245e-19	2.06362e-17	chr8:61591323-61780586	1.79854	2.05171	1.88307	3.16161	3.34621	3.13125	1.40434	1.27905	1.37423	2.31432	2.41015	2.17779
SLIT1	0.697724	2.6343e-38	7.97247e-36	chr10:98757794-98945683	4.01871	3.67524	3.69716	6.13075	6.30812	5.96634	2.44913	2.83922	2.91629	4.33729	4.23069	4.42959
ZMIZ1	0.697051	4.27466e-112	2.52269e-108	chr10:80828791-81076285	17.4344	16.2239	16.2942	27.9376	27.6648	26.4604	6.86102	6.80205	6.7641	10.6208	11.0092	11.0634
FURIN	0.696506	3.47156e-31	6.71718e-29	chr15:91411884-91426687	4.69717	4.29975	4.19842	7.16367	7.31074	6.77707	7.37356	7.31657	7.20016	10.7772	11.1801	11.1131
NRN1	0.695192	2.27631e-17	1.39934e-15	chr6:5998232-6007633	7.32341	6.53522	7.1799	12.6022	11.3705	10.4057	10.1027	9.7422	10.3146	15.9696	16.2053	16.6664
SERINC4	0.684016	6.17774e-05	0.000448699	chr15:44086371-44092295	4.42354	4.0623	4.26366	5.51144	5.64532	5.13427	3.44043	3.06103	3.09371	3.75457	3.90349	4.24941
GUCA1A	0.676016	3.22892e-26	4.14249e-24	chr6:42123143-42147794	15.8173	13.87	13.7582	24.9756	23.5407	22.8622	13.2346	13.1513	12.7842	22.3337	20.6112	19.7406
USP28	0.668229	4.59347e-15	2.09331e-13	chr11:113668596-113746256	2.94222	2.80628	3.18437	4.5496	5.14799	4.64834	1.35222	1.31239	1.41601	1.91885	1.86957	2.09497
SLC46A1	0.660657	4.45522e-05	0.000337516	chr17:26721660-26733230	3.96476	3.41602	3.38702	3.96334	3.86987	3.94361	3.66862	3.76537	3.64414	3.61917	3.35873	3.32215
FYN	0.658655	9.16626e-15	4.00701e-13	chr6:111981534-112194655	2.77543	2.85515	2.52094	4.38926	4.32343	4.19732	11.7862	11.7029	11.6712	15.5206	15.364	15.7796
POU2F2	0.650317	1.13679e-71	1.91679e-68	chr19:42590261-42636625	49.2578	45.5581	44.8384	73.826	71.8788	69.7409	40.6078	42.8512	41.712	64.6986	67.8426	69.1389
SNAI2	0.648644	8.55527e-09	1.50489e-07	chr8:49830238-49833999	1.89434	2.17129	2.11238	3.60396	3.48849	3.12489	0.974368	0.981315	0.930196	1.86084	1.52757	1.40419
LONRF1	0.638516	3.0445e-23	3.07131e-21	chr8:12579405-12612992	4.89065	5.23274	5.33091	8.22349	8.3867	8.07143	3.90993	3.95311	3.63094	6.97356	7.61256	7.05351
SERTAD4-AS1	0.63403	2.24742e-11	5.89474e-10	chr1:210404803-210407466	6.01937	5.24341	6.19767	9.95836	10.4761	9.80087	7.14159	7.1307	6.46284	10.3108	11.613	10.3277
HNRPLL	0.626901	5.89083e-14	2.25745e-12	chr2:38790327-38830178	3.17442	2.93791	3.25829	4.8724	4.84325	5.13922	4.1265	3.28369	3.68388	5.44904	5.08521	5.2782
SYBU	0.621961	4.01778e-23	4.0188e-21	chr8:110586404-110704020	6.03894	5.65004	5.56386	9.17074	8.84292	8.71212	3.01046	3.18581	3.27749	4.47117	4.55895	4.7319
ELL3	0.619108	1.75847e-31	3.57849e-29	chr15:44064797-44069502	34.7001	31.1655	33.6869	54.4755	50.6896	49.9501	15.1589	15.3474	15.8226	22.8785	22.8259	24.0871
HCK	0.61798	6.975e-10	1.46227e-08	chr20:30639990-30689657	2.7753	2.61901	2.45748	4.22254	4.13349	3.978	3.19187	3.26644	2.96178	4.31858	4.08382	3.63749
BLVRB	0.61755	1.23645e-09	2.49042e-08	chr19:40953690-40971725	8.07076	7.61894	7.09796	12.3864	11.4044	12.4011	8.33673	9.7137	8.26366	10.9538	10.7777	11.7906
TPM4	0.613228	8.66655e-36	2.13107e-33	chr19:16178316-16213813	19.1128	19.6642	18.5441	29.6393	28.3752	29.3508	10.3873	10.1018	10.6522	12.3115	12.6351	12.1797
IFITM2	0.612195	4.73572e-08	7.30663e-07	chr11:308106-309410	7.40709	6.76048	7.79133	11.5784	11.8174	11.5809	7.12163	6.4202	6.30972	10.5687	12.4961	10.8625
IDI2-AS1	0.60771	0.00319464	0.0134875	chr10:1068576-1090141	4.24711	6.41695	6.28973	5.36363	5.2582	5.61767	7.03965	7.66537	6.19598	6.42306	7.62024	8.16361
SOCS1	0.59942	5.09495e-05	0.000379166	chr16:11348273-11350039	4.6842	4.16628	4.84376	6.22306	8.81153	7.01892	7.17268	6.28327	4.53061	10.1129	9.79708	10.2018
NUDT16	0.59837	1.94696e-28	3.064e-26	chr3:131100514-131107674	5.56149	4.90117	4.9299	7.02245	8.17879	7.13782	2.78779	3.50451	2.72648	3.83994	4.08869	3.3065
LYSMD2	0.598272	1.54608e-15	7.54063e-14	chr15:52015260-52043650	13.5959	11.4263	11.8064	19.1048	19.4927	19.9398	9.84956	9.50346	11.1158	20.0945	18.932	19.4065
PRR5	0.593037	4.35231e-06	4.29877e-05	chr22:45064426-45133561	2.6074	2.94303	3.18493	5.0802	4.4365	4.46094	2.7603	3.27612	3.19286	5.13283	5.19975	4.68873
ALDH1L2	0.592922	3.41955e-11	8.7551e-10	chr12:105413561-105478341	2.01239	2.36957	2.22809	3.42471	3.7147	3.12878	4.04036	3.82712	3.64412	3.95139	4.26846	4.13242
CCDC102A	0.590396	3.81483e-13	1.29759e-11	chr16:57546089-57570477	4.96748	4.91991	4.83271	7.59279	8.14585	6.88839	1.5743	2.21095	1.89842	2.77127	2.43965	2.39207
FAM78A	0.576828	1.96933e-13	7.08657e-12	chr9:134133464-134151906	5.41388	4.71756	5.34356	7.29806	8.16522	8.1431	2.48708	2.54164	2.66617	3.7741	4.46652	4.05337
KCNQ1	0.575351	1.90313e-09	3.74378e-08	chr11:2466220-2870340	3.15055	2.95067	2.61106	4.42638	4.70605	4.23878	3.00869	2.84695	3.19471	4.65323	4.34545	4.56304
TRIM8	0.575062	1.1737e-24	1.3069e-22	chr10:104404251-104418076	8.35731	7.69989	7.60841	12.397	11.8821	11.618	3.7682	4.21557	3.70898	5.36053	5.5951	5.42865
GPR160	0.572189	6.51733e-17	3.75239e-15	chr3:169755734-169803183	10.505	10.1416	11.2185	15.7271	16.2311	16.1719	10.4588	8.07407	10.8254	15.4623	13.456	15.4381
OGDHL	0.568446	1.82532e-08	3.02164e-07	chr10:50942686-50970425	2.13131	2.02893	1.74751	3.2065	3.23576	2.83788	1.86076	1.65532	1.86216	2.59555	2.74394	2.56606
RPPH1	0.567004	0.00868167	0.0308451	chr14:20811229-20811570	4.76704	3.97311	4.18549	6.76511	8.34319	6.62679	6.36539	4.99577	4.03525	11.5635	3.75689	6.63708
TTLL11	0.564723	2.60103e-07	3.43784e-06	chr9:124584203-124855885	2.16851	2.37913	2.18864	3.34945	3.29148	3.63862	1.83155	1.97806	1.92035	2.71618	2.5027	2.83015
PTPN22	0.559372	1.0848e-08	1.88292e-07	chr1:114356432-114414375	2.33942	2.80054	2.78206	4.11943	4.03063	3.89306	4.01045	3.33568	3.73944	5.12146	4.91842	5.03793
CHST11	0.55926	2.69223e-19	2.02398e-17	chr12:104850691-105155792	5.42681	4.79156	5.20387	7.47458	7.75611	8.07115	13.1618	13.1569	13.7798	14.6869	14.2382	14.6309
RMI2	0.557606	9.40951e-10	1.92479e-08	chr16:11439310-11445617	6.82315	6.6473	6.22681	9.48776	10.7293	9.59159	4.59148	5.27801	5.8069	7.93225	7.20154	7.11974
ARL15	0.555858	2.25562e-21	1.9868e-19	chr5:53180613-53606403	17.5502	17.7876	19.1839	29.0019	27.7018	25.8285	26.1785	23.1441	26.3693	32.0968	33.7782	33.0868
TRAK2	0.555135	5.75117e-13	1.88558e-11	chr2:202241929-202316319	2.51163	2.81974	2.69809	3.99601	3.93199	4.11029	2.5823	2.79614	2.48085	3.302	3.41547	3.47222
GNB3	0.546873	1.06523e-06	1.20661e-05	chr12:6949374-6956557	3.28619	3.03493	2.70329	4.41428	4.64011	3.99519	2.42331	3.3073	2.62241	3.6214	3.25811	3.77237
HTR3A	0.543843	3.36061e-05	0.000263907	chr11:113845796-113861034	3.21971	2.38335	2.76977	3.8865	4.18439	4.76732	0.597547	0.530678	0.684609	1.00226	1.03636	0.784224
LOC100505622	0.543469	0.000334456	0.00196299	chr19:42636780-42641251	3.55804	3.5869	4.39827	6.88909	5.38339	5.38634	4.77359	5.54696	4.34986	6.39316	5.78293	6.25221
DUSP15	0.541202	2.97403e-05	0.000237179	chr20:30448869-30458479	2.13337	2.06035	2.03773	3.16393	3.3031	3.07399	1.65933	1.89048	1.86183	3.1712	3.18961	3.31022
LOC283710	0.53955	4.70821e-06	4.61937e-05	chr15:31514970-31523050	5.24382	6.97448	6.05539	9.30091	8.42497	9.14024	5.53629	5.33091	5.79518	7.97827	8.30972	8.60617
ZNF385A	0.5391	3.41565e-07	4.35366e-06	chr12:54762919-54785083	2.36283	1.99277	2.42897	3.51818	3.24063	3.17998	1.98561	1.6421	1.53384	2.70302	2.30693	2.30847
BNIP3L	0.536809	3.01486e-15	1.39547e-13	chr8:26240522-26270644	12.1236	13.0588	13.7727	19.7302	19.5525	18.4081	12.722	12.0514	13.0409	17.6096	17.6723	17.428
ZNF280D	0.534033	6.10136e-05	0.000443985	chr15:56922373-57025787	2.77876	3.75493	3.46739	5.13542	4.72937	4.67632	2.15761	1.98349	2.10983	2.76078	2.88186	2.77893
MBLAC2	0.533707	4.59263e-13	1.5356e-11	chr5:89754019-89770585	3.0065	3.31561	3.18135	4.6567	4.57861	4.73372	1.7009	1.56223	1.76788	2.20268	2.31723	2.16971
MT1X	0.533431	0.00766543	0.0277957	chr16:56716381-56718108	7.55179	3.70689	6.6525	9.82893	8.79162	7.06413	6.85153	6.47346	6.55384	7.46651	8.25594	9.29059
TRAF3IP1	0.532018	6.44675e-11	1.59186e-09	chr2:239229184-239309541	6.19641	6.57842	6.04712	9.99169	9.19351	8.22794	4.83622	4.40941	4.78688	5.13864	5.7043	5.40603
KAT6B	0.530671	1.98203e-11	5.26889e-10	chr10:76586170-76792380	25.0218	28.6889	27.2403	40.5688	41.5041	37.9321	20.2335	20.1688	19.4866	29.1963	28.6574	29.1694
KCTD15	0.525009	1.71266e-18	1.19612e-16	chr19:34287750-34306666	4.54011	4.54645	4.66384	6.93439	6.71027	6.69091	8.12782	8.87935	8.1737	10.6237	11.2293	10.9349
2019-03-08	0.523599	2.58602e-08	4.19846e-07	chr10:45952816-46090354	3.34004	2.89373	2.76799	4.24109	4.20271	4.57005	1.99854	1.49409	1.95283	2.37562	2.40624	2.79355
PDE8A	0.520772	1.27836e-17	7.98334e-16	chr15:85523743-85682376	5.13536	5.29924	5.06963	7.85419	7.38729	7.52733	5.95841	5.52585	5.49998	7.89433	7.99225	7.73294
MPP5	0.520339	6.23984e-09	1.13656e-07	chr14:67708011-67802778	3.0703	3.63676	3.83328	4.88845	4.96931	5.15177	3.15687	2.66356	2.69164	3.44292	3.40137	3.32304
GLUL	0.516127	7.03162e-26	8.73624e-24	chr1:182350838-182361341	30.5187	29.0338	29.4221	45.9247	42.3971	40.7182	35.0708	32.5586	35.3369	44.6798	43.9094	44.0736
CBX2	0.513014	2.63347e-10	5.90929e-09	chr17:77751976-77761449	2.81694	2.47793	2.67751	4.23689	3.99858	3.52074	1.01527	1.10013	1.55867	1.4377	1.30037	1.49562
LGALS3	0.512596	1.08008e-11	2.99252e-10	chr14:55595934-55612148	15.2164	15.6618	15.8176	22.9938	22.2586	24.9351	18.5752	18.8378	19.9361	31.3135	32.0186	31.9535
ANKRD36BP2	0.511588	7.09826e-05	0.00050752	chr2:89065418-89106109	8.14941	10.7618	10.7053	15.1343	15.2608	13.6781	10.839	10.8005	10.5017	13.3216	12.3814	12.4627
BCL3	0.507201	1.07546e-07	1.5518e-06	chr19:45251977-45263301	4.21529	3.84962	3.89894	5.67226	5.60802	6.16102	1.02548	0.96533	1.1248	3.39706	3.92575	3.35049
CSNK1E	0.50688	6.97647e-25	7.84221e-23	chr22:38686696-38714089	15.7184	14.6017	14.6711	22.023	22.4931	20.7672	12.547	13.1236	13.3655	20.5418	21.1246	21.8151
DLEU1	0.506616	4.27212e-06	4.23018e-05	chr13:50656413-50679433	5.17296	5.2562	4.83827	7.56151	6.9007	8.01601	5.3815	4.56354	4.52239	6.19566	6.89144	6.55858
PCBP3	0.500325	2.47687e-12	7.63302e-11	chr21:47269874-47362368	13.9411	11.8775	12.307	19.2707	17.8584	18.8727	14.3768	15.2351	16.3281	21.2689	22.0948	20.861
TICAM2	0.500109	0.00693398	0.0255835	chr5:114914338-114938176	4.64116	4.33836	6.03446	8.00714	7.3267	8.1591	5.29522	4.93983	5.29396	8.0038	7.31589	6.61222
HMGCR	-0.500334	2.8502e-27	3.86677e-25	chr5:74632992-74657926	117.98	106.062	113.902	79.346	79.3852	82.4861	96.3726	92.3123	91.9844	77.6366	78.3789	80.9464
METTL12	-0.500338	0.00147946	0.00703548	chr11:62432778-62434923	3.56833	3.15674	2.60382	2.20978	2.20035	2.1841	1.41468	1.74199	1.96255	1.57162	1.11254	1.66623
SQSTM1	-0.500468	9.55618e-39	3.1331e-36	chr5:179233387-179265077	156.089	141.028	149.607	105.567	110.851	107.525	265.192	276.256	269.047	240.358	239.468	247.559
LRRC33	-0.500775	1.3328e-12	4.24018e-11	chr3:196366655-196388874	14.1048	11.9371	12.2839	8.75149	9.37526	9.04332	28.575	28.239	28.9648	22.3012	24.1434	24.0144
PPP1R15A	-0.503207	2.88217e-32	6.18514e-30	chr19:49375648-49379319	43.1538	40.6678	40.9964	29.0064	31.1197	29.5634	129.467	135.812	129.57	111.677	113.685	113.331
TPST1	-0.503643	7.33069e-13	2.39679e-11	chr7:65670258-65825438	20.2543	17.3867	19.2072	12.7819	14.1419	13.7324	21.7256	21.7491	21.6439	19.1517	18.0229	17.9264
FLNA	-0.506578	2.42398e-21	2.11928e-19	chrX:153576899-153603006	85.1661	73.8958	73.9486	55.4363	55.5122	54.5255	70.1337	72.874	70.7429	49.5572	51.6409	51.711
RHOBTB2	-0.511469	4.29362e-53	2.81542e-50	chr8:22844929-22877710	118.11	107.64	111.835	79.4028	82.1032	79.2735	58.1537	59.8796	59.7899	46.7414	48.5468	48.2163
NEU1	-0.511774	6.66076e-11	1.63785e-09	chr6:31826828-31830709	24.5458	20.4846	21.5221	15.1042	15.6296	15.9207	26.3996	27.6196	27.1765	23.4637	22.7035	22.5766
TGFBR2	-0.513068	8.07573e-23	7.87751e-21	chr3:30647993-30735633	42.0706	36.6989	37.6078	27.6211	27.0602	27.7539	43.4582	42.3242	44.0293	32.9943	33.8147	35.2653
C15orf62	-0.514716	1.83646e-05	0.000153402	chr15:41062158-41064648	3.43705	2.83156	3.13644	2.40475	2.57135	2.37501	1.94565	2.40909	2.51102	1.94416	1.75776	1.74971
AP1S2	-0.515134	1.09725e-07	1.57937e-06	chrX:15843928-15873137	5.32617	5.58297	5.60421	3.93337	4.36408	4.12303	5.66197	5.66194	4.9817	4.0362	3.88929	4.20108
SLC12A7	-0.517743	3.63945e-07	4.61898e-06	chr5:1050488-1112172	3.31692	3.1474	2.86914	2.32523	2.54017	2.71752	3.34375	3.76337	3.33445	2.65572	2.86158	2.90734
TANGO2	-0.517828	2.00649e-10	4.59856e-09	chr22:20008630-20053447	4.83909	4.56853	4.35377	3.12089	3.27622	3.04205	3.27114	3.44504	3.18193	2.28501	2.1329	2.26671
IFI30	-0.517865	1.27128e-10	3.00097e-09	chr19:18284578-18288927	456.254	366.484	419.445	284.081	290.577	303.532	181.824	186.289	190.777	173.749	176.115	184.867
HENMT1	-0.517956	8.32858e-09	1.46939e-07	chr1:109190909-109204148	6.19283	6.32398	5.90194	4.35252	4.25137	4.51232	5.29093	4.54282	5.14112	3.39959	3.37109	3.66172
IGF2R	-0.523294	5.4611e-14	2.11336e-12	chr6:160390130-160527583	34.2748	29.9851	28.8696	20.9393	22.3251	21.9438	68.7052	69.0957	70.3683	56.695	58.195	57.6598
ISG20	-0.52493	3.31183e-08	5.28951e-07	chr15:89182038-89198879	12.8095	12.9116	13.9947	8.94987	10.2358	8.69541	12.1723	13.0938	12.2782	8.52263	9.09217	7.88235
ABRACL	-0.525832	2.0195e-11	5.35644e-10	chr6:139349818-139364439	37.6884	34.1633	40.113	26.2722	25.3607	26.9018	38.1929	35.669	37.7894	26.3077	27.9366	28.525
DAD1	-0.527361	5.60408e-24	6.06835e-22	chr14:23033806-23058143	135.599	119.168	126.253	92.8023	89.8333	88.2901	113.546	114.339	117.672	91.8012	91.9837	92.0913
ZNF771	-0.527506	0.000275362	0.00166671	chr16:30418734-30429916	3.95028	3.41664	3.29701	3.03463	2.90517	1.96397	4.2279	4.43622	3.50017	2.43821	2.87377	2.89595
SGK1	-0.528432	2.05393e-25	2.44874e-23	chr6:134490383-134639196	48.8444	46.2067	50.4446	33.0592	33.7921	34.1828	129.855	121.907	137.343	132.778	133.859	140.02
MFI2	-0.529539	8.88024e-16	4.49843e-14	chr3:196728611-196756687	74.7884	60.2016	65.1975	46.8595	46.8268	43.7837	47.0501	54.3414	49.0053	37.4037	35.2231	35.4214
PIK3IP1	-0.532083	3.4264e-07	4.36265e-06	chr22:31677578-31688520	5.49874	4.60198	5.16898	3.53742	3.2045	3.84526	1.52584	1.38377	1.59439	1.1649	1.37899	1.19217
HSPA1B	-0.533877	1.72343e-25	2.09708e-23	chr6:31795511-31798031	53.4164	49.861	51.468	38.1485	37.7338	35.3151	26.1691	28.2616	27.0909	21.616	21.0579	21.9632
KLF10	-0.536193	1.46538e-36	3.75999e-34	chr8:103661004-103667983	36.1757	33.9433	35.4809	23.8263	25.3788	24.4251	68.697	65.718	70.4403	59.223	58.7122	60.672
CA8	-0.537857	3.4436e-10	7.56886e-09	chr8:61101422-61193954	5.96168	5.15794	5.58526	3.87016	3.79953	3.9494	8.10331	8.06716	8.5012	6.01018	5.66047	5.65019
RGS3	-0.539014	5.40939e-09	9.94501e-08	chr9:116207008-116360023	5.95082	5.25657	4.88092	3.95972	3.713	3.38636	2.66559	2.62312	2.52368	1.71005	1.94343	1.92308
ICAM2	-0.539632	2.96481e-10	6.57775e-09	chr17:62079954-62097994	33.8157	26.5052	29.6483	20.8979	21.0361	20.2965	12.162	14.2736	13.0033	11.1006	10.8264	10.3256
TTC9	-0.549098	1.94289e-14	7.99023e-13	chr14:71108503-71142077	3.31846	3.31094	3.47423	2.34395	2.46445	2.21731	1.75568	1.67265	1.80573	1.46802	1.44326	1.52498
MS4A1	-0.550116	2.55198e-47	1.25504e-44	chr11:60223281-60238225	521.18	495.157	528.695	353.734	352.841	362.269	312.492	283.451	312.047	257.147	262.475	269.472
ITGB7	-0.55025	2.83504e-15	1.3174e-13	chr12:53585106-53601000	41.5881	34.4001	37.8842	27.8006	26.0741	25.4282	21.0723	22.802	24.258	18.7467	18.6427	18.9929
MLLT11	-0.550697	4.11275e-16	2.15746e-14	chr1:151032150-151040973	11.0487	10.278	10.2458	7.60687	7.52298	6.89246	10.2798	9.93012	11.4116	8.0858	7.52626	7.86849
PDXK	-0.551372	3.32591e-27	4.46088e-25	chr21:45138977-45182188	13.326	11.774	12.8206	8.50183	8.95918	8.59125	19.2722	19.4595	19.4698	13.7795	14.0063	14.2023
COX16	-0.552238	0.00120129	0.0059202	chr14:70791797-70826448	5.98013	5.23743	5.38493	3.94133	3.41074	3.83219	5.15605	4.35662	5.05161	3.92721	3.54805	3.86264
RTEL1	-0.556529	0.00482933	0.0189939	chr20:62289162-62327606	7.91853	7.12584	7.43309	5.95446	5.65001	5.79687	6.02489	6.19958	6.26374	5.69787	5.33144	5.37169
EFTUD2	-0.557248	4.84628e-66	5.4185e-63	chr17:42927654-42976993	51.7138	50.3472	49.1474	35.3449	34.9383	33.5981	46.0072	45.2021	46.2041	30.5303	30.0398	29.9439
TUBA1A	-0.55796	5.27655e-10	1.13029e-08	chr12:49578577-49583107	78.39	71.8931	78.5319	65.622	59.9978	57.2109	77.7646	66.5052	71.997	58.0197	57.7571	56.0001
CD1C	-0.559021	2.99886e-13	1.04105e-11	chr1:158259562-158264564	11.2875	10.1434	11.8491	7.1275	7.71054	7.8336	13.2005	12.6796	13.1085	15.3179	15.534	15.8952
ZSWIM8	-0.559185	2.5345e-17	1.54199e-15	chr10:75545381-75561556	13.135	11.0374	11.4006	7.87162	8.5746	8.02468	9.46025	10.3393	9.91297	7.62329	7.50215	7.90489
ADM	-0.560563	3.62449e-11	9.21979e-10	chr11:10326641-10328923	31.054	25.316	27.0161	18.2441	18.7757	19.2647	34.3605	35.1528	35.1954	26.3128	24.988	25.6283
CNR1	-0.560904	3.04821e-13	1.05507e-11	chr6:88849584-88875767	14.5946	15.7138	16.3534	10.1946	10.4303	11.1144	19.9206	18.4006	17.6176	13.5998	14.3763	13.7224
SYS1	-0.562028	5.78914e-14	2.22571e-12	chr20:43990576-44005442	24.7121	21.4373	22.8495	14.4625	15.8946	16.3688	15.4336	15.104	16.0805	14.6907	15.163	16.3026
LOC401397	-0.563806	6.13336e-14	2.34279e-12	chr7:112756772-112758637	27.5959	24.0438	26.2651	16.8512	17.9019	18.684	23.7241	21.5995	24.9636	14.2637	15.5263	14.9639
RASAL3	-0.56488	2.82501e-08	4.55514e-07	chr19:15562437-15575382	4.33681	3.50746	4.26452	2.84993	2.68397	2.66124	2.31343	2.70594	2.39587	2.10168	2.14079	1.87606
HLA-DOB	-0.565616	2.43439e-14	9.80654e-13	chr6:32780539-32784825	12.6826	11.2699	12.0832	8.17895	8.4262	7.69379	6.61451	5.77663	6.48738	4.4613	5.27052	5.0412
S100A11	-0.569507	3.51776e-05	0.000273519	chr1:152004981-152009511	20.7803	26.7283	25.6813	18.5327	15.2277	15.3796	25.0727	20.708	22.5617	14.3872	11.9515	15.0524
ADAT3	-0.571644	5.46447e-06	5.23516e-05	chr19:1905370-1913446	4.76414	4.82295	5.17623	3.04286	3.18305	3.72675	6.59675	7.30075	5.80073	5.09601	5.06973	4.60992
PTP4A3	-0.572803	3.25869e-13	1.12135e-11	chr8:142432006-142441620	15.6129	16.1444	16.9757	10.7591	11.0335	11.013	13.2906	12.2635	13.3861	9.45195	9.75978	9.71409
PTPN7	-0.573824	6.03215e-37	1.61812e-34	chr1:202116140-202130716	58.7986	51.7236	54.1797	36.8472	37.6715	37.2272	36.6749	37.2044	39.4205	30.0567	31.5696	33.248
KRT10	-0.575192	4.54615e-13	1.52438e-11	chr17:38974368-38978863	9.73408	8.5788	9.08482	5.98045	6.55716	6.11395	10.4847	10.1114	9.35354	7.11156	6.28226	7.25839
DYNC1I1	-0.575563	1.08298e-46	4.91633e-44	chr7:95401817-95727736	28.0755	27.9372	28.0976	19.9115	19.0206	19.0884	32.1543	32.5628	32.4338	21.3888	22.0209	23.0991
PIM3	-0.579255	1.14324e-10	2.70958e-09	chr22:50354142-50357720	30.7068	25.7712	24.9795	17.3415	18.3791	18.7065	139.057	154.906	139.739	127.994	125.119	132.251
B3GNT7	-0.591137	6.91839e-09	1.24668e-07	chr2:232260334-232265875	7.62583	6.14596	6.82376	4.22748	4.43443	4.8974	14.8285	15.9087	15.7066	11.43	11.8299	12.187
DUSP4	-0.591704	2.92388e-17	1.7342e-15	chr8:29190578-29208267	3.70565	3.49019	3.69639	2.30188	2.55298	2.43744	19.0116	18.689	19.0037	16.3368	17.439	17.433
PLA2G15	-0.593194	8.12566e-12	2.2835e-10	chr16:68279246-68294961	12.1008	10.0109	10.6236	6.74226	7.18563	7.78131	4.69486	5.57773	5.84019	4.35137	3.83814	4.74068
SPN	-0.594266	1.82716e-19	1.40954e-17	chr16:29674270-29681823	16.4706	14.1713	14.4714	9.60275	10.6067	9.91464	6.46079	7.19315	7.42825	5.15161	5.35813	5.81995
MICAL1	-0.597145	9.4599e-09	1.6517e-07	chr6:109765265-109777190	8.0921	6.55665	7.06568	4.36216	5.12171	4.46977	4.95181	5.85065	4.77901	3.85309	3.88576	4.33079
HIST1H2BJ	-0.602494	0.000341984	0.0020022	chr6:27100094-27100575	6.91789	8.18247	6.20147	3.87349	5.0145	5.1081	5.06064	5.07184	5.5092	3.03343	3.3728	3.89615
HAAO	-0.604003	4.92071e-09	9.10332e-08	chr2:42994228-43019751	7.70753	6.15458	6.68278	4.46926	4.50403	4.33483	6.33415	5.39232	5.25815	3.5522	3.86165	4.62597
CSRNP1	-0.609817	1.9467e-15	9.30237e-14	chr3:39183341-39195102	4.57738	4.32743	4.42707	3.08262	2.89345	2.81126	22.9709	23.187	22.5136	18.1257	18.625	19.6479
ZNF814	-0.617712	2.91533e-10	6.49239e-09	chr19:58380746-58400442	2.87223	3.04516	3.18565	2.60164	2.63025	2.80872	2.68454	2.73812	2.7593	2.60752	2.56386	2.44274
ARHGEF3	-0.622225	1.18214e-27	1.72257e-25	chr3:56761445-57113336	10.3386	10.7394	10.225	6.74687	6.93468	6.90796	5.98826	5.59464	6.1841	3.85757	3.56399	3.61222
C12orf77	-0.625295	5.4712e-12	1.57121e-10	chr12:25146364-25150373	12.3256	10.6581	11.7678	7.26517	8.24817	7.11266	16.6656	16.4775	17.9525	12.912	12.7215	13.1457
BZRAP1	-0.630577	2.12925e-25	2.51315e-23	chr17:56378587-56406152	10.7716	9.5072	10.4732	6.60296	6.79308	6.33513	6.98929	8.10484	7.3205	5.55904	4.97177	5.431
TMEM71	-0.631778	4.35474e-09	8.17153e-08	chr8:133722191-133772914	3.25644	3.34279	3.44836	2.22401	2.21175	2.21664	3.7413	3.21139	3.60782	1.83323	1.90736	2.35213
CYTIP	-0.635501	4.08026e-09	7.69319e-08	chr2:158271130-158300604	6.0231	4.87918	5.747	3.22203	3.91003	3.53435	4.37019	3.76001	3.95213	2.93473	3.07056	3.49538
EGR1	-0.640919	4.59749e-30	7.86437e-28	chr5:137801180-137805004	29.54	27.3624	27.0935	17.231	19.1937	17.7469	53.255	57.1698	49.7755	52.126	50.7419	50.2825
RUNX2	-0.641501	1.49335e-20	1.24126e-18	chr6:45296053-45518819	5.61951	5.86827	6.01173	3.85851	3.62217	3.85528	13.9799	13.8406	14.9993	11.6505	11.6654	11.0243
AICDA	-0.644075	1.71253e-38	5.46298e-36	chr12:8754761-8765442	22.2202	21.6402	21.6315	14.8603	13.3536	14.2583	10.3754	10.3532	10.9192	5.15104	4.73806	5.34398
DHRS2	-0.644997	2.86162e-19	2.12426e-17	chr14:24105572-24114848	15.9926	16.1076	17.1544	10.3342	10.7503	10.7327	9.6961	11.4427	11.4892	6.20642	7.82648	6.25878
LTB	-0.646012	3.1709e-17	1.87131e-15	chr6:31548335-31550202	42.2297	36.3721	36.9753	25.2729	24.5123	25.628	24.6008	25.4083	21.8985	15.7294	17.1096	18.5622
EDEM1	-0.648709	4.40537e-41	1.73322e-38	chr3:5229358-5261650	32.0097	29.1457	29.4545	18.8177	19.6945	19.8686	49.6642	46.8346	46.9249	39.4724	38.647	39.1827
TNFRSF14	-0.662329	2.16862e-13	7.733e-12	chr1:2487804-2495267	20.014	15.653	17.6352	11.5096	11.5686	11.1091	15.7728	17.9864	17.5634	16.0357	14.6517	15.2338
KLF6	-0.665566	3.63028e-30	6.3012e-28	chr10:3818187-3827473	9.16373	8.42009	8.75493	5.35282	5.69629	5.75217	18.9253	17.4094	18.9073	12.0113	12.5917	12.3457
BHLHE40	-0.666795	2.58987e-16	1.39581e-14	chr3:5021096-5026865	16.8489	15.6536	17.0275	9.55869	10.57	11.2883	52.4606	52.7605	51.4032	46.7826	45.7016	46.4217
CSF2RB	-0.676186	9.53039e-34	2.16321e-31	chr22:37309674-37336479	48.1143	40.8008	43.0875	27.4033	27.7989	27.8596	55.7491	57.9375	58.7667	46.1151	47.874	50.4055
TOR4A	-0.680445	7.34145e-11	1.79031e-09	chr9:140172279-140177093	4.3873	3.7313	3.92975	2.28051	2.84284	2.3405	1.07475	1.11755	1.09368	1.09026	1.12412	1.06025
GM2A	-0.701355	1.52459e-22	1.45118e-20	chr5:150632612-150649953	97.1904	82.3854	88.6709	52.8057	55.3825	58.1408	62.9242	65.2002	65.0866	47.0223	47.4052	48.5304
SERPINH1	-0.715041	6.88381e-11	1.68918e-09	chr11:75273100-75283849	7.71913	6.04469	6.13938	4.1251	3.87186	4.03142	3.09589	2.97865	3.64704	2.45271	2.15984	2.22662
NAB2	-0.716175	6.68805e-19	4.78418e-17	chr12:57482676-57489259	14.49	12.2923	12.7734	8.52715	8.25929	7.50671	26.8869	29.9391	28.2206	26.7138	24.6258	25.928
SEMA7A	-0.724353	1.08311e-16	6.05876e-15	chr15:74701629-74726299	70.7397	56.1603	64.1525	36.7569	38.0904	40.1676	115.69	124.02	122.098	97.8208	98.5645	102.719
EVI2A	-0.726506	7.12319e-17	4.08131e-15	chr17:29643427-29648767	6.06373	5.26433	5.7228	3.45906	3.10265	3.64431	11.1214	10.6945	10.1395	7.93831	7.77124	8.29007
KCNMA1	-0.734709	3.15487e-15	1.45457e-13	chr10:78629358-79397577	5.19476	3.67808	4.29241	2.63196	2.46855	2.31635	7.56517	6.62395	6.49	3.15977	3.11887	3.05057
QPCT	-0.737058	6.50249e-24	6.97717e-22	chr2:37571752-37600465	43.5683	36.8903	39.1144	22.9036	24.1667	24.9271	32.8847	31.4595	36.3127	24.6858	24.5698	24.5865
TEC	-0.738878	5.56242e-16	2.87953e-14	chr4:48137799-48271814	12.6193	14.1882	14.4467	7.96328	8.00961	8.50744	18.7905	18.8182	18.153	13.932	12.199	12.3807
CCL3	-0.74232	8.38573e-06	7.66074e-05	chr17:34415602-34417506	5.77048	5.30773	5.60705	3.76032	3.50736	2.87197	233.412	257.897	251.081	181.896	178.676	180.179
EGR2	-0.74464	1.42899e-17	8.87703e-16	chr10:64571755-64578927	5.83397	5.66072	5.67656	3.49553	3.92333	2.96247	62.3835	65.4027	65.328	67.1771	66.742	69.2247
SLC1A3	-0.754339	1.4767e-66	1.93661e-63	chr5:36606456-36688436	15.9045	16.3269	16.1088	9.82256	9.63088	9.47742	4.00143	3.85798	3.88924	2.0032	2.36934	2.09735
WHAMM	-0.756854	7.59812e-48	3.89916e-45	chr15:83477972-83503613	18.653	17.9934	19.2198	10.5848	11.2124	11.4992	25.3035	24.1513	24.7817	17.0261	17.0028	17.2888
UPP1	-0.75779	7.40799e-10	1.54711e-08	chr7:48128354-48148330	4.25731	3.92567	4.77565	2.30051	2.33343	2.63076	13.5725	13.5915	13.8447	9.4524	10.3639	10.132
PSORS1C3	-0.76526	5.80364e-06	5.51977e-05	chr6:31141511-31145676	4.52473	2.75376	4.42078	2.71226	2.20602	2.29059	6.55031	7.17701	5.35051	2.41824	3.8156	3.65589
AQP3	-0.78401	4.71208e-18	3.08981e-16	chr9:33441151-33447631	13.6325	11.1031	13.0885	7.82732	7.14412	6.87845	13.7498	14.7175	15.469	8.74602	10.315	9.97259
IL4I1	-0.78924	2.24547e-18	1.55902e-16	chr19:50392912-50432796	14.8147	11.7567	13.068	7.58271	7.1372	7.59872	18.2739	21.336	19.5002	12.5931	13.2128	13.333
FAM43A	-0.79019	3.48775e-16	1.83776e-14	chr3:194406621-194409766	3.51839	3.35967	3.21708	1.89853	1.97703	2.00616	1.78393	1.93853	1.92085	1.09071	0.793856	1.13073
HVCN1	-0.792317	1.31739e-30	2.39217e-28	chr12:111086490-111127617	31.4597	27.3668	29.6483	16.7209	16.6176	18.2853	22.4936	22.7127	24.6979	20.0465	20.8601	19.1559
S100A10	-0.79302	5.87213e-16	3.02658e-14	chr1:151955385-151966714	12.3823	11.3409	10.7261	6.85222	6.84735	6.13795	11.097	10.5526	11.7698	6.78238	6.59251	6.36266
POU5F1	-0.793448	3.25923e-07	4.17684e-06	chr6:31132113-31138451	3.51176	2.77565	3.08209	1.70318	2.116	2.09376	3.62825	4.06921	4.254	2.71653	2.96596	2.60719
TNFRSF13B	-0.794724	7.68169e-24	8.09527e-22	chr17:16842397-16875402	12.5052	12.2354	13.5563	7.37053	8.25426	6.83929	7.61261	9.08625	8.87437	5.97033	7.39311	7.25433
SOX2	-0.806674	4.94502e-13	1.64411e-11	chr3:181429711-181432223	4.54951	4.45624	5.24974	2.89568	2.57747	2.6293	5.39883	5.39491	5.92454	2.43328	2.79111	2.93292
TNFSF8	-0.816119	8.5442e-12	2.39238e-10	chr9:117655622-117692875	3.6483	3.60647	3.04874	2.22086	2.05811	1.62328	3.33705	3.10324	3.12036	1.75969	1.49386	1.40333
CREB3L1	-0.820198	1.70742e-17	1.05511e-15	chr11:46299227-46342972	4.48453	4.20828	3.95848	2.2946	2.49779	2.21632	2.33488	2.57941	2.78524	1.35515	1.0325	1.07285
TNFRSF12A	-0.822075	4.29167e-06	4.24598e-05	chr16:3070312-3072383	4.33544	3.01988	4.27623	1.80851	2.52749	1.77727	22.3637	25.4987	24.9579	19.2551	19.0721	19.8533
DUSP5	-0.839948	1.10145e-25	1.35421e-23	chr10:112257624-112271302	6.79268	6.63876	6.22734	3.64117	3.817	3.61921	44.1141	41.53	45.1981	29.6665	30.809	31.2728
NCF4	-0.858357	1.10891e-105	4.36281e-102	chr22:37257029-37274059	69.2937	64.2311	66.8247	37.6449	37.7561	36.5209	41.2143	42.791	43.5417	25.2615	23.9101	26.4155
TNFRSF10D	-0.876887	6.51534e-27	8.54451e-25	chr8:22993100-23021543	11.6202	9.87197	10.2707	5.43094	5.79489	6.01667	12.1565	12.392	13.0138	8.84972	9.7455	9.09069
HLA-E	-0.882361	1.9299e-44	8.43653e-42	chr6:30457182-30461982	12.7187	11.5494	12.0179	6.88604	6.95423	6.37931	18.588	18.4746	18.3257	10.9434	10.4269	10.5608
TMEM200A	-0.945025	3.23406e-44	1.36327e-41	chr6:130687425-130764210	10.1868	8.93305	9.85796	5.19952	5.15521	4.89508	5.91054	5.05388	5.47775	2.88468	3.18201	3.07073
FMOD	-0.954987	2.72548e-18	1.85947e-16	chr1:203309751-203320289	3.40494	3.376	3.50347	2.00665	1.62097	1.60926	3.2885	3.59985	3.49197	1.63621	1.54548	1.52717
CABIN1	-0.956519	3.71197e-87	1.09531e-83	chr22:24407764-24574596	10.1321	9.36595	9.20916	4.83917	5.01854	4.90487	7.57259	8.02062	7.52991	3.19969	3.35868	3.41525
ISG15	-0.973594	1.74638e-12	5.48207e-11	chr1:948846-949919	22.9835	17.376	20.8813	11.1794	8.80937	10.1549	20.1155	19.319	17.2761	8.6223	10.0215	10.1189
TNFAIP3	-1.01004	5.04986e-66	5.4185e-63	chr6:138188324-138204451	9.63191	8.52729	9.14223	4.40624	4.80927	4.37246	42.8622	42.6553	42.4922	31.0578	31.1939	31.9393
ICOSLG	-1.01533	1.86994e-39	6.49144e-37	chr21:45646721-45660834	12.9102	10.8713	11.2318	5.72609	5.79645	5.67098	13.2829	13.9916	13.0671	8.65257	8.95222	9.14482
ARPP21	-1.06083	3.99138e-50	2.24334e-47	chr3:35680665-35835988	13.696	14.2521	15.0146	7.04984	6.92943	6.1626	7.31637	7.33276	7.80318	2.93231	2.98083	2.97947
FAIM3	-1.06174	3.43922e-19	2.52131e-17	chr1:207076630-207095378	5.28283	4.47791	4.78271	2.0232	2.65511	2.32474	5.06876	4.81264	5.27742	3.57722	3.48324	3.66493
ASTL	-1.06926	3.17177e-13	1.09463e-11	chr2:96789588-96804175	5.63962	4.22337	4.9697	2.03839	2.08331	2.28904	14.305	17.1665	14.4274	8.43888	8.96403	8.75801
SMIM14	-1.06932	2.00574e-20	1.64401e-18	chr4:39552545-39640481	5.75959	5.36451	5.738	2.73665	2.28127	2.9184	6.0415	4.59144	5.85485	2.52192	2.69051	2.69045
CCR7	-1.09105	6.61091e-24	7.0296e-22	chr17:38710021-38721736	20.5657	15.7735	19.459	7.82031	9.07671	8.91513	119.181	119.704	120.975	72.6742	77.2534	77.4694
SLAMF7	-1.23902	2.29395e-51	1.35377e-48	chr1:160709076-160724601	58.2576	47.2368	54.6799	21.3164	22.4259	23.2103	150.18	143.88	152.047	87.6857	86.1627	87.2904
RGS1	-1.26816	1.41435e-15	6.9268e-14	chr1:192544856-192549159	8.85365	8.68175	12.0352	3.38022	3.53548	4.08693	32.7576	26.8302	27.2933	17.274	18.6371	18.5212
IL2RG	-1.28696	2.52723e-27	3.46847e-25	chrX:70327253-70331481	7.13918	6.10029	6.06826	2.70643	2.32025	2.54806	5.72553	5.49353	6.23508	3.69047	2.77702	2.79231
PHACTR1	-1.54366	2.27615e-121	2.68654e-117	chr6:12717036-13288075	10.0308	9.40834	9.85399	3.39265	3.46891	3.45497	29.7062	28.8088	29.9642	13.346	14.1791	15.9637
FSD2	-1.57511	8.25809e-49	4.43046e-46	chr15:83428023-83474806	4.28314	4.38718	5.01864	1.5893	1.47621	1.55027	1.88988	1.97086	2.00056	0.722465	0.616425	0.685528
OR51E1	-1.65836	1.15355e-63	1.04734e-60	chr11:4665155-4676716	5.77809	5.1834	5.55767	1.72066	1.85905	1.40935	0.662614	0.547133	0.74577	0.285437	0.233032	0.286669
NRG4	-2.08712	2.30889e-37	6.48853e-35	chr15:76234327-76304785	3.2835	4.35416	4.05895	1.41659	1.95684	1.88252	6.28132	6.19446	5.81094	2.45515	2.12333	1.6799

## Sheet: WT_IgM vs KD_IgM
	log2FoldChange	locus	WT_1	WT_2	WT_3	KD_1	KD_2	KD_3	WT_IgM_1	WT_IgM_2	WT_IgM_3	KD_IgM_1	KD_IgM_2	KD_IgM_3
ABHD8	1.4972	chr19:17402939-17414282	2.53868	1.77675	2.23046	4.91052	5.0148	4.94079	1.58104	1.67236	1.3324	4.23337	4.38491	4.69498
ACBD5	0.528558	chr10:27484142-27531068	7.34007	7.75651	8.2057	9.39255	9.54571	9.53287	7.14143	6.62725	6.7295	9.83007	9.93333	9.77662
ACSS2	0.94194	chr20:33462765-33515769	2.73579	2.48651	2.47369	5.15961	4.77208	4.67343	2.11999	2.28594	2.37084	4.64756	4.37002	4.39209
AICDA	-1.10663	chr12:8754761-8765442	22.2202	21.6402	21.6315	14.8603	13.3536	14.2583	10.3754	10.3532	10.9192	5.15104	4.73806	5.34398
AIM2	0.656087	chr1:159032274-159046647	20.1372	22.148	21.4888	24.0012	24.0731	23.293	15.5662	13.7814	13.8821	22.276	23.9077	22.103
ALDOC	1.16886	chr17:26900132-26903951	10.2502	9.25293	9.76137	22.6436	21.7298	20.9529	9.54735	10.0384	9.80213	23.3581	21.4948	22.9188
ALPK1	0.545117	chr4:113218498-113363764	1.60408	1.43376	1.50371	2.33635	2.35758	2.33562	2.07979	2.20092	1.95959	3.23038	3.04513	2.85852
ANKEF1	0.91853	chr20:10015696-10037407	5.07927	4.44454	5.01696	7.90182	8.50709	7.85323	3.50698	3.24455	3.00246	6.501	6.29322	6.03947
AP1S2	-0.500255	chrX:15843928-15873137	5.32617	5.58297	5.60421	3.93337	4.36408	4.12303	5.66197	5.66194	4.9817	4.0362	3.88929	4.20108
AQP3	-0.602338	chr9:33441151-33447631	13.6325	11.1031	13.0885	7.82732	7.14412	6.87845	13.7498	14.7175	15.469	8.74602	10.315	9.97259
ARF3	-0.512048	chr12:49329991-49351252	46.3482	46.5714	43.3717	35.2509	34.071	31.2661	46.5069	44.6387	45.1333	31.8685	31.9014	32.7511
ARHGEF3	-0.680633	chr3:56761445-57113336	10.3386	10.7394	10.225	6.74687	6.93468	6.90796	5.98826	5.59464	6.1841	3.85757	3.56399	3.61222
ARID5B	0.926812	chr10:63661012-63856707	7.9559	9.24442	8.66833	11.2027	11.3442	10.9834	19.3223	17.7973	17.9514	34.8118	36.1336	36.3065
ARPP21	-1.32258	chr3:35680665-35835988	13.696	14.2521	15.0146	7.04984	6.92943	6.1626	7.31637	7.33276	7.80318	2.93231	2.98083	2.97947
ASF1A	-0.614632	chr6:119215240-119230335	5.31185	5.84247	5.96299	4.72531	4.55274	4.29731	5.60649	4.32332	5.61285	3.37957	3.28853	3.51224
ASTL	-0.835617	chr2:96789588-96804175	5.63962	4.22337	4.9697	2.03839	2.08331	2.28904	14.305	17.1665	14.4274	8.43888	8.96403	8.75801
BATF	1.11058	chr14:75988783-76013334	16.8533	16.41	17.9706	20.2426	22.3287	21.8445	26.0095	25.6118	26.0374	53.804	59.6997	58.1479
BATF3	0.544679	chr1:212859758-212873327	2.76727	2.90686	2.59115	3.74822	4.17086	2.74713	3.83859	5.02458	4.27819	7.06736	6.85731	6.64786
BCL6	0.504081	chr3:187439164-187463513	60.8704	59.6716	58.9891	76.066	78.0265	73.7943	33.9757	35.1752	36.2392	50.9329	49.9956	49.3408
BLVRA	-0.553895	chr7:43798271-43846941	5.69981	4.30753	5.36923	3.81387	4.61713	4.29499	5.61017	4.66854	5.13713	3.54524	3.7711	3.14019
BMP7	-0.56384	chr20:55743808-55841707	4.38608	4.37911	4.59284	3.66513	3.74824	3.5901	5.41322	5.07522	5.05719	3.62252	3.68641	3.42965
BZRAP1	-0.504223	chr17:56378587-56406152	10.7716	9.5072	10.4732	6.60296	6.79308	6.33513	6.98929	8.10484	7.3205	5.55904	4.97177	5.431
C17orf96	0.5877	chr17:36827958-36831187	9.19286	9.11961	8.06753	11.0938	12.2098	10.929	9.59079	10.2719	9.10368	15.0301	14.0572	15.6666
C1orf21	0.737172	chr1:184356149-184598155	2.30526	2.28535	2.2786	4.35136	4.46649	4.19585	2.48341	2.27511	2.4407	4.02267	4.05897	4.05163
C9orf72	0.584319	chr9:27546542-27573864	3.39896	4.01502	4.17502	4.69551	5.3388	5.1641	2.89727	2.64891	2.62307	4.41269	4.14166	4.10895
C9orf89	0.636862	chr9:95858449-95875565	2.56913	2.02633	2.31137	4.78914	3.6674	3.82955	1.75642	2.90997	2.45518	3.54108	4.04517	4.0883
CA8	-0.549898	chr8:61101422-61193954	5.96168	5.15794	5.58526	3.87016	3.79953	3.9494	8.10331	8.06716	8.5012	6.01018	5.66047	5.65019
CABIN1	-1.19353	chr22:24407764-24574596	10.1321	9.36595	9.20916	4.83917	5.01854	4.90487	7.57259	8.02062	7.52991	3.19969	3.35868	3.41525
CCR7	-0.679934	chr17:38710021-38721736	20.5657	15.7735	19.459	7.82031	9.07671	8.91513	119.181	119.704	120.975	72.6742	77.2534	77.4694
CD69	1.14282	chr12:9905081-9913497	0.75179	0.797353	0.708296	0.894847	0.858363	1.1285	3.65151	3.39586	3.69303	7.32812	8.387	8.57453
CHST2	0.562816	chr3:142838617-142842856	1.15378	1.34333	1.39469	2.02496	2.18843	1.78285	3.57943	3.60428	3.44217	5.28492	4.93525	5.75036
CSNK1E	0.676383	chr22:38686696-38714089	15.7184	14.6017	14.6711	22.023	22.4931	20.7672	12.547	13.1236	13.3655	20.5418	21.1246	21.8151
CTAG2	-1.55795	chrX:153880245-153881853	4.31776	2.93672	3.87536	1.28348	0.843449	1.23477	4.4502	4.56477	4.11373	1.40324	0.904062	1.51058
CXCR4	-0.747833	chr2:136871918-136875725	22.4772	17.9178	20.8144	17.4667	16.2983	14.563	9.17058	9.89859	10.262	5.73298	5.90468	5.83508
DACT1	-0.526023	chr14:59100785-59115038	6.0692	5.76851	5.78134	5.66289	5.97262	5.38828	7.09027	6.86681	6.96535	4.69777	5.46697	4.72455
DHRS2	-0.660735	chr14:24105572-24114848	15.9926	16.1076	17.1544	10.3342	10.7503	10.7327	9.6961	11.4427	11.4892	6.20642	7.82648	6.25878
DIP2C	-0.518367	chr10:320129-735608	8.31821	7.27838	7.04649	5.88389	6.6426	6.25988	4.19927	4.49356	4.13872	2.92652	3.06126	3.15827
DRAM1	0.848086	chr12:102271104-102317401	2.02607	1.57171	1.78298	3.06297	2.73474	2.67364	2.41304	2.48531	2.49539	4.56812	4.60311	4.27104
DUSP15	0.762796	chr20:30448869-30458479	2.13337	2.06035	2.03773	3.16393	3.3031	3.07399	1.65933	1.89048	1.86183	3.1712	3.18961	3.31022
DUSP5	-0.534948	chr10:112257624-112271302	6.79268	6.63876	6.22734	3.64117	3.817	3.61921	44.1141	41.53	45.1981	29.6665	30.809	31.2728
DYNC1I1	-0.565646	chr7:95401817-95727736	28.0755	27.9372	28.0976	19.9115	19.0206	19.0884	32.1543	32.5628	32.4338	21.3888	22.0209	23.0991
EEF2K	0.532342	chr16:22217591-22300066	10.8314	9.51297	9.6234	11.4368	11.9002	12.4531	3.71149	3.6667	3.70038	5.03102	5.60269	5.53927
EFTUD2	-0.612291	chr17:42927654-42976993	51.7138	50.3472	49.1474	35.3449	34.9383	33.5981	46.0072	45.2021	46.2041	30.5303	30.0398	29.9439
ELL3	0.610978	chr15:44064797-44069502	34.7001	31.1655	33.6869	54.4755	50.6896	49.9501	15.1589	15.3474	15.8226	22.8785	22.8259	24.0871
FAM131C	0.887651	chr1:16384263-16400127	8.57263	7.90255	8.18499	18.8393	18.8759	15.7742	11.3818	10.4873	10.9168	20.9086	19.4776	21.5828
FAM78A	0.632315	chr9:134133464-134151906	5.41388	4.71756	5.34356	7.29806	8.16522	8.1431	2.48708	2.54164	2.66617	3.7741	4.46652	4.05337
FAM89A	0.603665	chr1:231154703-231175995	3.97394	3.80679	4.48516	5.87361	5.98762	5.15428	3.67993	3.76168	3.82442	6.12587	5.5888	5.73905
FAS	-0.540101	chr10:90750287-90775542	8.8878	8.51194	8.06713	7.39172	6.55534	7.57966	9.09824	8.58147	8.02912	5.96978	6.16494	5.75995
FMOD	-1.1309	chr1:203309751-203320289	3.40494	3.376	3.50347	2.00665	1.62097	1.60926	3.2885	3.59985	3.49197	1.63621	1.54548	1.52717
FOS	0.771251	chr14:75745480-75748937	1.65198	1.46829	1.55158	1.29537	1.33182	1.68684	6.60396	6.04182	6.18406	10.9572	10.8347	10.6067
FURIN	0.594172	chr15:91411884-91426687	4.69717	4.29975	4.19842	7.16367	7.31074	6.77707	7.37356	7.31657	7.20016	10.7772	11.1801	11.1131
FZD1	-0.510942	chr7:90893782-90898132	3.78975	2.88631	3.52674	3.38648	3.32722	3.12564	5.74615	5.57534	5.64301	4.048	3.88861	4.08047
GADD45B	0.796191	chr19:2476122-2478257	31.0971	28.5519	29.9207	34.0764	35.4738	33.5866	29.8322	30.7237	29.2836	51.1749	55.0964	53.086
GDPD5	0.609572	chr11:75145684-75236599	48.9326	39.221	42.2984	51.9331	53.3293	52.8625	21.4662	23.3445	21.6846	34.4123	34.9369	35.3334
GNB4	0.580378	chr3:179113875-179169371	12.7719	14.114	14.7166	24.2522	21.8565	22.7426	11.2901	10.8858	12.5761	17.4987	17.2907	17.9506
GNG10	0.56958	chr9:114423850-114432526	22.6552	20.1166	21.6991	26.9533	26.9305	27.684	21.5089	17.0365	21.7505	29.5507	28.758	31.5066
GPER	-0.712347	chr7:1126442-1133451	7.75461	7.33513	8.32846	7.85131	6.84473	6.97382	8.26256	8.95169	8.28863	5.45895	4.79937	5.50146
GPNMB	-0.73152	chr7:23286315-23314729	3.49905	2.9243	3.35867	2.81752	2.70459	3.13487	8.86237	9.12154	8.52656	5.20261	5.17519	5.5123
GPR183	-0.76101	chr13:99946788-99959749	2.12392	1.79108	1.7489	1.63307	1.33271	1.31998	16.8171	14.5626	15.5924	8.0007	9.7874	10.0072
GRAMD1B	2.14569	chr11:123396527-123493518	0.871053	0.817011	0.839794	2.6359	2.13482	2.38881	1.07291	0.883476	1.21132	4.79929	4.90988	5.24823
GUCA1A	0.636608	chr6:42123143-42147794	15.8173	13.87	13.7582	24.9756	23.5407	22.8622	13.2346	13.1513	12.7842	22.3337	20.6112	19.7406
HDAC9	-0.54206	chr7:18126571-19036992	25.7262	30.9117	32.4196	25.3962	23.6079	23.3722	31.0031	28.6838	28.8485	20.4107	20.9724	20.5408
HENMT1	-0.550933	chr1:109190909-109204148	6.19283	6.32398	5.90194	4.35252	4.25137	4.51232	5.29093	4.54282	5.14112	3.39959	3.37109	3.66172
HLA-E	-0.83316	chr6:30457182-30461982	12.7187	11.5494	12.0179	6.88604	6.95423	6.37931	18.588	18.4746	18.3257	10.9434	10.4269	10.5608
HMOX1	-0.58853	chr22:35777059-35790207	11.9905	9.93608	10.1108	8.93747	8.02335	8.10349	13.4015	14.0296	14.2203	8.86898	8.59312	10.5433
ICAM1	0.794849	chr19:10381516-10397291	46.4539	39.6844	41.182	48.1185	47.652	50.0055	46.7946	48.4663	49.0785	81.0938	88.7728	85.1346
ICOSLG	-0.606403	chr21:45646721-45660834	12.9102	10.8713	11.2318	5.72609	5.79645	5.67098	13.2829	13.9916	13.0671	8.65257	8.95222	9.14482
IFITM2	0.602247	chr11:308106-309410	7.40709	6.76048	7.79133	11.5784	11.8174	11.5809	7.12163	6.4202	6.30972	10.5687	12.4961	10.8625
IL10	2.25187	chr1:206940947-206945839	2.55905	2.18483	2.44712	7.61955	7.63322	9.81816	8.36188	8.54927	9.26403	42.113	45.1145	45.2162
IL2RG	-0.926805	chrX:70327253-70331481	7.13918	6.10029	6.06826	2.70643	2.32025	2.54806	5.72553	5.49353	6.23508	3.69047	2.77702	2.79231
IL4I1	-0.590473	chr19:50392912-50432796	14.8147	11.7567	13.068	7.58271	7.1372	7.59872	18.2739	21.336	19.5002	12.5931	13.2128	13.333
IRF1	0.662902	chr5:131817300-131826465	4.34956	4.04442	4.06541	4.42757	4.66813	4.74772	3.56371	3.42457	3.63857	5.60908	5.58207	5.83196
ISG15	-0.963145	chr1:948846-949919	22.9835	17.376	20.8813	11.1794	8.80937	10.1549	20.1155	19.319	17.2761	8.6223	10.0215	10.1189
ISG20	-0.585305	chr15:89182038-89198879	12.8095	12.9116	13.9947	8.94987	10.2358	8.69541	12.1723	13.0938	12.2782	8.52263	9.09217	7.88235
JAK3	0.746411	chr19:17935592-17958841	6.68687	6.15175	6.38811	9.24592	8.97351	8.82885	4.21798	4.32979	4.04199	7.3022	6.69248	7.18117
JAM2	-0.609855	chr21:27011593-27089874	3.04719	3.14122	2.68202	1.83307	1.85822	1.87288	3.86273	3.53165	4.31654	2.43101	2.70909	2.79782
JUNB	0.587652	chr19:12902309-12904125	31.0182	25.7767	27.4659	31.1361	30.5248	30.2864	43.9273	45.249	44.2263	63.9994	69.6167	70.0246
KAT6B	0.509602	chr10:76586170-76792380	25.0218	28.6889	27.2403	40.5688	41.5041	37.9321	20.2335	20.1688	19.4866	29.1963	28.6574	29.1694
KCNMA1	-0.87681	chr10:78629358-79397577	5.19476	3.67808	4.29241	2.63196	2.46855	2.31635	7.56517	6.62395	6.49	3.15977	3.11887	3.05057
KCNQ1	0.537806	chr11:2466220-2870340	3.15055	2.95067	2.61106	4.42638	4.70605	4.23878	3.00869	2.84695	3.19471	4.65323	4.34545	4.56304
KIAA1217	0.854174	chr10:23983674-24836772	1.69082	1.73886	1.68069	3.63267	4.10054	3.56224	2.11019	2.11168	2.01548	3.93567	3.85951	4.04847
KIAA2013	0.577751	chr1:11979644-11986485	17.5703	15.7946	16.1207	21.6348	22.1496	21.3462	10.2087	11.4352	10.2506	16.8427	15.7193	16.5836
KLF6	-0.597773	chr10:3818187-3827473	9.16373	8.42009	8.75493	5.35282	5.69629	5.75217	18.9253	17.4094	18.9073	12.0113	12.5917	12.3457
KRT10	-0.548611	chr17:38974368-38978863	9.73408	8.5788	9.08482	5.98045	6.55716	6.11395	10.4847	10.1114	9.35354	7.11156	6.28226	7.25839
LDLRAD4	-0.700409	chr18:13218728-13652753	1.36745	1.24533	1.57229	1.01892	0.98123	1.01079	4.61475	4.61771	4.84528	2.92261	3.0634	2.91195
LEF1	-0.522011	chr4:108968700-109090112	4.97524	5.04114	4.57217	5.29673	4.90367	4.92254	9.25489	8.81773	10.3559	6.22008	6.63755	6.5443
LENG9	0.633391	chr19:54972978-54974894	4.10913	3.10003	4.02561	4.46365	5.00786	4.56965	2.55746	3.30354	3.31014	3.95753	3.9506	3.82363
LFNG	-0.573839	chr7:2552162-2568810	3.29309	2.70343	3.25116	2.93313	2.37646	2.19799	4.66134	4.34083	4.58807	2.78491	2.92917	3.46693
LGALS3	0.703666	chr14:55595934-55612148	15.2164	15.6618	15.8176	22.9938	22.2586	24.9351	18.5752	18.8378	19.9361	31.3135	32.0186	31.9535
LOC100289019	0.512368	chr9:130873449-130881013	3.78267	3.52571	3.53982	4.5083	4.44911	4.63106	2.02872	2.13718	2.15844	3.15982	2.98244	2.78039
LOC283710	0.575392	chr15:31514970-31523050	5.24382	6.97448	6.05539	9.30091	8.42497	9.14024	5.53629	5.33091	5.79518	7.97827	8.30972	8.60617
LOC284454	-0.624468	chr19:13945329-13947103	0.819427	0.745045	0.822367	0.479627	0.436143	0.45243	4.09317	4.2599	4.40692	2.67085	2.52225	2.72631
LOC401397	-0.659651	chr7:112756772-112758637	27.5959	24.0438	26.2651	16.8512	17.9019	18.684	23.7241	21.5995	24.9636	14.2637	15.5263	14.9639
LONRF1	0.891248	chr8:12579405-12612992	4.89065	5.23274	5.33091	8.22349	8.3867	8.07143	3.90993	3.95311	3.63094	6.97356	7.61256	7.05351
LPP	0.80042	chr3:187871662-188608460	12.5915	21.9126	19.5919	40.3338	41.0517	39.956	20.8186	21.2767	19.9711	36.2819	38.2921	33.8973
LRRC32	1.08264	chr11:76368567-76381791	24.6504	22.1433	21.5844	30.9228	31.7327	33.541	28.6072	30.6287	27.9905	61.6824	63.5724	62.9473
LTB	-0.517265	chr6:31548335-31550202	42.2297	36.3721	36.9753	25.2729	24.5123	25.628	24.6008	25.4083	21.8985	15.7294	17.1096	18.5622
LYSMD2	0.837758	chr15:52015260-52043650	13.5959	11.4263	11.8064	19.1048	19.4927	19.9398	9.84956	9.50346	11.1158	20.0945	18.932	19.4065
MAB21L3	-0.685626	chr1:116654375-116677861	2.52285	5.37489	5.01152	4.95607	5.31266	5.46154	4.18274	4.62738	5.24289	5.36544	4.70011	5.12636
MID1IP1	0.573915	chrX:38660684-38665783	13.9774	13.0453	12.7526	18.111	16.6925	16.5289	13.9252	12.9878	12.5702	19.6312	20.4142	19.8934
MPEG1	0.590785	chr11:58975982-58980494	10.725	8.88492	10.0681	8.58109	9.18144	9.39761	4.24732	4.23085	4.53861	6.53374	6.5001	7.03911
MREG	-0.540088	chr2:216807313-216878346	4.97197	4.00673	4.30773	3.37983	3.39363	2.93387	8.44703	8.25598	8.83219	5.73157	6.11891	5.96116
MXD1	-0.519758	chr2:70142172-70170076	2.13826	1.8654	2.43274	1.56745	1.80074	1.47491	3.35478	3.12835	3.59068	2.3561	2.33293	2.37545
MYADM	-0.636906	chr19:54369610-54379689	6.66928	5.49789	5.62601	4.94684	4.65011	4.95083	15.408	16.5726	16.411	10.3701	10.1928	10.8443
MYC	0.787414	chr8:128748314-128753680	72.4025	67.0421	65.8218	100.036	97.8487	91.5068	79.734	84.3762	81.0317	144.316	137.949	147.35
NCF4	-0.771049	chr22:37257029-37274059	69.2937	64.2311	66.8247	37.6449	37.7561	36.5209	41.2143	42.791	43.5417	25.2615	23.9101	26.4155
NEDD9	0.559238	chr6:11183530-11382581	8.03914	7.33805	7.64225	9.87393	9.3315	8.55106	6.6278	5.92266	6.82832	9.40784	9.68699	9.83956
NEIL2	-0.598362	chr8:11627171-11644854	11.3242	10.5361	10.4576	7.61433	8.03591	8.06187	11.498	11.3386	11.3727	7.65799	7.63804	8.00838
NLRC5	0.54467	chr16:57050985-57117436	1.7492	1.44675	1.56039	2.0683	2.24796	2.20921	2.33559	2.7393	2.53003	3.76443	3.81342	3.94444
NR1D1	0.736914	chr17:38249036-38256978	4.11516	4.12188	4.39016	5.0859	5.79441	5.33194	4.84938	4.77023	5.23312	8.00463	9.06217	8.33242
NRG4	-2.07713	chr15:76234327-76304785	3.2835	4.35416	4.05895	1.41659	1.95684	1.88252	6.28132	6.19446	5.81094	2.45515	2.12333	1.6799
NRN1	0.66633	chr6:5998232-6007633	7.32341	6.53522	7.1799	12.6022	11.3705	10.4057	10.1027	9.7422	10.3146	15.9696	16.2053	16.6664
NUMBL	0.713061	chr19:41171811-41196556	10.0044	9.10529	9.54485	16.5812	17.1712	17.0842	4.1027	4.21911	3.70604	6.55218	6.9177	6.65609
PDLIM1	0.938994	chr10:96997324-97050905	3.66556	3.49596	3.38817	5.95573	6.01625	6.28808	2.02911	1.6027	1.40191	3.56816	3.24003	3.77037
PHACTR1	-1.04058	chr6:12717036-13288075	10.0308	9.40834	9.85399	3.39265	3.46891	3.45497	29.7062	28.8088	29.9642	13.346	14.1791	15.9637
PHEX	-0.826657	chrX:22050920-22266478	2.73836	3.2486	3.3814	1.78609	2.22717	1.47059	5.03744	4.7945	4.32357	2.77687	2.72708	2.57198
PHLDA1	-0.630439	chr12:76419226-76425556	0.851363	0.836409	0.874597	0.441714	0.415608	0.6349	8.19872	7.78839	8.36801	5.19249	5.30315	5.29787
PLXNA2	0.515608	chr1:208195587-208417665	2.14461	1.87335	1.92473	2.29302	2.60075	2.5501	2.3146	2.28861	2.25205	3.04124	3.49597	3.44511
PLXNC1	-0.565448	chr12:94542498-94701451	5.61564	6.28572	5.94243	4.63454	4.14852	4.97746	9.15616	8.83337	9.40993	6.04822	7.07454	6.41215
POU2F2	0.66018	chr19:42590261-42636625	49.2578	45.5581	44.8384	73.826	71.8788	69.7409	40.6078	42.8512	41.712	64.6986	67.8426	69.1389
POU5F1	-0.594836	chr6:31132113-31138451	3.51176	2.77565	3.08209	1.70318	2.116	2.09376	3.62825	4.06921	4.254	2.71653	2.96596	2.60719
PRR5	0.660734	chr22:45064426-45133561	2.6074	2.94303	3.18493	5.0802	4.4365	4.46094	2.7603	3.27612	3.19286	5.13283	5.19975	4.68873
PSORS1C3	-0.784052	chr6:31141511-31145676	4.52473	2.75376	4.42078	2.71226	2.20602	2.29059	6.55031	7.17701	5.35051	2.41824	3.8156	3.65589
PTHLH	-0.813711	chr12:28111016-28124916	0.890374	0.837115	0.984648	0.251445	0.334708	0.388265	3.86744	3.37559	4.0094	1.43998	2.11703	2.26337
RASGEF1B	-0.841127	chr4:82348218-82393061	1.05957	1.1853	1.32954	0.860866	0.817713	0.824203	2.99293	3.52682	3.41835	1.75084	1.7515	2.14478
RGCC	-0.515056	chr13:42031541-42045013	1.93299	1.78187	1.80406	0.769854	1.12026	1.08704	4.64331	5.04138	4.2863	3.13825	3.15667	3.35193
RGS1	-0.682783	chr1:192544856-192549159	8.85365	8.68175	12.0352	3.38022	3.53548	4.08693	32.7576	26.8302	27.2933	17.274	18.6371	18.5212
S100A10	-0.780707	chr1:151955385-151966714	12.3823	11.3409	10.7261	6.85222	6.84735	6.13795	11.097	10.5526	11.7698	6.78238	6.59251	6.36266
S100A11	-0.739176	chr1:152004981-152009511	20.7803	26.7283	25.6813	18.5327	15.2277	15.3796	25.0727	20.708	22.5617	14.3872	11.9515	15.0524
SAMD4A	0.516811	chr14:55034329-55260033	4.1775	4.35614	4.28964	5.57651	5.7568	5.61149	4.44688	4.55036	4.49707	6.79508	6.33201	6.46921
SBNO2	0.94461	chr19:1107632-1174282	8.10865	6.80035	7.35752	9.07183	8.86547	8.70456	7.77579	8.45897	7.85819	15.0677	16.0217	16.2007
SEC14L1	0.725274	chr17:75084724-75213181	12.4488	11.1983	10.7033	20.6511	20.0129	18.1274	10.5101	9.64038	10.5993	17.5863	17.137	16.7184
SELRC1	0.555643	chr1:53152013-53164038	15.7813	15.5193	16.9715	20.5008	20.7476	17.7731	11.1474	10.4455	11.6253	15.8961	16.6861	16.6775
SERINC2	0.60474	chr1:31882411-31907527	4.82936	4.7088	4.37982	5.51819	5.32658	6.17545	2.52479	2.37358	2.52996	3.92907	3.80362	3.93872
SERTAD4-AS1	0.653639	chr1:210404803-210407466	6.01937	5.24341	6.19767	9.95836	10.4761	9.80087	7.14159	7.1307	6.46284	10.3108	11.613	10.3277
SIX4	0.520478	chr14:61176255-61190852	2.86942	3.08972	3.25663	4.02831	3.98049	4.12219	2.80418	2.67328	2.22298	3.64885	3.6691	3.85812
SLAMF7	-0.782757	chr1:160709076-160724601	58.2576	47.2368	54.6799	21.3164	22.4259	23.2103	150.18	143.88	152.047	87.6857	86.1627	87.2904
SLC12A6	-0.694112	chr15:34522196-34630265	2.81132	2.71231	2.73693	2.49539	2.35664	2.37353	7.35023	7.03985	7.38136	4.5735	4.69949	4.44249
SLC1A3	-0.795909	chr5:36606456-36688436	15.9045	16.3269	16.1088	9.82256	9.63088	9.47742	4.00143	3.85798	3.88924	2.0032	2.36934	2.09735
SLC2A6	-0.549985	chr9:136336215-136344276	28.4915	22.2472	24.8757	18.4689	18.6441	18.9064	10.0373	11.0948	10.0724	7.20542	7.11452	6.827
SLC41A1	0.614487	chr1:205758220-205782161	11.7431	11.2341	10.6179	20.2123	20.3476	19.6544	8.59441	8.48476	8.86295	13.498	13.5565	13.3693
SLC44A1	-0.57988	chr9:108006928-108153682	9.97149	9.24119	9.35538	7.62901	7.16927	7.76043	8.36245	7.70686	8.90694	5.59956	5.46469	5.69307
SLIT1	0.659116	chr10:98757794-98945683	4.01871	3.67524	3.69716	6.13075	6.30812	5.96634	2.44913	2.83922	2.91629	4.33729	4.23069	4.42959
SMAD7	-0.787796	chr18:46446222-46477081	4.45674	4.00361	4.17662	2.99328	3.09238	3.0451	4.10965	3.83225	4.10265	2.2	2.20303	2.42846
SMIM14	-1.03106	chr4:39552545-39640481	5.75959	5.36451	5.738	2.73665	2.28127	2.9184	6.0415	4.59144	5.85485	2.52192	2.69051	2.69045
SOCS3	2.98114	chr17:76352858-76356158	0.151296	0.119661	0.15525	0.873764	0.862998	0.828106	0.602391	0.475377	0.510079	4.79577	5.38657	4.95127
SOX2	-1.01508	chr3:181429711-181432223	4.54951	4.45624	5.24974	2.89568	2.57747	2.6293	5.39883	5.39491	5.92454	2.43328	2.79111	2.93292
SPRED2	-0.526829	chr2:65537984-65659656	38.0988	36.886	36.5743	29.4896	28.6608	26.8278	47.5828	47.1631	50.1529	33.9023	33.3788	34.4334
SPRR2D	-1.23722	chr1:153012200-153013594	1.0703	0.978564	0.932973	0.166354	0.240727	0.21676	7.42034	6.93563	4.88496	1.76711	2.76828	2.38288
STAT3	0.998302	chr17:40465342-40540513	14.8565	13.7861	13.8915	18.9386	18.5019	18.5893	15.3768	15.0923	16.5002	30.8035	32.7215	32.3879
STX11	0.781858	chr6:144471653-144513076	0.606796	0.673679	0.597903	0.954362	1.11458	1.01519	2.42352	2.13625	2.185	3.69762	4.17736	3.8506
TANGO2	-0.600355	chr22:20008630-20053447	4.83909	4.56853	4.35377	3.12089	3.27622	3.04205	3.27114	3.44504	3.18193	2.28501	2.1329	2.26671
TEC	-0.546087	chr4:48137799-48271814	12.6193	14.1882	14.4467	7.96328	8.00961	8.50744	18.7905	18.8182	18.153	13.932	12.199	12.3807
TFAP4	0.912465	chr16:4307186-4323001	5.1449	4.96011	4.75164	9.7078	9.02744	9.39059	1.94918	2.09775	2.01384	3.60912	3.95608	3.92303
TGIF1	0.624274	chr18:3412071-3458406	3.65062	3.63224	3.3875	4.27621	4.27344	4.45563	4.75595	3.75485	4.95659	7.48058	6.59053	7.68982
TIFA	0.566911	chr4:113196781-113207059	10.0288	9.24218	10.0748	12.5786	12.2876	12.1143	21.8994	19.8355	21.2414	32.0605	31.2407	31.6802
TLR9	0.509331	chr3:52255095-52260179	9.63193	9.74477	8.88902	12.5094	12.4532	11.8221	4.21394	4.47501	4.35303	6.12997	6.44239	6.4624
TMEM184B	0.743878	chr22:38615297-38669040	23.988	19.4451	20.7269	27.9275	28.0404	29.4088	12.1734	13.2578	13.0709	21.3975	22.0912	22.31
TMEM200A	-0.838284	chr6:130687425-130764210	10.1868	8.93305	9.85796	5.19952	5.15521	4.89508	5.91054	5.05388	5.47775	2.88468	3.18201	3.07073
TMEM45A	-0.555966	chr3:100211462-100296285	3.70799	3.13861	3.84882	2.74595	2.75952	2.49254	3.65926	4.03144	3.59297	2.72626	2.46951	2.57307
TMEM71	-0.76276	chr8:133722191-133772914	3.25644	3.34279	3.44836	2.22401	2.21175	2.21664	3.7413	3.21139	3.60782	1.83323	1.90736	2.35213
TMTC4	0.620968	chr13:101256089-101327103	5.13622	4.38796	4.61912	6.67735	6.44816	6.66232	3.27624	3.18164	3.49511	5.48505	5.04701	5.29041
TNFAIP2	0.769469	chr14:103592663-103603776	3.71849	3.40282	3.37088	6.57438	6.89352	6.185	2.09949	1.99657	2.05047	3.72588	3.75718	3.38312
TP63	-0.618586	chr3:189349215-189615068	10.6205	11.0106	10.7603	9.8475	8.65556	8.59528	11.2011	11.2157	10.959	7.78605	7.27101	7.67367
TRAF2	0.734766	chr9:139780964-139821067	22.7188	21.0643	21.6706	30.5863	29.1041	28.6511	14.4226	14.3782	13.7764	23.1054	24.3827	23.9915
TRIB1	-0.636718	chr8:126442562-126450644	3.49995	3.20393	3.34373	3.56624	3.54855	3.53847	10.5868	10.1493	10.5712	6.38293	6.72622	7.0628
TUBA1A	-0.624935	chr12:49578577-49583107	78.39	71.8931	78.5319	65.622	59.9978	57.2109	77.7646	66.5052	71.997	58.0197	57.7571	56.0001
TUBB2A	-0.578795	chr6:3153901-3157783	28.0796	26.3224	26.4961	25.2549	24.9439	23.6547	37.9331	42.2568	40.3432	27.0572	27.7267	27.7422
TUBB2B	-0.50617	chr6:3224494-3227968	37.258	34.8973	36.3709	33.8777	32.5487	31.6159	50.7061	54.7286	53.663	36.9745	36.8292	37.1294
TYRO3	0.702859	chr15:41851219-41871536	2.66804	2.15164	2.25	3.31783	3.26767	3.26868	2.0831	2.04118	2.08402	3.42755	3.41278	3.47599
UNKL	-0.535515	chr16:1413205-1464705	7.44057	6.23592	6.0424	4.66134	5.1223	5.24932	3.95563	4.21376	4.37078	2.79642	2.79098	3.17071
WHAMM	-0.541767	chr15:83477972-83503613	18.653	17.9934	19.2198	10.5848	11.2124	11.4992	25.3035	24.1513	24.7817	17.0261	17.0028	17.2888
ZC3H12D	0.500063	chr6:149768765-149806148	10.6941	9.41071	9.56986	12.6487	13.0632	12.7092	10.816	11.0976	11.3356	15.8066	15.9735	15.6807
ZFP36	0.806844	chr19:39897486-39900052	21.708	19.0267	19.8291	18.4311	20.1187	20.2173	17.2314	17.7796	18.4793	30.4153	33.2013	32.6426
ZMIZ1	0.658678	chr10:80828791-81076285	17.4344	16.2239	16.2942	27.9376	27.6648	26.4604	6.86102	6.80205	6.7641	10.6208	11.0092	11.0634
ZNF771	-0.652737	chr16:30418734-30429916	3.95028	3.41664	3.29701	3.03463	2.90517	1.96397	4.2279	4.43622	3.50017	2.43821	2.87377	2.89595
ZNF814	-0.511305	chr19:58380746-58400442	2.87223	3.04516	3.18565	2.60164	2.63025	2.80872	2.68454	2.73812	2.7593	2.60752	2.56386	2.44274
