# Supplementary material for: The Genetic Landscape of Ocular Adnexa MALT Lymphoma Reveals Frequent Aberrations in NFAT and MEF2B Signaling Pathways
Source: Cancer Res Commun. 2021 Oct 13;1(1):1–16. doi: 10.1158/2767-9764.CRC-21-0022 (PMC9075502; doi:10.1158/2767-9764.CRC-21-0022)
Supplement: Supplementary Table 7 — GSEA results filter. [file crc-21-0022-s08.xlsx]

## Sheet: WTvsKD-fgsea
pathway	pval	padj	ES	NES
REACTOME_DEGRADATION OF GLI2 BY THE PROTEASOME_REACTOME DATABASE ID RELEASE 60_5610783	0.000220702	0.00658639	-0.564395	-2.01002
REACTOME_NEUTROPHIL DEGRANULATION_REACTOME DATABASE ID RELEASE 60_6798695	0.000252016	0.00658639	-0.344027	-1.58059
REACTOME_EUKARYOTIC TRANSLATION TERMINATION_REACTOME DATABASE ID RELEASE 60_72764	0.000223814	0.00658639	-0.561983	-2.16556
REACTOME_CAP-DEPENDENT TRANSLATION INITIATION_REACTOME_R-HSA-72737.2	0.000229148	0.00658639	-0.515407	-2.05668
REACTOME_HH MUTANTS THAT DON'T UNDERGO AUTOCATALYTIC PROCESSING ARE DEGRADED BY ERAD_REACTOME DATABASE ID RELEASE 60_5362768	0.000218245	0.00658639	-0.639117	-2.25813
REACTOME_CELLULAR RESPONSES TO STRESS_REACTOME_R-HSA-2262752.3	0.00024919	0.00658639	-0.343007	-1.56555
REACTOME_INFLUENZA VIRAL RNA TRANSCRIPTION AND REPLICATION_REACTOME_R-HSA-168273.2	0.000231054	0.00658639	-0.476403	-1.92987
REACTOME_P53-INDEPENDENT DNA DAMAGE RESPONSE_REACTOME_R-HSA-69610.2	0.000216826	0.00658639	-0.627352	-2.18936
REACTOME_ORC1 REMOVAL FROM CHROMATIN_REACTOME DATABASE ID RELEASE 60_68949	0.000219829	0.00658639	-0.56147	-2.06876
REACTOME_CELLULAR RESPONSES TO EXTERNAL STIMULI_REACTOME DATABASE ID RELEASE 60_8953897	0.000253293	0.00658639	-0.322496	-1.49747
REACTOME_REMOVAL OF LICENSING FACTORS FROM ORIGINS_REACTOME_R-HSA-69300.2	0.000219925	0.00658639	-0.555914	-2.05981
REACTOME_CDC20:PHOSPHO-APC C MEDIATED DEGRADATION OF CYCLIN A_REACTOME_R-HSA-174184.2	0.000220313	0.00658639	-0.588412	-2.18607
REACTOME_CDT1 ASSOCIATION WITH THE CDC6:ORC:ORIGIN COMPLEX_REACTOME DATABASE ID RELEASE 60_68827	0.000220702	0.00658639	-0.608314	-2.16643
REACTOME_PEPTIDE CHAIN ELONGATION_REACTOME DATABASE ID RELEASE 60_156902	0.000224215	0.00658639	-0.563346	-2.15022
REACTOME_P53-INDEPENDENT G1 S DNA DAMAGE CHECKPOINT_REACTOME_R-HSA-69613.2	0.000216826	0.00658639	-0.627352	-2.18936
REACTOME_ABC TRANSPORTER DISORDERS_REACTOME_R-HSA-5619084.4	0.000221582	0.00658639	-0.634282	-2.27287
REACTOME_SYNTHESIS OF DNA_REACTOME_R-HSA-69239.2	0.000225175	0.00658639	-0.475272	-1.85772
REACTOME_INTERFERON ALPHA BETA SIGNALING_REACTOME DATABASE ID RELEASE 60_909733	0.000213812	0.00658639	-0.64927	-2.20709
REACTOME_ACTIVATION OF APC C AND APC C:CDC20 MEDIATED DEGRADATION OF MITOTIC PROTEINS_REACTOME DATABASE ID RELEASE 60_176814	0.000222717	0.00658639	-0.574957	-2.15003
REACTOME_TRANSLATION_REACTOME DATABASE ID RELEASE 60_72766	0.000235682	0.00658639	-0.482042	-2.08554
REACTOME_CYCLIN E ASSOCIATED EVENTS DURING G1 S TRANSITION_REACTOME DATABASE ID RELEASE 60_69202	0.000223115	0.00658639	-0.484649	-1.83216
REACTOME_GTP HYDROLYSIS AND JOINING OF THE 60S RIBOSOMAL SUBUNIT_REACTOME_R-HSA-72706.2	0.000225938	0.00658639	-0.538806	-2.13276
REACTOME_REGULATION OF ORNITHINE DECARBOXYLASE (ODC)_REACTOME_R-HSA-350562.1	0.000215889	0.00658639	-0.640524	-2.22857
REACTOME_ANTIGEN PROCESSING-CROSS PRESENTATION_REACTOME DATABASE ID RELEASE 60_1236975	0.000223714	0.00658639	-0.59033	-2.26064
REACTOME_CYTOKINE SIGNALING IN IMMUNE SYSTEM_REACTOME_R-HSA-1280215.2	0.000258198	0.00658639	-0.37872	-1.79841
REACTOME_DOWNSTREAM TCR SIGNALING_REACTOME_R-HSA-202424.3	0.000224215	0.00658639	-0.506735	-1.93415
REACTOME_HOST INTERACTIONS OF HIV FACTORS_REACTOME_R-HSA-162909.1	0.00022941	0.00658639	-0.438405	-1.75522
REACTOME_DEGRADATION OF DVL_REACTOME DATABASE ID RELEASE 60_4641258	0.000218962	0.00658639	-0.615208	-2.18055
REACTOME_DNA REPLICATION_REACTOME_R-HSA-69306.1	0.000225887	0.00658639	-0.450393	-1.78007
REACTOME_UCH PROTEINASES_REACTOME DATABASE ID RELEASE 60_5689603	0.000224014	0.00658639	-0.500291	-1.9296
REACTOME_G2 M TRANSITION_REACTOME_R-HSA-69275.4	0.000231214	0.00658639	-0.41077	-1.73402
REACTOME_DISORDERS OF TRANSMEMBRANE TRANSPORTERS_REACTOME_R-HSA-5619115.2	0.000221582	0.00658639	-0.634282	-2.27287
REACTOME_DECTIN-1 MEDIATED NONCANONICAL NF-KB SIGNALING_REACTOME DATABASE ID RELEASE 60_5607761	0.000221582	0.00658639	-0.550308	-1.97196
REACTOME_AUTODEGRADATION OF CDH1 BY CDH1:APC C_REACTOME_R-HSA-174084.2	0.000220946	0.00658639	-0.595654	-2.1624
REACTOME_VIRAL MRNA TRANSLATION_REACTOME_R-HSA-192823.2	0.000224215	0.00658639	-0.562954	-2.14873
REACTOME_ASSEMBLY OF THE PRE-REPLICATIVE COMPLEX_REACTOME DATABASE ID RELEASE 60_68867	0.000221092	0.00658639	-0.542635	-1.98747
REACTOME_SCF-BETA-TRCP MEDIATED DEGRADATION OF EMI1_REACTOME DATABASE ID RELEASE 60_174113	0.000218245	0.00658639	-0.60435	-2.1353
REACTOME_REGULATION OF RAS BY GAPS_REACTOME DATABASE ID RELEASE 60_5658442	0.000220556	0.00658639	-0.58106	-2.11592
REACTOME_L13A-MEDIATED TRANSLATIONAL SILENCING OF CERULOPLASMIN EXPRESSION_REACTOME DATABASE ID RELEASE 60_156827	0.000225938	0.00658639	-0.535407	-2.11931
REACTOME_SELENOCYSTEINE SYNTHESIS_REACTOME DATABASE ID RELEASE 60_2408557	0.000222618	0.00658639	-0.531254	-2.04436
REACTOME_VPU MEDIATED DEGRADATION OF CD4_REACTOME DATABASE ID RELEASE 60_180534	0.000215889	0.00658639	-0.632944	-2.2022
REACTOME_REGULATION OF MITOTIC CELL CYCLE_REACTOME DATABASE ID RELEASE 60_453276	0.000224215	0.00658639	-0.506274	-1.93238
REACTOME_DEGRADATION OF GLI1 BY THE PROTEASOME_REACTOME DATABASE ID RELEASE 60_5610780	0.000221729	0.00658639	-0.546121	-1.95051
REACTOME_HEDGEHOG LIGAND BIOGENESIS_REACTOME_R-HSA-5358346.1	0.000221386	0.00658639	-0.644248	-2.31618
REACTOME_SCF(SKP2)-MEDIATED DEGRADATION OF P27 P21_REACTOME_R-HSA-187577.3	0.000221582	0.00658639	-0.577646	-2.06992
REACTOME_APC C-MEDIATED DEGRADATION OF CELL CYCLE PROTEINS_REACTOME_R-HSA-174143.1	0.000224215	0.00658639	-0.506274	-1.93238
REACTOME_APC C:CDH1 MEDIATED DEGRADATION OF CDC20 AND OTHER APC C:CDH1 TARGETED PROTEINS IN LATE MITOSIS EARLY G1_REACTOME_R-HSA-174178.2	0.000220313	0.00658639	-0.549308	-2.04079
REACTOME_INFLUENZA LIFE CYCLE_REACTOME_R-HSA-168255.2	0.000230097	0.00658639	-0.484506	-1.9816
REACTOME_STABILIZATION OF P53_REACTOME DATABASE ID RELEASE 60_69541	0.000218962	0.00658639	-0.62081	-2.20041
REACTOME_SRP-DEPENDENT COTRANSLATIONAL PROTEIN TARGETING TO MEMBRANE_REACTOME_R-HSA-1799339.1	0.000227946	0.00658639	-0.55386	-2.20019
REACTOME_UBIQUITIN-DEPENDENT DEGRADATION OF CYCLIN D_REACTOME_R-HSA-75815.2	0.000214592	0.00658639	-0.655211	-2.27073
REACTOME_AUF1 (HNRNP D0) BINDS AND DESTABILIZES MRNA_REACTOME_R-HSA-450408.3	0.000217061	0.00658639	-0.65062	-2.28025
REACTOME_DEFECTIVE CFTR CAUSES CYSTIC FIBROSIS_REACTOME_R-HSA-5678895.2	0.000221729	0.00658639	-0.636697	-2.27401
REACTOME_REGULATION OF ACTIVATED PAK-2P34 BY PROTEASOME MEDIATED DEGRADATION_REACTOME DATABASE ID RELEASE 60_211733	0.000214592	0.00658639	-0.650265	-2.25359
REACTOME_EUKARYOTIC TRANSLATION ELONGATION_REACTOME DATABASE ID RELEASE 60_156842	0.000223814	0.00658639	-0.567433	-2.18656
REACTOME_P53-DEPENDENT G1 DNA DAMAGE RESPONSE_REACTOME_R-HSA-69563.3	0.000220556	0.00658639	-0.543311	-1.97846
REACTOME_HH MUTANTS ABROGATE LIGAND SECRETION_REACTOME DATABASE ID RELEASE 60_5387390	0.000218245	0.00658639	-0.639117	-2.25813
REACTOME_ER-PHAGOSOME PATHWAY_REACTOME DATABASE ID RELEASE 60_1236974	0.000223115	0.00658639	-0.573053	-2.16636
REACTOME_REGULATION OF RUNX3 EXPRESSION AND ACTIVITY_REACTOME_R-HSA-8941858.1	0.000218962	0.00658639	-0.5959	-2.11212
REACTOME_FORMATION OF A POOL OF FREE 40S SUBUNITS_REACTOME DATABASE ID RELEASE 60_72689	0.000225734	0.00658639	-0.555778	-2.16759
REACTOME_INFECTIOUS DISEASE_REACTOME_R-HSA-5663205.3	0.000251699	0.00658639	-0.380186	-1.74393
REACTOME_CDK-MEDIATED PHOSPHORYLATION AND REMOVAL OF CDC6_REACTOME_R-HSA-69017.2	0.000215889	0.00658639	-0.635127	-2.20979
REACTOME_UBIQUITIN MEDIATED DEGRADATION OF PHOSPHORYLATED CDC25A_REACTOME_R-HSA-69601.2	0.000216826	0.00658639	-0.627352	-2.18936
REACTOME_REGULATION OF APC C ACTIVATORS BETWEEN G1 S AND EARLY ANAPHASE_REACTOME DATABASE ID RELEASE 60_176408	0.000222469	0.00658639	-0.554264	-2.09316
REACTOME_UBIQUITIN-DEPENDENT DEGRADATION OF CYCLIN D1_REACTOME DATABASE ID RELEASE 60_69229	0.000214592	0.00658639	-0.655211	-2.27073
REACTOME_CROSS-PRESENTATION OF SOLUBLE EXOGENOUS ANTIGENS (ENDOSOMES)_REACTOME DATABASE ID RELEASE 60_1236978	0.000214133	0.00658639	-0.650499	-2.2024
REACTOME_DEGRADATION OF AXIN_REACTOME DATABASE ID RELEASE 60_4641257	0.000218484	0.00658639	-0.597997	-2.10516
REACTOME_OXYGEN-DEPENDENT PROLINE HYDROXYLATION OF HYPOXIA-INDUCIBLE FACTOR ALPHA_REACTOME DATABASE ID RELEASE 60_1234176	0.000221386	0.00658639	-0.595755	-2.14184
REACTOME_TNFR2 NON-CANONICAL NF-KB PATHWAY_REACTOME DATABASE ID RELEASE 60_5668541	0.000223364	0.00658639	-0.522291	-1.97829
REACTOME_G1 S DNA DAMAGE CHECKPOINTS_REACTOME_R-HSA-69615.2	0.000221092	0.00658639	-0.534963	-1.95938
REACTOME_APC:CDC20 MEDIATED DEGRADATION OF CELL CYCLE PROTEINS PRIOR TO SATISFATION OF THE CELL CYCLE CHECKPOINT_REACTOME DATABASE ID RELEASE 60_179419	0.000221435	0.00658639	-0.582553	-2.16572
REACTOME_SIGNALING BY GPCR_REACTOME DATABASE ID RELEASE 60_372790	0.000256476	0.00658639	-0.32887	-1.53618
REACTOME_NIK-->NONCANONICAL NF-KB SIGNALING_REACTOME DATABASE ID RELEASE 60_5676590	0.000221729	0.00658639	-0.556857	-1.98885
REACTOME_P53-DEPENDENT G1 S DNA DAMAGE CHECKPOINT_REACTOME DATABASE ID RELEASE 60_69580	0.000220556	0.00658639	-0.543311	-1.97846
REACTOME_NONSENSE MEDIATED DECAY (NMD) ENHANCED BY THE EXON JUNCTION COMPLEX (EJC)_REACTOME DATABASE ID RELEASE 60_975957	0.000228571	0.00658639	-0.475956	-1.89616
REACTOME_VIF-MEDIATED DEGRADATION OF APOBEC3G_REACTOME DATABASE ID RELEASE 60_180585	0.000216826	0.00658639	-0.644	-2.24746
REACTOME_REGULATION OF DNA REPLICATION_REACTOME_R-HSA-69304.2	0.000220799	0.00658639	-0.535669	-2.00042
REACTOME_GPCR DOWNSTREAM SIGNALING_REACTOME_R-HSA-388396.2	0.000239177	0.00658639	-0.381558	-1.66623
REACTOME_REGULATION OF APOPTOSIS_REACTOME_R-HSA-169911.2	0.000216826	0.00658639	-0.642714	-2.24297
REACTOME_MITOTIC G2-G2 M PHASES_REACTOME DATABASE ID RELEASE 60_453274	0.000231696	0.00658639	-0.411572	-1.74073
REACTOME_FBXL7 DOWN-REGULATES AURKA DURING MITOTIC ENTRY AND IN EARLY MITOSIS_REACTOME_R-HSA-8854050.2	0.000218245	0.00658639	-0.585624	-2.06913
REACTOME_EUKARYOTIC TRANSLATION INITIATION_REACTOME_R-HSA-72613.3	0.000229148	0.00658639	-0.515407	-2.05668
REACTOME_NONSENSE-MEDIATED DECAY (NMD)_REACTOME_R-HSA-927802.2	0.000228571	0.00658639	-0.475956	-1.89616
REACTOME_REGULATION OF HYPOXIA-INDUCIBLE FACTOR (HIF) BY OXYGEN_REACTOME_R-HSA-1234174.1	0.000219829	0.00658639	-0.565835	-2.08485
REACTOME_FORMATION OF THE TERNARY COMPLEX, AND SUBSEQUENTLY, THE 43S COMPLEX_REACTOME_R-HSA-72695.2	0.000214592	0.00658639	-0.55743	-1.93186
REACTOME_INFLUENZA INFECTION_REACTOME_R-HSA-168254.1	0.000228938	0.00658639	-0.482954	-1.99956
REACTOME_ACTIVATION OF NF-KAPPAB IN B CELLS_REACTOME_R-HSA-1169091.1	0.000220556	0.00658639	-0.568703	-2.07092
REACTOME_NONSENSE MEDIATED DECAY (NMD) INDEPENDENT OF THE EXON JUNCTION COMPLEX (EJC)_REACTOME_R-HSA-975956.1	0.000224921	0.00658639	-0.552804	-2.13411
REACTOME_3' -UTR-MEDIATED TRANSLATIONAL REGULATION_REACTOME_R-HSA-157279.2	0.000225938	0.00658639	-0.535407	-2.11931
REACTOME_CELLULAR RESPONSE TO HYPOXIA_REACTOME_R-HSA-2262749.1	0.000219829	0.00658639	-0.565835	-2.08485
REACTOME_APC C:CDC20 MEDIATED DEGRADATION OF MITOTIC PROTEINS_REACTOME DATABASE ID RELEASE 60_176409	0.000222124	0.00658639	-0.581357	-2.17272
REACTOME_THE ROLE OF GTSE1 IN G2 M PROGRESSION AFTER G2 CHECKPOINT_REACTOME_R-HSA-8852276.2	0.000221582	0.00658639	-0.657214	-2.35505
REACTOME_AUTODEGRADATION OF THE E3 UBIQUITIN LIGASE COP1_REACTOME_R-HSA-349425.2	0.000215889	0.00658639	-0.645432	-2.24564
REACTOME_SWITCHING OF ORIGINS TO A POST-REPLICATIVE STATE_REACTOME DATABASE ID RELEASE 60_69052	0.000219829	0.00658639	-0.56147	-2.06876
REACTOME_INTERFERON SIGNALING_REACTOME DATABASE ID RELEASE 60_913531	0.000228363	0.00658639	-0.463403	-1.91697
REACTOME_APC C:CDC20 MEDIATED DEGRADATION OF SECURIN_REACTOME_R-HSA-174154.2	0.000221092	0.00658639	-0.583045	-2.13548
KEGG_RIBOSOME	0.000222272	0.00658639	-0.56943	-2.17107
KEGG_PROTEASOME	0.000216263	0.00658639	-0.68233	-2.27731
KEGG_CYTOKINE_CYTOKINE_RECEPTOR_INTERACTION	0.000224669	0.00658639	-0.504937	-1.9624
KEGG_LYSOSOME	0.000225938	0.00658639	-0.498359	-1.97266
KEGG_CELL_ADHESION_MOLECULES_CAMS	0.000220946	0.00658639	-0.586812	-2.1303
KEGG_ANTIGEN_PROCESSING_AND_PRESENTATION	0.000214592	0.00658639	-0.705723	-2.44579
KEGG_TYPE_I_DIABETES_MELLITUS	0.000214592	0.00658639	-0.815921	-2.43846
KEGG_GRAFT_VERSUS_HOST_DISEASE	0.000213356	0.00658639	-0.804318	-2.31385
NABA_MATRISOME_ASSOCIATED	0.000239234	0.00658639	-0.388608	-1.69045
NABA_MATRISOME	0.000242895	0.00658639	-0.391779	-1.75796
GO_REGULATION_OF_CELL_ACTIVATION	0.000246184	0.00658639	-0.389756	-1.76006
GO_REGULATION_OF_LEUKOCYTE_PROLIFERATION	0.000230309	0.00658639	-0.48024	-1.94185
GO_REGULATION_OF_CYTOKINE_PRODUCTION	0.000252016	0.00658639	-0.323561	-1.48656
GO_CHEMICAL_HOMEOSTASIS	0.000256476	0.00658639	-0.321296	-1.51899
GO_REGULATION_OF_WOUND_HEALING	0.000219058	0.00658639	-0.529535	-1.88349
GO_ANAPHASE_PROMOTING_COMPLEX_DEPENDENT_CATABOLIC_PROCESS	0.000222717	0.00658639	-0.531529	-1.98764
GO_TRANSLATIONAL_INITIATION	0.000229463	0.00658639	-0.473553	-1.94476
GO_RESPONSE_TO_TYPE_I_INTERFERON	0.000214684	0.00658639	-0.726717	-2.48373
GO_CYTOKINE_MEDIATED_SIGNALING_PATHWAY	0.000243843	0.00658639	-0.457806	-2.04901
GO_ESTABLISHMENT_OF_PROTEIN_LOCALIZATION_TO_ENDOPLASMIC_RETICULUM	0.000224517	0.00658639	-0.533218	-2.09607
GO_DEFENSE_RESPONSE_TO_VIRUS	0.000225479	0.00658639	-0.550796	-2.16839
GO_POSITIVE_REGULATION_OF_T_CELL_PROLIFERATION	0.000218245	0.00658639	-0.585472	-2.0686
GO_CELL_ACTIVATION	0.000252143	0.00658639	-0.348757	-1.60219
GO_ANTIGEN_PROCESSING_AND_PRESENTATION_OF_PEPTIDE_ANTIGEN	0.000230256	0.00658639	-0.556826	-2.29791
GO_POSITIVE_REGULATION_OF_LEUKOCYTE_PROLIFERATION	0.000223364	0.00658639	-0.554384	-2.09984
GO_PROTEIN_LOCALIZATION_TO_ENDOPLASMIC_RETICULUM	0.000228258	0.00658639	-0.513332	-2.06301
GO_DEFENSE_RESPONSE_TO_OTHER_ORGANISM	0.00024426	0.00658639	-0.423485	-1.87502
GO_RESPONSE_TO_BACTERIUM	0.000241546	0.00658639	-0.352943	-1.56707
GO_ANTIGEN_PROCESSING_AND_PRESENTATION	0.000231911	0.00658639	-0.517795	-2.18204
GO_CELL_REDOX_HOMEOSTASIS	0.000214592	0.00658639	-0.556341	-1.92808
GO_POSITIVE_REGULATION_OF_CELL_ADHESION	0.000239234	0.00658639	-0.440058	-1.92292
GO_ANTIGEN_PROCESSING_AND_PRESENTATION_OF_PEPTIDE_ANTIGEN_VIA_MHC_CLASS_I	0.000222717	0.00658639	-0.618644	-2.3134
GO_ORGAN_MORPHOGENESIS	0.000163854	0.00658639	0.353975	1.6061
GO_INNATE_IMMUNE_RESPONSE	0.000250125	0.00658639	-0.391057	-1.77821
GO_NEGATIVE_REGULATION_OF_HOMEOSTATIC_PROCESS	0.000221877	0.00658639	-0.504567	-1.90185
GO_POSITIVE_REGULATION_OF_CELL_ACTIVATION	0.000234962	0.00658639	-0.413303	-1.76411
GO_TUMOR_NECROSIS_FACTOR_MEDIATED_SIGNALING_PATHWAY	0.000224921	0.00658639	-0.522285	-2.0163
GO_ANTIGEN_PROCESSING_AND_PRESENTATION_OF_EXOGENOUS_PEPTIDE_ANTIGEN_VIA_MHC_CLASS_I	0.000219058	0.00658639	-0.691303	-2.45888
GO_CELLULAR_RESPONSE_TO_CYTOKINE_STIMULUS	0.000250627	0.00658639	-0.408186	-1.88368
GO_POSITIVE_REGULATION_OF_CYTOKINE_PRODUCTION	0.000239808	0.00658639	-0.373844	-1.63999
GO_CELLULAR_COMPONENT_MORPHOGENESIS	0.000162417	0.00658639	0.314708	1.45626
GO_POSITIVE_REGULATION_OF_CELL_CELL_ADHESION	0.0002292	0.00658639	-0.444353	-1.842
GO_MULTI_ORGANISM_METABOLIC_PROCESS	0.000229463	0.00658639	-0.450703	-1.85092
GO_ION_HOMEOSTASIS	0.000245339	0.00658639	-0.342001	-1.54669
GO_LIPOSACCHARIDE_METABOLIC_PROCESS	0.000223115	0.00658639	-0.489237	-1.84951
GO_REGULATION_OF_CELL_ADHESION	0.000251826	0.00658639	-0.350026	-1.6161
GO_RESPONSE_TO_BIOTIC_STIMULUS	0.000257798	0.00658639	-0.349405	-1.65938
GO_CELLULAR_CHEMICAL_HOMEOSTASIS	0.000244918	0.00658639	-0.343155	-1.54587
GO_NUCLEAR_TRANSCRIBED_MRNA_CATABOLIC_PROCESS_NONSENSE_MEDIATED_DECAY	0.000228258	0.00658639	-0.471355	-1.87971
GO_MEMBRANE_LIPID_METABOLIC_PROCESS	0.00023084	0.00658639	-0.456629	-1.85906
GO_RESPONSE_TO_CYTOKINE	0.000256674	0.00658639	-0.37023	-1.73886
GO_SIGNAL_TRANSDUCTION_BY_PROTEIN_PHOSPHORYLATION	0.000244499	0.00658639	-0.346403	-1.55847
GO_POSITIVE_REGULATION_OF_IMMUNE_RESPONSE	0.000250564	0.00658639	-0.33295	-1.54224
GO_POSITIVE_REGULATION_OF_CHEMOTAXIS	0.000214592	0.00658639	-0.589933	-2.0445
GO_POSITIVE_REGULATION_OF_LEUKOCYTE_CHEMOTAXIS	0.000213858	0.00658639	-0.638348	-2.02507
GO_CELLULAR_HOMEOSTASIS	0.000251193	0.00658639	-0.350849	-1.62162
GO_RESPONSE_TO_VIRUS	0.000231911	0.00658639	-0.461175	-1.94343
GO_BIOLOGICAL_ADHESION	0.000257533	0.00658639	-0.310991	-1.47003
GO_IMMUNE_EFFECTOR_PROCESS	0.000244738	0.00658639	-0.374066	-1.69473
GO_PHAGOCYTIC_VESICLE	0.000221092	0.00658639	-0.539876	-1.97737
GO_PROTEASOME_COMPLEX	0.000221435	0.00658639	-0.516696	-1.92089
GO_LYSOSOMAL_LUMEN	0.000221386	0.00658639	-0.601115	-2.16111
GO_LARGE_RIBOSOMAL_SUBUNIT	0.000223814	0.00658639	-0.51776	-1.99515
GO_INTRINSIC_COMPONENT_OF_ORGANELLE_MEMBRANE	0.000239636	0.00658639	-0.402971	-1.7708
GO_RIBOSOME	0.000238265	0.00658639	-0.414948	-1.80926
GO_MHC_PROTEIN_COMPLEX	0.000211775	0.00658639	-0.790048	-2.24606
GO_CYTOSOLIC_PART	0.000235627	0.00658639	-0.412093	-1.76208
GO_ENDOCYTIC_VESICLE	0.000231911	0.00658639	-0.422886	-1.78208
GO_INTRINSIC_COMPONENT_OF_ENDOPLASMIC_RETICULUM_MEMBRANE	0.000227946	0.00658639	-0.491529	-1.95258
GO_LUMENAL_SIDE_OF_MEMBRANE	0.000213995	0.00658639	-0.756909	-2.28619
GO_ENDOCYTIC_VESICLE_MEMBRANE	0.000224669	0.00658639	-0.480356	-1.86687
GO_VACUOLAR_LUMEN	0.000219925	0.00658639	-0.562018	-2.08242
GO_ER_TO_GOLGI_TRANSPORT_VESICLE_MEMBRANE	0.000213812	0.00658639	-0.57981	-1.97097
GO_EXTRACELLULAR_SPACE	0.000257666	0.00658639	-0.347657	-1.65113
GO_CELL_SURFACE	0.000251446	0.00658639	-0.441102	-2.02283
GO_SIDE_OF_MEMBRANE	0.000242131	0.00658639	-0.477924	-2.11342
GO_RIBOSOMAL_SUBUNIT	0.000231911	0.00658639	-0.502448	-2.10607
GO_LYTIC_VACUOLE	0.000253485	0.00658639	-0.354793	-1.64931
GO_EXTERNAL_SIDE_OF_PLASMA_MEMBRANE	0.000225734	0.00658639	-0.626176	-2.44215
GO_CYTOSOLIC_RIBOSOME	0.000225073	0.00658639	-0.523016	-2.0518
GO_MHC_PROTEIN_COMPLEX_BINDING	0.000210084	0.00658639	-0.807239	-2.11136
GO_UNFOLDED_PROTEIN_BINDING	0.000223614	0.00658639	-0.539714	-2.0513
GO_RNA_POLYMERASE_II_TRANSCRIPTION_FACTOR_ACTIVITY_SEQUENCE_SPECIFIC_DNA_BINDING	0.000166141	0.00658639	0.355718	1.59467
GO_SIGNALING_RECEPTOR_ACTIVITY	0.000253293	0.00658639	-0.383958	-1.76385
GO_MHC_CLASS_II_PROTEIN_COMPLEX_BINDING	0.000210084	0.00658639	-0.807239	-2.11136
GO_TRANSCRIPTION_FACTOR_ACTIVITY_RNA_POLYMERASE_II_CORE_PROMOTER_PROXIMAL_REGION_SEQUENCE_SPECIFIC_BINDING	0.000173461	0.00658639	0.418327	1.75823
GO_RECEPTOR_ACTIVITY	0.000257533	0.00658639	-0.341824	-1.61578
GO_ANTIGEN_BINDING	0.000216826	0.00658639	-0.664979	-2.32067
GO_CORE_PROMOTER_PROXIMAL_REGION_DNA_BINDING	0.000172265	0.00658639	0.415584	1.76651
HALLMARK_TNFA_SIGNALING_VIA_NFKB	0.000231589	0.00658639	-0.501475	-2.09552
HALLMARK_INTERFERON_ALPHA_RESPONSE	0.000222717	0.00658639	-0.6852	-2.56228
HALLMARK_INTERFERON_GAMMA_RESPONSE	0.000231428	0.00658639	-0.512913	-2.14798
HALLMARK_MTORC1_SIGNALING	0.000237135	0.00658639	-0.38054	-1.64276
HALLMARK_INFLAMMATORY_RESPONSE	0.000227946	0.00658639	-0.439096	-1.74429
HALLMARK_ALLOGRAFT_REJECTION	0.000230309	0.00658639	-0.433528	-1.75297
ONCO_SNF5_DN.V1_UP	0.000228258	0.00658639	-0.497367	-1.98344
ONCO_LTE2_UP.V1_DN	0.000229832	0.00658639	-0.447648	-1.82591
ONCO_STK33_SKM_UP	0.000236128	0.00658639	-0.414744	-1.78463
ONCO_STK33_UP	0.00023546	0.00658639	-0.394434	-1.6885
XCELL_Macrophages_FANTOM_3_Xcell	0.000230309	0.00658639	-0.452882	-1.83123
CIBERSORT_B_cells_naive	0.000214684	0.00658639	-0.575092	-1.96551
SIGDB_Lymph_node_DLBCL	0.000236128	0.00658639	-0.616807	-2.65409
SIGDB_Rapamycin_down	0.000237869	0.00658639	-0.39903	-1.72925
SIGDB_Resting_blood_B_cell_GNF	0.000219925	0.00658639	-0.512709	-1.89972
SIGDB_Thymic_SP_CD4+Tcell_gt_Thymic_DP_Tcell	0.000222272	0.00658639	-0.539342	-2.05635
SIGDB_CTGF_up_1.5x_Fb	0.000229727	0.00658639	-0.524659	-2.14304
SIGDB_Quiescence_heme_cluster1	0.000230256	0.00658639	-0.456914	-1.8856
SIGDB_Glutamine_starve_down	0.00024325	0.00658639	-0.370413	-1.65351
SIGDB_HRAS_overexpression_2x_up	0.000231911	0.00658639	-0.547959	-2.29684
SIGDB_Dendritic_cell_CD123pos_blood	0.000244499	0.00658639	-0.380425	-1.72555
SIGDB_XBP1_target_all	0.000221976	0.00658639	-0.507362	-1.83454
SIGDB_IFN_PMBC_2x_Up	0.000224517	0.00658639	-0.616679	-2.42416
SIGDB_IFN_PMBC_4x_Up	0.000220702	0.00658639	-0.744358	-2.65094
SIGDB_CD40_upregulated_Burkitt_lymphoma	0.000227842	0.00658639	-0.568087	-2.28666
SIGDB_HRAS_overexpression_4x_up	0.000220313	0.00658639	-0.575018	-2.13631
SIGDB_Hematopoietic_Node1658	0.000222668	0.00658639	-0.590092	-2.2167
SIGDB_NFkB_all_OCILy3_Ly10	0.000216826	0.00658639	-0.598945	-2.09022
SIGDB_Splenic_marginal_zone_Bcell_gt_GC_Bcell	0.000215889	0.00658639	-0.569412	-1.98115
SIGDB_Proliferation_Node1606	0.000214684	0.00658639	-0.590086	-2.01676
SIGDB_CTGF_up_2x_Fb	0.000212224	0.00658639	-0.810705	-2.27976
SIGDB_Tcell_PIrep_CalciumDefPtup4x	0.000220167	0.00658639	-0.649066	-2.39727
SIGDB_ABC_gt_GCB_PMBL_MCL_BL_U133AB	0.000187793	0.00658639	0.617852	2.06033
SIGDB_MHC_classII_DLBCL	0.000215843	0.00658639	-0.825854	-2.66617
SIGDB_MHC_classII_Node528	0.000209952	0.00658639	-0.824453	-2.1874
GO_REGULATION_OF_IMMUNE_RESPONSE	0.000262192	0.00662802	-0.29246	-1.40022
GO_VACUOLAR_PART	0.000262123	0.00662802	-0.307048	-1.46693
REACTOME_ADAPTIVE IMMUNE SYSTEM_REACTOME DATABASE ID RELEASE 60_1280218	0.000267666	0.00664664	-0.287305	-1.38166
GO_POSITIVE_REGULATION_OF_IMMUNE_SYSTEM_PROCESS	0.000264271	0.00664664	-0.36225	-1.73648
GO_IMMUNE_RESPONSE	0.000266525	0.00664664	-0.405456	-1.94716
GO_SIGNAL_TRANSDUCER_ACTIVITY	0.000265604	0.00664664	-0.305888	-1.47502
GO_CILIUM	0.000338753	0.00837482	0.362669	1.57829
GO_CILIARY_PART	0.000347343	0.00854951	0.391236	1.6341
GO_TRANSCRIPTIONAL_ACTIVATOR_ACTIVITY_RNA_POLYMERASE_II_TRANSCRIPTION_REGULATORY_REGION_SEQUENCE_SPECIFIC_BINDING	0.00035057	0.00858458	0.413312	1.70741
GO_TRANSCRIPTIONAL_ACTIVATOR_ACTIVITY_RNA_POLYMERASE_II_CORE_PROMOTER_PROXIMAL_REGION_SEQUENCE_SPECIFIC_BINDING	0.000353357	0.00858458	0.464808	1.84378
SIGDB_CNS_PNS_Node1663	0.000353107	0.00858458	0.436984	1.77003
HUMANCYC_SUPERPATHWAY OF CHOLESTEROL BIOSYNTHESISPWY66-5	0.00042735	0.00986899	-0.715199	-2.0809
REACTOME_M G1 TRANSITION_REACTOME DATABASE ID RELEASE 60_68874	0.000447227	0.00986899	-0.47064	-1.78877
REACTOME_GLI3 IS PROCESSED TO GLI3R BY THE PROTEASOME_REACTOME DATABASE ID RELEASE 60_5610785	0.000443459	0.00986899	-0.522889	-1.86754
REACTOME_RIBOSOMAL SCANNING AND START CODON RECOGNITION_REACTOME_R-HSA-72702.3	0.000437924	0.00986899	-0.526402	-1.86579
REACTOME_INTERLEUKIN-1 SIGNALING_REACTOME DATABASE ID RELEASE 60_446652	0.000445831	0.00986899	-0.469923	-1.80409
REACTOME_DNA REPLICATION PRE-INITIATION_REACTOME_R-HSA-69002.2	0.000447227	0.00986899	-0.47064	-1.78877
REACTOME_SPHINGOLIPID METABOLISM_REACTOME_R-HSA-428157.3	0.000442772	0.00986899	-0.521783	-1.8759
REACTOME_REGULATION OF MRNA STABILITY BY PROTEINS THAT BIND AU-RICH ELEMENTS_REACTOME_R-HSA-450531.4	0.000443754	0.00986899	-0.484021	-1.82441
KEGG_NATURAL_KILLER_CELL_MEDIATED_CYTOTOXICITY	0.00044287	0.00986899	-0.496785	-1.84687
BIOCARTA_PROTEASOME_PATHWAY	0.000427807	0.00986899	-0.667932	-2.03828
GO_B_CELL_HOMEOSTASIS	0.000419903	0.00986899	-0.761676	-2.02085
GO_POSITIVE_REGULATION_OF_LEUKOCYTE_MIGRATION	0.000428541	0.00986899	-0.553624	-1.90503
GO_REGULATION_OF_T_CELL_PROLIFERATION	0.00044843	0.00986899	-0.471344	-1.79906
GO_CELLULAR_RESPONSE_TO_HEAT	0.000423639	0.00986899	-0.722971	-2.00917
GO_REGULATION_OF_CELLULAR_AMINO_ACID_METABOLIC_PROCESS	0.000437924	0.00986899	-0.530907	-1.88175
GO_DEFENSE_RESPONSE_TO_BACTERIUM	0.000440626	0.00986899	-0.488981	-1.79634
GO_CYTOSOLIC_LARGE_RIBOSOMAL_SUBUNIT	0.000437924	0.00986899	-0.538749	-1.90955
GO_RESPIRATORY_CHAIN	0.00044287	0.00986899	-0.485822	-1.80611
GO_CHAPERONE_BINDING	0.000440626	0.00986899	-0.496955	-1.82563
ONCO_PTEN_DN.V2_UP	0.000441696	0.00986899	-0.518401	-1.87215
CIBERSORT_B_cells_memory	0.000429185	0.00986899	-0.536969	-1.86095
SIGDB_TGFbeta_up_1.5x_monocyte	0.000443754	0.00986899	-0.489116	-1.84361
SIGDB_PMBL_HL_high	0.000432339	0.00986899	-0.568288	-1.90839
SIGDB_KLF2_induced	0.000445335	0.00986899	-0.493287	-1.85305
GO_ANTIGEN_RECEPTOR_MEDIATED_SIGNALING_PATHWAY	0.000461042	0.0100676	-0.405772	-1.68641
GO_RESPONSE_TO_TUMOR_NECROSIS_FACTOR	0.000460193	0.0100676	-0.400521	-1.67267
GO_POSITIVE_REGULATION_OF_DEFENSE_RESPONSE	0.000479501	0.0104301	-0.348881	-1.53883
GO_CELLULAR_COMPONENT_ASSEMBLY_INVOLVED_IN_MORPHOGENESIS	0.000529942	0.0114828	0.411479	1.67414
GO_THREONINE_TYPE_PEPTIDASE_ACTIVITY	0.000635459	0.0136114	-0.712976	-1.98139
GO_MONOCARBOXYLIC_ACID_BINDING	0.000635324	0.0136114	-0.690792	-1.96388
CIBERSORT_Dendritic_cells_resting	0.00063118	0.0136114	-0.715565	-1.95876
GO_ANATOMICAL_STRUCTURE_FORMATION_INVOLVED_IN_MORPHOGENESIS	0.000648193	0.0136754	0.30303	1.40732
GO_TOXIN_TRANSPORT	0.000641986	0.0136754	-0.648527	-1.95883
GO_RESPONSE_TO_OSMOTIC_STRESS	0.000647668	0.0136754	-0.607201	-1.94745
XCELL_Macrophages_HPCA_12_Xcell	0.000644053	0.0136754	-0.686019	-2.0135
REACTOME_MITOCHONDRIAL TRANSLATION TERMINATION_REACTOME_R-HSA-5419276.1	0.000672646	0.013871	-0.458453	-1.74986
REACTOME_TCR SIGNALING_REACTOME DATABASE ID RELEASE 60_202403	0.000673552	0.013871	-0.451484	-1.76829
NABA_SECRETED_FACTORS	0.000671592	0.013871	-0.459221	-1.75033
GO_CELL_PART_MORPHOGENESIS	0.000665779	0.013871	0.332041	1.49388
GO_SPHINGOLIPID_METABOLIC_PROCESS	0.000669792	0.013871	-0.463696	-1.80109
GO_POSITIVE_REGULATION_OF_IMMUNE_EFFECTOR_PROCESS	0.000674764	0.013871	-0.462752	-1.78647
SIGDB_Blimp_Bcell_repressed	0.000665188	0.013871	-0.506612	-1.8094
REACTOME_RRNA PROCESSING_REACTOME_R-HSA-72312.3	0.000711913	0.0145812	-0.371301	-1.60813
KEGG_INSULIN_SIGNALING_PATHWAY	0.000718004	0.0146318	0.447471	1.72928
ONCO_TBK1.DF_UP	0.000719597	0.0146318	-0.351276	-1.54083
GO_LEUKOCYTE_ACTIVATION	0.000730638	0.0148027	-0.340046	-1.51801
GO_RETINA_MORPHOGENESIS_IN_CAMERA_TYPE_EYE	0.00076205	0.0153835	0.724102	1.97294
GO_CELL_PROJECTION_PART	0.000803859	0.0161694	0.298378	1.38912
GO_REGULATORY_REGION_NUCLEIC_ACID_BINDING	0.000816593	0.0163669	0.30801	1.42168
GO_CHEMOKINE_MEDIATED_SIGNALING_PATHWAY	0.000839807	0.0167722	-0.73416	-1.94784
GO_PEPTIDE_ANTIGEN_BINDING	0.000848896	0.0168936	-0.683891	-1.92315
GO_ERBB2_SIGNALING_PATHWAY	0.000858738	0.0170291	-0.654198	-1.9201
REACTOME_TRANSLATION INITIATION COMPLEX FORMATION_REACTOME DATABASE ID RELEASE 60_72649	0.000875848	0.0173073	-0.519849	-1.84256
REACTOME_CYCLIN A:CDK2-ASSOCIATED EVENTS AT S PHASE ENTRY_REACTOME DATABASE ID RELEASE 60_69656	0.000889878	0.0173702	-0.474629	-1.79242
REACTOME_MITOCHONDRIAL TRANSLATION ELONGATION_REACTOME_R-HSA-5389840.1	0.000896861	0.0173702	-0.454677	-1.73544
GO_REGULATION_OF_PROTEIN_UBIQUITINATION_INVOLVED_IN_UBIQUITIN_DEPENDENT_PROTEIN_CATABOLIC_PROCESS	0.000898674	0.0173702	-0.444752	-1.72849
GO_TRANSLATIONAL_TERMINATION	0.000897263	0.0173702	-0.447695	-1.73381
GO_SENSORY_ORGAN_MORPHOGENESIS	0.000898311	0.0173702	0.438056	1.68635
GO_INNER_MITOCHONDRIAL_MEMBRANE_PROTEIN_COMPLEX	0.000900698	0.0173702	-0.445597	-1.74173
SIGDB_IRF3_target_gene	0.000895255	0.0173702	-0.455825	-1.75649
GO_MITOCHONDRIAL_TRANSLATION	0.000906208	0.0174166	-0.420509	-1.66955
GO_REGULATION_OF_BLOOD_CIRCULATION	0.000924214	0.017702	-0.402975	-1.63242
GO_SPINAL_CORD_MOTOR_NEURON_DIFFERENTIATION	0.000952562	0.0181829	0.685873	1.86878
GO_INFLAMMATORY_RESPONSE	0.000960846	0.0182789	-0.346906	-1.51937
GO_REGULATION_OF_HOMEOSTATIC_PROCESS	0.000979912	0.0185786	-0.333905	-1.49298
NETPATH_EGFR1_NETPATH_EGFR1	0.000992556	0.018755	0.324525	1.46254
IOB_EGFR1_IOB_EGFR1	0.000998668	0.0188071	0.328349	1.476
GO_NEGATIVE_REGULATION_OF_CELL_PROLIFERATION	0.00100477	0.0188588	-0.302859	-1.39981
ONCO_STK33_NOMO_DN	0.00105024	0.0196134	0.383632	1.5838
CIBERSORT_T_cells_CD8	0.00105197	0.0196134	-0.699869	-1.9158
REACTOME_CHOLESTEROL BIOSYNTHESIS_REACTOME_R-HSA-191273.4	0.00106678	0.0196223	-0.680824	-1.95858
KEGG_AUTOIMMUNE_THYROID_DISEASE	0.00107342	0.0196223	-0.651341	-1.91172
KEGG_ALLOGRAFT_REJECTION	0.00107342	0.0196223	-0.649331	-1.90582
GO_CILIUM_MORPHOGENESIS	0.00105652	0.0196223	0.396332	1.59705
CIBERSORT_Dendritic_cells_activated	0.00107342	0.0196223	-0.649154	-1.9053
SIGDB_Tcell_cytokine_induced_PMBC_Bcell_induced	0.00106838	0.0196223	-0.663498	-1.93047
ONCO_IL15_UP.V1_DN	0.0010983	0.0200118	0.477939	1.73874
REACTOME_ASYMMETRIC LOCALIZATION OF PCP PROTEINS_REACTOME_R-HSA-4608870.1	0.00110424	0.020055	-0.495028	-1.78774
GO_REGULATION_OF_CHEMOTAXIS	0.00110939	0.0200835	-0.458052	-1.72652
REACTOME_FCERI MEDIATED NF-KB ACTIVATION_REACTOME_R-HSA-2871837.2	0.00111359	0.0200947	-0.4659	-1.74222
ONCO_STK33_NOMO_UP	0.00116822	0.0210131	-0.373231	-1.58839
REACTOME_MAJOR PATHWAY OF RRNA PROCESSING IN THE NUCLEOLUS AND CYTOSOL_REACTOME DATABASE ID RELEASE 60_6791226	0.00117509	0.0210415	-0.368224	-1.57288
GO_REGULATION_OF_HOMOTYPIC_CELL_CELL_ADHESION	0.0011773	0.0210415	-0.366705	-1.5698
GO_REGULATION_OF_PEPTIDASE_ACTIVITY	0.0011956	0.0212689	-0.353961	-1.5334
SIGDB_Quiescence_heme_all	0.0011976	0.0212689	-0.344236	-1.51828
GO_G_PROTEIN_COUPLED_RECEPTOR_SIGNALING_PATHWAY	0.00120773	0.021381	-0.34064	-1.51244
ONCO_STK33_SKM_DN	0.00123697	0.0218298	0.388548	1.57848
GO_RESPIRATORY_SYSTEM_DEVELOPMENT	0.00125741	0.0220518	0.422754	1.63007
GO_CYTOPLASMIC_VESICLE_PART	0.0012566	0.0220518	-0.311842	-1.43249
GO_LYMPHOCYTE_COSTIMULATION	0.0012848	0.02239	-0.540818	-1.83105
GO_CYTOSOLIC_SMALL_RIBOSOMAL_SUBUNIT	0.00128866	0.02239	-0.562747	-1.85066
GO_PROTEASOME_ACCESSORY_COMPLEX	0.00128811	0.02239	-0.643787	-1.88955
GO_INTERFERON_GAMMA_MEDIATED_SIGNALING_PATHWAY	0.00130947	0.0226813	-0.51245	-1.81059
GO_POSITIVE_REGULATION_OF_TRANSPORT	0.00131441	0.0226968	-0.278678	-1.33393
GO_ER_TO_GOLGI_TRANSPORT_VESICLE	0.00132421	0.0227959	-0.488966	-1.74139
GO_NIK_NF_KAPPAB_SIGNALING	0.00132861	0.0228017	-0.46618	-1.73309
GO_TISSUE_MORPHOGENESIS	0.00134476	0.022994	0.334526	1.46812
GO_REGULATION_OF_ION_HOMEOSTASIS	0.00134801	0.022994	-0.429024	-1.66737
GO_POSITIVE_REGULATION_OF_RESPONSE_TO_EXTERNAL_STIMULUS	0.0013809	0.0231331	-0.384875	-1.59668
GO_ADAPTIVE_IMMUNE_RESPONSE	0.0013809	0.0231331	-0.384968	-1.59706
GO_T_CELL_RECEPTOR_SIGNALING_PATHWAY	0.00136924	0.0231331	-0.40171	-1.61932
HALLMARK_APOPTOSIS	0.00136955	0.0231331	-0.402738	-1.61855
XCELL_Macrophages_M1_BP_4_Xcell	0.00137363	0.0231331	-0.385944	-1.59791
SIGDB_TGFbeta_up_1.5x_Fb	0.0013752	0.0231331	-0.389091	-1.61292
REACTOME_MITOTIC ANAPHASE_REACTOME DATABASE ID RELEASE 60_68882	0.00138953	0.0232085	-0.379204	-1.58459
REACTOME_RRNA PROCESSING IN THE NUCLEUS AND CYTOSOL_REACTOME DATABASE ID RELEASE 60_8868773	0.00141143	0.0235043	-0.365631	-1.57344
REACTOME_GENERATION OF SECOND MESSENGER MOLECULES_REACTOME DATABASE ID RELEASE 60_202433	0.00147275	0.0244404	-0.690471	-1.89007
KEGG_INTESTINAL_IMMUNE_NETWORK_FOR_IGA_PRODUCTION	0.00148936	0.0244404	-0.60068	-1.85297
GO_REGULATION_OF_EPIDERMIS_DEVELOPMENT	0.00149701	0.0244404	-0.601428	-1.90795
GO_SYNAPSE_PART	0.00149526	0.0244404	0.323589	1.44094
CIBERSORT_T_cells_follicular_helper	0.00149797	0.0244404	-0.623984	-1.8847
SIGDB_IL10_Ly3_large	0.00149813	0.0244404	-0.317142	-1.44322
SIGDB_NFkB_bothOCILy3andLy10	0.00149317	0.0244404	-0.596813	-1.86893
ONCO_RELA_DN.V1_DN	0.00150279	0.0244454	-0.529446	-1.80951
GO_PRESYNAPTIC_ACTIVE_ZONE	0.00152614	0.0247534	0.718812	1.8564
GO_SENSORY_ORGAN_DEVELOPMENT	0.001534	0.0248093	0.349118	1.50388
REACTOME_ABC-FAMILY PROTEINS MEDIATED TRANSPORT_REACTOME DATABASE ID RELEASE 60_382556	0.00156041	0.0251639	-0.444378	-1.70602
GO_POSITIVE_REGULATION_OF_INTRACELLULAR_SIGNAL_TRANSDUCTION	0.00156863	0.0252239	-0.279186	-1.33348
REACTOME_MITOCHONDRIAL TRANSLATION_REACTOME DATABASE ID RELEASE 60_5368287	0.00157445	0.0252452	-0.432659	-1.67029
GO_POSITIVE_REGULATION_OF_HYDROLASE_ACTIVITY	0.00161204	0.0257267	-0.274113	-1.31802
GO_EXTRACELLULAR_MATRIX	0.00161365	0.0257267	-0.398569	-1.61327
REACTOME_G1 S TRANSITION_REACTOME_R-HSA-69206.2	0.00161925	0.0257428	-0.393838	-1.59732
REACTOME_MITOTIC METAPHASE AND ANAPHASE_REACTOME_R-HSA-2555396.2	0.00162413	0.0257475	-0.375909	-1.57207
GO_STRUCTURAL_CONSTITUENT_OF_RIBOSOME	0.00165995	0.0262412	-0.362293	-1.56399
REACTOME_COOPERATION OF PREFOLDIN AND TRIC CCT IN ACTIN AND TUBULIN FOLDING_REACTOME_R-HSA-389958.2	0.00171123	0.0269003	-0.610876	-1.86417
SIGDB_XBP1_target_secretory	0.0017105	0.0269003	-0.528669	-1.79713
ONCO_E2F3_UP.V1_UP	0.00176243	0.0276277	0.400625	1.59325
GO_SMALL_RIBOSOMAL_SUBUNIT	0.00176757	0.0276311	-0.486066	-1.76456
GO_PEPTIDE_METABOLIC_PROCESS	0.0017981	0.0278755	-0.284708	-1.35097
GO_REGULATION_OF_PROTEOLYSIS	0.00179718	0.0278755	-0.287447	-1.3587
SIGDB_Tcell_PIrep4x	0.00179735	0.0278755	-0.424245	-1.6488
GO_TRANSCRIPTION_FACTOR_ACTIVITY_RNA_POLYMERASE_II_TRANSCRIPTION_FACTOR_BINDING	0.00181488	0.0280582	0.436466	1.6413
GO_CELL_MORPHOGENESIS_INVOLVED_IN_DIFFERENTIATION	0.00186916	0.028813	0.336929	1.47069
GO_PROTEIN_FOLDING	0.00187398	0.028813	-0.361824	-1.54156
GO_CELL_DIFFERENTIATION_IN_SPINAL_CORD	0.00189036	0.028828	0.661281	1.84809
GO_REGULATION_OF_RESPONSE_TO_WOUNDING	0.00188902	0.028828	-0.352539	-1.51696
GO_ENDOPEPTIDASE_ACTIVITY	0.00188902	0.028828	-0.349068	-1.50203
GO_LYTIC_VACUOLE_MEMBRANE	0.00191847	0.02902	-0.333533	-1.46315
GO_SEQUENCE_SPECIFIC_DNA_BINDING	0.0019151	0.02902	0.28616	1.33783
SIGDB_TGFbeta_up_2x_Fb	0.00191489	0.02902	-0.598169	-1.84522
GO_REGULATION_OF_INTERLEUKIN_1_BETA_PRODUCTION	0.00193133	0.0290309	-0.625127	-1.86825
GO_VIRAL_LIFE_CYCLE	0.0019347	0.0290309	-0.332941	-1.47202
GO_GLYCOSPHINGOLIPID_METABOLIC_PROCESS	0.00193216	0.0290309	-0.522779	-1.78672
GO_STEROL_BIOSYNTHETIC_PROCESS	0.00194301	0.0290777	-0.574877	-1.84378
REACTOME_ACTIVATION OF THE MRNA UPON BINDING OF THE CAP-BINDING COMPLEX AND EIFS, AND SUBSEQUENT BINDING TO 43S_REACTOME_R-HSA-72662.3	0.00197152	0.029426	-0.496025	-1.7643
GO_TRANSCRIPTIONAL_REPRESSOR_COMPLEX	0.0020106	0.0299297	0.497541	1.74254
REACTOME_INTERLEUKIN-2 SIGNALING_REACTOME DATABASE ID RELEASE 60_451927	0.00210035	0.031183	-0.360381	-1.53492
GO_IRON_ION_TRANSPORT	0.00214638	0.0316155	-0.557201	-1.82501
GO_REGULATION_OF_MITOCHONDRIAL_MEMBRANE_POTENTIAL	0.00214133	0.0316155	-0.529812	-1.79379
SIGDB_Myeloma_LB_subgroup_down	0.00213995	0.0316155	-0.612338	-1.84952
GO_REGULATION_OF_CELL_CELL_ADHESION	0.00215827	0.0317074	-0.336352	-1.47857
KEGG_VIRAL_MYOCARDITIS	0.00216826	0.0317709	-0.505638	-1.7646
SIGDB_CD40_downregulated_Burkitt_lymphoma	0.00220946	0.0322903	-0.480212	-1.74331
GO_ARTERY_DEVELOPMENT	0.00223214	0.0325371	0.536624	1.78081
GO_RESPONSE_TO_MECHANICAL_STIMULUS	0.00225479	0.0327821	-0.419374	-1.651
REACTOME_SIGNALING BY INTERLEUKINS_REACTOME_R-HSA-449147.7	0.00226529	0.0328496	-0.305358	-1.40069
GO_REGIONALIZATION	0.00247394	0.0357828	0.381534	1.53868
REACTOME_SEPARATION OF SISTER CHROMATIDS_REACTOME DATABASE ID RELEASE 60_2467813	0.00253165	0.0361514	-0.374412	-1.55327
REACTOME_S PHASE_REACTOME_R-HSA-69242.2	0.00252699	0.0361514	-0.383569	-1.56674
GO_LEUKOCYTE_CELL_CELL_ADHESION	0.00253807	0.0361514	-0.371596	-1.54571
GO_EMBRYO_IMPLANTATION	0.00251942	0.0361514	-0.703525	-1.86656
GO_DEATH_RECEPTOR_ACTIVITY	0.00251942	0.0361514	-0.703446	-1.86635
ONCO_NRL_DN.V1_UP	0.00253073	0.0361514	0.433781	1.62777
GO_MITOCHONDRIAL_MEMBRANE_PART	0.00255102	0.0362439	-0.367974	-1.54241
REACTOME_B CELL ACTIVATION_REACTOME_R-HSA-983705.1	0.0025641	0.0363377	-0.359242	-1.52814
GO_NEGATIVE_REGULATION_OF_LEUKOCYTE_PROLIFERATION	0.00257732	0.036433	-0.549134	-1.80589
GO_POSITIVE_REGULATION_OF_PHOSPHORUS_METABOLIC_PROCESS	0.00265816	0.0374814	-0.272474	-1.30903
GO_NEGATIVE_REGULATION_OF_PEPTIDASE_ACTIVITY	0.00269179	0.0378605	-0.424257	-1.64304
XCELL_Smooth_muscle_FANTOM_5_Xcell	0.00273848	0.0384208	-0.393932	-1.58797
SIGDB_Dendritic_cell_BDCA1pos_blood	0.00274958	0.0384804	-0.685789	-1.84639
GO_CERAMIDE_METABOLIC_PROCESS	0.0027897	0.0386563	-0.498918	-1.72907
GO_POSITIVE_REGULATION_OF_PROTEIN_MODIFICATION_BY_SMALL_PROTEIN_CONJUGATION_OR_REMOVAL	0.00278035	0.0386563	-0.363368	-1.53686
SIGDB_Lymph_node_High_vs_low	0.00278415	0.0386563	0.302728	1.38187
SIGDB_Resting_blood_NK_cell_GNF	0.00277778	0.0386563	-0.633164	-1.84222
REACTOME_VEGFR2 MEDIATED CELL PROLIFERATION_REACTOME_R-HSA-5218921.2	0.00279785	0.0386738	-0.356773	-1.50956
KEGG_TYPE_II_DIABETES_MELLITUS	0.00280794	0.0387178	0.606499	1.81117
PID_AJDISS_2PATHWAY	0.00282912	0.0389049	0.573144	1.78262
PID_PDGFRB_PATHWAY	0.00283537	0.0389049	0.399472	1.56894
GO_CELLULAR_RESPONSE_TO_INTERFERON_GAMMA	0.00286218	0.0390816	-0.458158	-1.69217
ONCO_PTEN_DN.V1_DN	0.00286218	0.0390816	-0.458057	-1.6918
GO_ENDOPLASMIC_RETICULUM_GOLGI_INTERMEDIATE_COMPARTMENT	0.00290373	0.0394233	-0.444913	-1.6852
ONCO_RB_DN.V1_DN	0.00290698	0.0394233	-0.439958	-1.67216
ONCO_KRAS.600_UP.V1_DN	0.00290828	0.0394233	-0.432762	-1.65724
REACTOME_METABOLISM OF RNA_REACTOME DATABASE ID RELEASE 60_8953854	0.00294748	0.0398585	-0.268866	-1.30122
REACTOME_FORMATION OF TUBULIN FOLDING INTERMEDIATES BY CCT TRIC_REACTOME DATABASE ID RELEASE 60_389960	0.00296485	0.0399969	-0.646449	-1.83782
GO_ENDODERM_FORMATION	0.00298699	0.0401989	-0.632177	-1.81864
GO_PROTEIN_TARGETING_TO_MEMBRANE	0.00300717	0.0403738	-0.373248	-1.53695
REACTOME_EPHA-MEDIATED GROWTH CONE COLLAPSE_REACTOME_R-HSA-3928663.2	0.00303375	0.0406334	0.666647	1.78855
GO_CALCIUM_ION_TRANSMEMBRANE_TRANSPORT	0.00308438	0.0412132	-0.459694	-1.68875
GO_NEURON_PROJECTION_MORPHOGENESIS	0.00310078	0.0413338	0.34579	1.46984
GO_REGULATION_OF_INTERLEUKIN_1_SECRETION	0.00314928	0.0418809	-0.686475	-1.82133
REACTOME_IMMUNOREGULATORY INTERACTIONS BETWEEN A LYMPHOID AND A NON-LYMPHOID CELL_REACTOME DATABASE ID RELEASE 60_198933	0.00322165	0.0426413	-0.537632	-1.76806
GO_REGULATION_OF_LEUKOCYTE_CHEMOTAXIS	0.00322165	0.0426413	-0.537729	-1.76838
GO_ANTIGEN_PROCESSING_AND_PRESENTATION_OF_PEPTIDE_OR_POLYSACCHARIDE_ANTIGEN_VIA_MHC_CLASS_II	0.00330469	0.0436375	-0.446362	-1.65832
SIGDB_Resting_dendritic_cell_GNF	0.00332594	0.043815	-0.476488	-1.70181
GO_CILIUM_ORGANIZATION	0.00334861	0.0440103	0.39297	1.56281
GO_TRANSCRIPTIONAL_REPRESSOR_ACTIVITY_RNA_POLYMERASE_II_ACTIVATING_TRANSCRIPTION_FACTOR_BINDING	0.00339495	0.044515	0.565194	1.75789
GO_ANTERIOR_POSTERIOR_PATTERN_SPECIFICATION	0.0034327	0.0449052	0.433136	1.62219
GO_DIVALENT_INORGANIC_CATION_HOMEOSTASIS	0.00347383	0.0451276	-0.363006	-1.5169
GO_RESPONSE_TO_RETINOIC_ACID	0.00346921	0.0451276	-0.485305	-1.69364
GO_PHAGOCYTIC_VESICLE_MEMBRANE	0.00346021	0.0451276	-0.522382	-1.74348
GO_REGULATION_OF_SEQUESTERING_OF_CALCIUM_ION	0.00353123	0.0457427	-0.476664	-1.69758
GO_REGULATION_OF_CELLULAR_AMINE_METABOLIC_PROCESS	0.00353748	0.0457427	-0.456148	-1.67071
GO_CALCIUM_ION_BINDING	0.0035521	0.0458261	0.324507	1.42059
GO_PIGMENT_GRANULE	0.00356665	0.0459084	-0.426528	-1.63749
GO_SYNAPSE	0.00359536	0.046172	0.302841	1.37336
GO_CYTOKINE_RECEPTOR_ACTIVITY	0.0036512	0.0467821	-0.535624	-1.76146
REACTOME_MITOTIC G1-G1 S PHASES_REACTOME DATABASE ID RELEASE 60_453279	0.00368409	0.0470959	-0.372	-1.53517
GO_PRIMARY_CILIUM	0.00373599	0.0476509	0.396064	1.55957
KEGG_STEROID_BIOSYNTHESIS	0.00377913	0.047983	-0.683256	-1.81279
GO_POSITIVE_REGULATION_OF_STAT_CASCADE	0.00377216	0.047983	0.568908	1.7349
ONCO_IL2_UP.V1_DN	0.00381125	0.0482816	0.421578	1.58531
ONCO_RPS14_DN.V1_UP	0.00382797	0.0483841	-0.413767	-1.61731
REACTOME_GASTRIN-CREB SIGNALLING PATHWAY VIA PKC AND MAPK_REACTOME_R-HSA-881907.1	0.00384431	0.0484814	-0.327963	-1.44393
GO_REGULATION_OF_STAT_CASCADE	0.00386385	0.0485098	0.484443	1.68315
GO_DOUBLE_STRANDED_RNA_BINDING	0.00385687	0.0485098	-0.507438	-1.7461
GO_G_PROTEIN_COUPLED_RECEPTOR_SIGNALING_PATHWAY_COUPLED_TO_CYCLIC_NUCLEOTIDE_SECOND_MESSENGER	0.00389273	0.0487634	-0.52193	-1.74197
GO_NEGATIVE_REGULATION_OF_NUCLEOTIDE_METABOLIC_PROCESS	0.00392964	0.0491161	0.604217	1.77185
REACTOME_ARMS-MEDIATED ACTIVATION_REACTOME DATABASE ID RELEASE 60_170984	0.00396548	0.0494006	-0.356969	-1.50113
GO_REGULATION_OF_LEUKOCYTE_MIGRATION	0.00397	0.0494006	-0.453664	-1.65201
ONCO_STK33_DN	0.00398752	0.0495087	0.349221	1.46185
GO_CARBOHYDRATE_TRANSPORTER_ACTIVITY	0.00403226	0.0499537	-0.647215	-1.82001
REACTOME_CONSTITUTIVE SIGNALING BY ABERRANT PI3K IN CANCER_REACTOME DATABASE ID RELEASE 60_2219530	0.00405377	0.0499994	-0.621209	-1.78708
CIBERSORT_T_cells_CD4_memory_resting	0.00405377	0.0499994	-0.621776	-1.78871

## Sheet: KDvsKDIgM-fgsea
pathway	pval	padj	ES	NES
NETPATH_IL6_NETPATH_IL6	0.00016756	0.00352508	0.597023	2.02031
NETPATH_TGF_BETA_RECEPTOR_NETPATH_TGF_BETA_RECEPTOR	0.000149231	0.00352508	0.464526	1.7797
PANTHER_INFLAMMATION MEDIATED BY CHEMOKINE AND CYTOKINE SIGNALING PATHWAY_PANTHER PATHWAY_P00031	0.000159566	0.00352508	0.516097	1.84674
REACTOME_EUKARYOTIC TRANSLATION TERMINATION_REACTOME DATABASE ID RELEASE 60_72764	0.000164799	0.00352508	0.627736	2.16178
REACTOME_CAP-DEPENDENT TRANSLATION INITIATION_REACTOME_R-HSA-72737.2	0.000159821	0.00352508	0.612649	2.18144
REACTOME_INFLUENZA VIRAL RNA TRANSCRIPTION AND REPLICATION_REACTOME_R-HSA-168273.2	0.000159541	0.00352508	0.568193	2.04659
REACTOME_INTERLEUKIN-17 SIGNALING_REACTOME DATABASE ID RELEASE 60_448424	0.000147427	0.00352508	0.441734	1.71115
REACTOME_INTERLEUKIN-4 AND 13 SIGNALING_REACTOME DATABASE ID RELEASE 60_6785807	0.000174886	0.00352508	0.665062	2.10935
REACTOME_PEPTIDE CHAIN ELONGATION_REACTOME DATABASE ID RELEASE 60_156902	0.0001657	0.00352508	0.640985	2.18933
REACTOME_RRNA PROCESSING_REACTOME_R-HSA-72312.3	0.000149076	0.00352508	0.553787	2.1192
REACTOME_TRANSLATION_REACTOME DATABASE ID RELEASE 60_72766	0.000149499	0.00352508	0.547448	2.09148
REACTOME_GTP HYDROLYSIS AND JOINING OF THE 60S RIBOSOMAL SUBUNIT_REACTOME_R-HSA-72706.2	0.000161134	0.00352508	0.630539	2.22782
REACTOME_CYTOKINE SIGNALING IN IMMUNE SYSTEM_REACTOME_R-HSA-1280215.2	0.000130941	0.00352508	0.451977	1.88273
REACTOME_RRNA PROCESSING IN THE NUCLEUS AND CYTOSOL_REACTOME DATABASE ID RELEASE 60_8868773	0.000149633	0.00352508	0.587828	2.23743
REACTOME_SIGNALING BY INTERLEUKINS_REACTOME_R-HSA-449147.7	0.000138735	0.00352508	0.491752	1.99083
REACTOME_VIRAL MRNA TRANSLATION_REACTOME_R-HSA-192823.2	0.0001657	0.00352508	0.640218	2.18671
REACTOME_MAJOR PATHWAY OF RRNA PROCESSING IN THE NUCLEOLUS AND CYTOSOL_REACTOME DATABASE ID RELEASE 60_6791226	0.000149499	0.00352508	0.589754	2.23436
REACTOME_SIGNALING BY SCF-KIT_REACTOME_R-HSA-1433557.1	0.00014453	0.00352508	0.430278	1.68752
REACTOME_L13A-MEDIATED TRANSLATIONAL SILENCING OF CERULOPLASMIN EXPRESSION_REACTOME DATABASE ID RELEASE 60_156827	0.000160953	0.00352508	0.634945	2.24166
REACTOME_SELENOCYSTEINE SYNTHESIS_REACTOME DATABASE ID RELEASE 60_2408557	0.000165153	0.00352508	0.598345	2.05588
REACTOME_RIBOSOMAL SCANNING AND START CODON RECOGNITION_REACTOME_R-HSA-72702.3	0.000174886	0.00352508	0.637163	2.02087
REACTOME_INFLUENZA LIFE CYCLE_REACTOME_R-HSA-168255.2	0.000157654	0.00352508	0.560945	2.03582
REACTOME_SRP-DEPENDENT COTRANSLATIONAL PROTEIN TARGETING TO MEMBRANE_REACTOME_R-HSA-1799339.1	0.000160849	0.00352508	0.598433	2.11861
REACTOME_COSTIMULATION BY THE CD28 FAMILY_REACTOME_R-HSA-388841.2	0.000175531	0.00352508	0.645771	2.02929
REACTOME_EUKARYOTIC TRANSLATION ELONGATION_REACTOME DATABASE ID RELEASE 60_156842	0.000164799	0.00352508	0.641174	2.20805
REACTOME_FORMATION OF A POOL OF FREE 40S SUBUNITS_REACTOME DATABASE ID RELEASE 60_72689	0.000162628	0.00352508	0.634424	2.2127
REACTOME_INFECTIOUS DISEASE_REACTOME_R-HSA-5663205.3	0.000139198	0.00352508	0.425396	1.72082
REACTOME_ACTIVATION OF THE MRNA UPON BINDING OF THE CAP-BINDING COMPLEX AND EIFS, AND SUBSEQUENT BINDING TO 43S_REACTOME_R-HSA-72662.3	0.000174672	0.00352508	0.637665	2.02816
REACTOME_FC EPSILON RECEPTOR (FCERI) SIGNALING_REACTOME_R-HSA-2454202.1	0.000142349	0.00352508	0.433924	1.72586
REACTOME_NONSENSE MEDIATED DECAY (NMD) ENHANCED BY THE EXON JUNCTION COMPLEX (EJC)_REACTOME DATABASE ID RELEASE 60_975957	0.000160077	0.00352508	0.519446	1.84556
REACTOME_TRANSLATION INITIATION COMPLEX FORMATION_REACTOME DATABASE ID RELEASE 60_72649	0.000174886	0.00352508	0.636176	2.01774
REACTOME_SELENOAMINO ACID METABOLISM_REACTOME_R-HSA-2408522.2	0.000161134	0.00352508	0.599246	2.11726
REACTOME_EUKARYOTIC TRANSLATION INITIATION_REACTOME_R-HSA-72613.3	0.000159821	0.00352508	0.612649	2.18144
REACTOME_NONSENSE-MEDIATED DECAY (NMD)_REACTOME_R-HSA-927802.2	0.000160077	0.00352508	0.519446	1.84556
REACTOME_FORMATION OF THE TERNARY COMPLEX, AND SUBSEQUENTLY, THE 43S COMPLEX_REACTOME_R-HSA-72695.2	0.000175963	0.00352508	0.641414	1.99375
REACTOME_INFLUENZA INFECTION_REACTOME_R-HSA-168254.1	0.000155159	0.00352508	0.543395	1.9944
REACTOME_NONSENSE MEDIATED DECAY (NMD) INDEPENDENT OF THE EXON JUNCTION COMPLEX (EJC)_REACTOME_R-HSA-975956.1	0.000164772	0.00352508	0.631719	2.17978
REACTOME_3' -UTR-MEDIATED TRANSLATIONAL REGULATION_REACTOME_R-HSA-157279.2	0.000160953	0.00352508	0.634945	2.24166
KEGG_RIBOSOME	0.000166778	0.00352508	0.640675	2.17766
KEGG_MAPK_SIGNALING_PATHWAY	0.000149745	0.00352508	0.529058	2.01012
KEGG_CYTOKINE_CYTOKINE_RECEPTOR_INTERACTION	0.000164718	0.00352508	0.647655	2.23289
KEGG_TOLL_LIKE_RECEPTOR_SIGNALING_PATHWAY	0.000167504	0.00352508	0.58383	1.95103
BIOCARTA_VIP_PATHWAY	0.000188679	0.00352508	0.779369	2.0505
PID_IL12_2PATHWAY	0.000179695	0.00352508	0.74872	2.22414
PID_NFAT_TFPATHWAY	0.000184536	0.00352508	0.826297	2.2909
PID_FRA_PATHWAY	0.000186951	0.00352508	0.817143	2.19705
PID_P53_DOWNSTREAM_PATHWAY	0.000161238	0.00352508	0.534706	1.89145
PID_ATF2_PATHWAY	0.00017963	0.00352508	0.747224	2.25537
PID_AP1_PATHWAY	0.000179501	0.00352508	0.77737	2.33992
PID_CD8_TCR_DOWNSTREAM_PATHWAY	0.000179695	0.00352508	0.753581	2.23858
PID_IL12_STAT4_PATHWAY	0.000189897	0.00352508	0.789031	2.05089
NABA_SECRETED_FACTORS	0.000166778	0.00352508	0.61585	2.09329
NABA_MATRISOME_ASSOCIATED	0.000149187	0.00352508	0.503554	1.9273
NABA_MATRISOME	0.000142714	0.00352508	0.507097	2.00812
GO_REGULATION_OF_CELL_ACTIVATION	0.000141283	0.00352508	0.489524	1.95257
GO_ANATOMICAL_STRUCTURE_FORMATION_INVOLVED_IN_MORPHOGENESIS	0.000128485	0.00352508	0.369208	1.55168
GO_LEUKOCYTE_ACTIVATION	0.000142552	0.00352508	0.432158	1.71368
GO_RESPONSE_TO_NITROGEN_COMPOUND	0.000130174	0.00352508	0.430054	1.79618
GO_EPITHELIUM_DEVELOPMENT	0.000131027	0.00352508	0.394067	1.64193
GO_REGULATION_OF_TYROSINE_PHOSPHORYLATION_OF_STAT_PROTEIN	0.000184468	0.00352508	0.727552	2.05812
GO_ORGAN_REGENERATION	0.000175932	0.00352508	0.665177	2.05762
GO_RIBOSOME_BIOGENESIS	0.000141323	0.00352508	0.456984	1.82831
GO_MUSCLE_ORGAN_DEVELOPMENT	0.000154107	0.00352508	0.49077	1.81783
GO_POSITIVE_REGULATION_OF_HEMOPOIESIS	0.000160953	0.00352508	0.521399	1.84079
GO_REGULATION_OF_CYTOKINE_PRODUCTION	0.000138485	0.00352508	0.411391	1.66799
GO_REGULATION_OF_WOUND_HEALING	0.000173551	0.00352508	0.65921	2.1099
GO_REGULATION_OF_MAPK_CASCADE	0.000136203	0.00352508	0.482758	1.98051
GO_MYELOID_LEUKOCYTE_MIGRATION	0.000179921	0.00352508	0.724614	2.12422
GO_CELLULAR_RESPONSE_TO_INTERLEUKIN_1	0.000178955	0.00352508	0.727056	2.20709
GO_CELL_CHEMOTAXIS	0.000170097	0.00352508	0.657247	2.1294
GO_RESPONSE_TO_STEROID_HORMONE	0.000142857	0.00352508	0.436683	1.73443
GO_RESPONSE_TO_PEPTIDE	0.000143947	0.00352508	0.488152	1.92183
GO_REGULATION_OF_LEUKOCYTE_APOPTOTIC_PROCESS	0.000175254	0.00352508	0.699142	2.19229
GO_CELLULAR_RESPONSE_TO_LIPID	0.000142898	0.00352508	0.434271	1.72277
GO_FORMATION_OF_PRIMARY_GERM_LAYER	0.000174155	0.00352508	0.623387	1.98844
GO_CELLULAR_RESPONSE_TO_EXTERNAL_STIMULUS	0.000150263	0.00352508	0.523359	1.97532
GO_CELLULAR_RESPONSE_TO_BIOTIC_STIMULUS	0.000159821	0.00352508	0.527511	1.87829
GO_RESPONSE_TO_ENDOPLASMIC_RETICULUM_STRESS	0.000148832	0.00352508	0.462152	1.77722
GO_CELLULAR_RESPONSE_TO_EXTRACELLULAR_STIMULUS	0.000158253	0.00352508	0.561035	2.03252
GO_POSITIVE_REGULATION_OF_LOCOMOTION	0.000146714	0.00352508	0.541411	2.10506
GO_REGULATION_OF_KINASE_ACTIVITY	0.000129299	0.00352508	0.374828	1.56952
GO_SINGLE_ORGANISM_CELL_ADHESION	0.000143472	0.00352508	0.411965	1.62515
GO_LYMPHOCYTE_COSTIMULATION	0.000176491	0.00352508	0.687542	2.12102
GO_TRANSLATIONAL_INITIATION	0.000158128	0.00352508	0.574056	2.09158
GO_CYTOKINE_MEDIATED_SIGNALING_PATHWAY	0.000143513	0.00352508	0.448425	1.76989
GO_CELL_CELL_SIGNALING	0.000140193	0.00352508	0.447179	1.79452
GO_POSITIVE_REGULATION_OF_MAPK_CASCADE	0.000142511	0.00352508	0.501689	1.98876
GO_ESTABLISHMENT_OF_PROTEIN_LOCALIZATION_TO_ENDOPLASMIC_RETICULUM	0.000161368	0.00352508	0.612433	2.15232
GO_RRNA_METABOLIC_PROCESS	0.000144175	0.00352508	0.458502	1.80183
GO_REGENERATION	0.000164799	0.00352508	0.59976	2.06543
GO_CELL_ACTIVATION	0.000137988	0.00352508	0.440639	1.79009
GO_POSITIVE_REGULATION_OF_STAT_CASCADE	0.000183993	0.00352508	0.723487	2.03569
GO_POSITIVE_REGULATION_OF_EPITHELIAL_CELL_PROLIFERATION	0.000168435	0.00352508	0.624531	2.07986
GO_CELLULAR_RESPONSE_TO_OXYGEN_CONTAINING_COMPOUND	0.0001317	0.00352508	0.42211	1.7565
GO_REGULATION_OF_LEUKOCYTE_MIGRATION	0.000169607	0.00352508	0.664552	2.17328
GO_CELLULAR_RESPONSE_TO_TOPOLOGICALLY_INCORRECT_PROTEIN	0.000160953	0.00352508	0.559326	1.97469
GO_RESPONSE_TO_INORGANIC_SUBSTANCE	0.000140706	0.00352508	0.480626	1.92595
GO_POSITIVE_REGULATION_OF_CELL_PROLIFERATION	0.000134336	0.00352508	0.425301	1.7556
GO_LEUKOCYTE_CHEMOTAXIS	0.000179501	0.00352508	0.656852	1.97715
GO_NEGATIVE_REGULATION_OF_INTRACELLULAR_SIGNAL_TRANSDUCTION	0.000140115	0.00352508	0.405048	1.62874
GO_CELL_MOTILITY	0.000134138	0.00352508	0.445129	1.83853
GO_PROTEIN_LOCALIZATION_TO_ENDOPLASMIC_RETICULUM	0.000159617	0.00352508	0.589084	2.11092
GO_REGULATION_OF_EPITHELIAL_CELL_PROLIFERATION	0.000154202	0.00352508	0.517696	1.91588
GO_POSITIVE_REGULATION_OF_RESPONSE_TO_EXTERNAL_STIMULUS	0.000154369	0.00352508	0.511693	1.89215
GO_TRANSCRIPTION_FROM_RNA_POLYMERASE_II_PROMOTER	0.000129534	0.00352508	0.409637	1.71354
GO_EMBRYO_DEVELOPMENT	0.000129618	0.00352508	0.408701	1.71078
GO_REGULATION_OF_LEUKOCYTE_DIFFERENTIATION	0.000157853	0.00352508	0.564229	2.05537
GO_TAXIS	0.000148214	0.00352508	0.525165	2.0239
GO_EMBRYONIC_PLACENTA_DEVELOPMENT	0.000175531	0.00352508	0.671575	2.09826
GO_REGULATION_OF_RESPONSE_TO_EXTERNAL_STIMULUS	0.000128833	0.00352508	0.402861	1.69022
GO_LEUKOCYTE_MIGRATION	0.000159185	0.00352508	0.569641	2.05517
GO_POSITIVE_REGULATION_OF_LEUKOCYTE_DIFFERENTIATION	0.000167224	0.00352508	0.599662	2.03369
GO_REGULATION_OF_HEMOPOIESIS	0.000149633	0.00352508	0.485597	1.85027
GO_NEGATIVE_REGULATION_OF_TRANSPORT	0.000143947	0.00352508	0.409729	1.61692
GO_REGULATION_OF_INTERLEUKIN_1_BETA_PRODUCTION	0.000186916	0.00352508	0.764573	2.06956
GO_IN_UTERO_EMBRYONIC_DEVELOPMENT	0.000147016	0.00352508	0.455216	1.76817
GO_ER_NUCLEUS_SIGNALING_PATHWAY	0.000183993	0.00352508	0.734262	2.06601
GO_MUSCLE_STRUCTURE_DEVELOPMENT	0.000145222	0.00352508	0.4582	1.79439
GO_CELLULAR_RESPONSE_TO_HORMONE_STIMULUS	0.000139198	0.00352508	0.401817	1.62544
GO_ENZYME_LINKED_RECEPTOR_PROTEIN_SIGNALING_PATHWAY	0.000134138	0.00352508	0.414625	1.71329
GO_RESPONSE_TO_BACTERIUM	0.000143843	0.00352508	0.525482	2.06803
GO_POSITIVE_REGULATION_OF_LEUKOCYTE_MIGRATION	0.000175932	0.00352508	0.724095	2.23987
GO_REGULATION_OF_PROTEIN_SECRETION	0.000147645	0.00352508	0.444337	1.71827
GO_REGULATION_OF_PEPTIDYL_TYROSINE_PHOSPHORYLATION	0.000160591	0.00352508	0.58356	2.06989
GO_REPRODUCTIVE_SYSTEM_DEVELOPMENT	0.000147016	0.00352508	0.464183	1.803
GO_GLIOGENESIS	0.000164718	0.00352508	0.568142	1.95876
GO_POSITIVE_REGULATION_OF_CELL_ADHESION	0.000147732	0.00352508	0.492294	1.90486
GO_POSITIVE_REGULATION_OF_IMMUNE_SYSTEM_PROCESS	0.000128783	0.00352508	0.443125	1.86078
GO_POSITIVE_REGULATION_OF_PHOSPHORUS_METABOLIC_PROCESS	0.000128041	0.00352508	0.450269	1.89967
GO_REGULATION_OF_METAL_ION_TRANSPORT	0.000151332	0.00352508	0.479218	1.79191
GO_REGULATION_OF_ERK1_AND_ERK2_CASCADE	0.000160953	0.00352508	0.537702	1.89835
GO_RESPONSE_TO_HORMONE	0.000129483	0.00352508	0.41869	1.75235
GO_REGULATION_OF_NEURON_APOPTOTIC_PROCESS	0.000157853	0.00352508	0.526354	1.9174
GO_ORGAN_MORPHOGENESIS	0.00013468	0.00352508	0.393731	1.62103
GO_REGULATION_OF_RESPONSE_TO_WOUNDING	0.000149633	0.00352508	0.541047	2.06155
GO_REGULATION_OF_EXTRINSIC_APOPTOTIC_SIGNALING_PATHWAY	0.000161812	0.00352508	0.529156	1.85902
GO_G_PROTEIN_COUPLED_RECEPTOR_SIGNALING_PATHWAY	0.000144175	0.00352508	0.429388	1.68741
GO_SKELETAL_MUSCLE_ORGAN_DEVELOPMENT	0.000168464	0.00352508	0.577756	1.91964
GO_RESPONSE_TO_ORGANIC_CYCLIC_COMPOUND	0.000129349	0.00352508	0.410828	1.72116
GO_REGULATION_OF_INTERLEUKIN_1_PRODUCTION	0.000183824	0.00352508	0.758047	2.1182
GO_GRANULOCYTE_MIGRATION	0.000184536	0.00352508	0.722662	2.00357
GO_POSITIVE_REGULATION_OF_CELL_ACTIVATION	0.000149745	0.00352508	0.539107	2.0483
GO_RESPONSE_TO_INTERLEUKIN_1	0.000170097	0.00352508	0.650449	2.10737
GO_INFLAMMATORY_RESPONSE	0.000146908	0.00352508	0.508245	1.9716
GO_TUBE_DEVELOPMENT	0.00013986	0.00352508	0.401822	1.61654
GO_LOCOMOTION	0.000127943	0.00352508	0.445069	1.8771
GO_RESPONSE_TO_EXTRACELLULAR_STIMULUS	0.00014247	0.00352508	0.473479	1.87636
GO_REGULATION_OF_SMOOTH_MUSCLE_CELL_MIGRATION	0.000186916	0.00352508	0.743689	2.01303
GO_POSITIVE_REGULATION_OF_CELL_DEATH	0.000134916	0.00352508	0.390291	1.60722
GO_NEGATIVE_REGULATION_OF_CELL_DEATH	0.000128485	0.00352508	0.418751	1.7599
GO_RESPONSE_TO_LIPID	0.000130736	0.00352508	0.462514	1.92906
GO_VASCULATURE_DEVELOPMENT	0.00014298	0.00352508	0.447774	1.77255
GO_POSITIVE_REGULATION_OF_RESPONSE_TO_WOUNDING	0.00016909	0.00352508	0.578412	1.90265
GO_CELLULAR_RESPONSE_TO_CYTOKINE_STIMULUS	0.000137798	0.00352508	0.459494	1.86859
GO_RESPONSE_TO_PROGESTERONE	0.000183824	0.00352508	0.723014	2.02031
GO_MULTI_MULTICELLULAR_ORGANISM_PROCESS	0.000160849	0.00352508	0.531233	1.8807
GO_POSITIVE_REGULATION_OF_INTRACELLULAR_SIGNAL_TRANSDUCTION	0.000128999	0.00352508	0.453198	1.90071
GO_REGULATION_OF_SYSTEM_PROCESS	0.000146714	0.00352508	0.490258	1.90617
GO_REGULATION_OF_CELL_CELL_ADHESION	0.000147016	0.00352508	0.488479	1.89737
GO_IMMUNE_RESPONSE	0.000128222	0.00352508	0.424117	1.7839
GO_RIBONUCLEOPROTEIN_COMPLEX_BIOGENESIS	0.000134698	0.00352508	0.391177	1.61033
GO_REGULATION_OF_MYOTUBE_DIFFERENTIATION	0.000182949	0.00352508	0.694314	1.99426
GO_CELLULAR_RESPONSE_TO_STARVATION	0.000165098	0.00352508	0.591161	2.02355
GO_RESPONSE_TO_DRUG	0.000143947	0.00352508	0.467723	1.84579
GO_RESPONSE_TO_GROWTH_FACTOR	0.000141283	0.00352508	0.447119	1.78343
GO_CELL_FATE_COMMITMENT	0.000163532	0.00352508	0.573766	1.99136
GO_POSITIVE_REGULATION_OF_PEPTIDYL_TYROSINE_PHOSPHORYLATION	0.000167504	0.00352508	0.631444	2.11015
GO_REGULATION_OF_LEUKOCYTE_CHEMOTAXIS	0.000179695	0.00352508	0.750717	2.23007
GO_POSITIVE_REGULATION_OF_CYTOKINE_PRODUCTION	0.000146929	0.00352508	0.434351	1.6876
GO_POSITIVE_REGULATION_OF_CELL_CELL_ADHESION	0.000154847	0.00352508	0.523794	1.93128
GO_NEGATIVE_REGULATION_OF_DEVELOPMENTAL_PROCESS	0.000134807	0.00352508	0.385143	1.58569
GO_REGULATION_OF_HOMOTYPIC_CELL_CELL_ADHESION	0.000149745	0.00352508	0.525796	1.99773
GO_RHYTHMIC_PROCESS	0.000149656	0.00352508	0.468753	1.78121
GO_REGULATION_OF_CELLULAR_RESPONSE_TO_STRESS	0.00012809	0.00352508	0.367606	1.54858
GO_DEVELOPMENTAL_PROCESS_INVOLVED_IN_REPRODUCTION	0.000139665	0.00352508	0.399906	1.60997
GO_REGULATION_OF_NEURON_DEATH	0.000149165	0.00352508	0.469651	1.78144
GO_MULTI_ORGANISM_METABOLIC_PROCESS	0.00015758	0.00352508	0.574588	2.09201
GO_REGULATION_OF_CHEMOTAXIS	0.000167029	0.00352508	0.600504	2.0224
GO_NEGATIVE_REGULATION_OF_PHOSPHORYLATION	0.000141123	0.00352508	0.4166	1.66403
GO_POSITIVE_REGULATION_OF_ERK1_AND_ERK2_CASCADE	0.000169607	0.00352508	0.615966	2.01439
GO_REGULATION_OF_CELL_ADHESION	0.000137571	0.00352508	0.437696	1.78202
GO_REGULATION_OF_MYELOID_LEUKOCYTE_DIFFERENTIATION	0.000171644	0.00352508	0.638773	2.06084
GO_REGULATION_OF_INFLAMMATORY_RESPONSE	0.000158253	0.00352508	0.509928	1.84737
GO_NEURON_DIFFERENTIATION	0.000132205	0.00352508	0.384295	1.5966
GO_RESPONSE_TO_BIOTIC_STIMULUS	0.000131666	0.00352508	0.45332	1.886
GO_CELLULAR_CHEMICAL_HOMEOSTASIS	0.000141163	0.00352508	0.40029	1.59805
GO_POSITIVE_REGULATION_OF_CELL_DEVELOPMENT	0.000143123	0.00352508	0.404483	1.60549
GO_CELLULAR_RESPONSE_TO_GLUCOSE_STARVATION	0.000183824	0.00352508	0.714291	1.99593
GO_POSITIVE_REGULATION_OF_TRANSPORT	0.000128419	0.00352508	0.38954	1.63701
GO_REGULATION_OF_CELLULAR_COMPONENT_MOVEMENT	0.000135153	0.00352508	0.447174	1.84156
GO_NEGATIVE_REGULATION_OF_IMMUNE_SYSTEM_PROCESS	0.000147732	0.00352508	0.44616	1.72652
GO_PLACENTA_DEVELOPMENT	0.000166113	0.00352508	0.603518	2.05461
GO_REGULATION_OF_PROTEIN_SERINE_THREONINE_KINASE_ACTIVITY	0.000139198	0.00352508	0.401363	1.6236
GO_RESPONSE_TO_CYTOKINE	0.000134282	0.00352508	0.47229	1.94915
GO_POSITIVE_REGULATION_OF_CELL_DIFFERENTIATION	0.000131944	0.00352508	0.463719	1.92637
GO_REGULATION_OF_STAT_CASCADE	0.000174672	0.00352508	0.625792	1.9904
GO_SIGNAL_TRANSDUCTION_BY_PROTEIN_PHOSPHORYLATION	0.000141283	0.00352508	0.460925	1.8385
GO_POSITIVE_REGULATION_OF_CHEMOTAXIS	0.000175531	0.00352508	0.700666	2.20179
GO_REGULATION_OF_PROTEOLYSIS	0.000133014	0.00352508	0.389197	1.61291
GO_NEGATIVE_REGULATION_OF_MULTICELLULAR_ORGANISMAL_PROCESS	0.000130446	0.00352508	0.401929	1.67805
GO_POSITIVE_REGULATION_OF_LEUKOCYTE_CHEMOTAXIS	0.000182949	0.00352508	0.793756	2.27988
GO_RESPONSE_TO_TUMOR_NECROSIS_FACTOR	0.00015361	0.00352508	0.536535	1.99122
GO_RESPONSE_TO_ALCOHOL	0.000149611	0.00352508	0.450546	1.72941
GO_EMBRYONIC_ORGAN_DEVELOPMENT	0.000147929	0.00352508	0.449462	1.73503
GO_NEGATIVE_REGULATION_OF_TRANSCRIPTION_FROM_RNA_POLYMERASE_II_PROMOTER	0.000130822	0.00352508	0.36851	1.53715
GO_POSITIVE_REGULATION_OF_DEFENSE_RESPONSE	0.000145603	0.00352508	0.441779	1.72404
GO_INTRINSIC_APOPTOTIC_SIGNALING_PATHWAY_IN_RESPONSE_TO_ENDOPLASMIC_RETICULUM_STRESS	0.000183993	0.00352508	0.735566	2.06968
GO_RESPONSE_TO_MECHANICAL_STIMULUS	0.000160849	0.00352508	0.555359	1.96611
GO_CIRCULATORY_SYSTEM_DEVELOPMENT	0.000133014	0.00352508	0.395387	1.63857
GO_BEHAVIOR	0.000145222	0.00352508	0.434122	1.7001
GO_RESPONSE_TO_STARVATION	0.000160849	0.00352508	0.60008	2.12444
GO_BIOLOGICAL_ADHESION	0.000132275	0.00352508	0.439421	1.82554
GO_POSITIVE_REGULATION_OF_MYELOID_LEUKOCYTE_DIFFERENTIATION	0.000183993	0.00352508	0.698864	1.96641
GO_RESPONSE_TO_HYDROGEN_PEROXIDE	0.000167813	0.00352508	0.573909	1.93769
GO_RESPONSE_TO_MOLECULE_OF_BACTERIAL_ORIGIN	0.000149633	0.00352508	0.579921	2.20968
GO_IMMUNE_EFFECTOR_PROCESS	0.000141764	0.00352508	0.412496	1.6483
GO_REGULATION_OF_APOPTOTIC_SIGNALING_PATHWAY	0.000142837	0.00352508	0.426246	1.69223
GO_RESPONSE_TO_REACTIVE_OXYGEN_SPECIES	0.000158253	0.00352508	0.554433	2.0086
GO_REGULATION_OF_VASCULATURE_DEVELOPMENT	0.000161734	0.00352508	0.579209	2.02766
GO_VESICLE_LUMEN	0.000183824	0.00352508	0.726903	2.03118
GO_CYTOSOLIC_LARGE_RIBOSOMAL_SUBUNIT	0.000174886	0.00352508	0.639184	2.02728
GO_EXTRACELLULAR_SPACE	0.000130924	0.00352508	0.420251	1.75171
GO_CELL_SURFACE	0.000138735	0.00352508	0.445861	1.80504
GO_SIDE_OF_MEMBRANE	0.000145603	0.00352508	0.457136	1.78545
GO_RIBOSOMAL_SUBUNIT	0.000153822	0.00352508	0.488476	1.81109
GO_EXTERNAL_SIDE_OF_PLASMA_MEMBRANE	0.000163292	0.00352508	0.584029	2.03051
GO_CYTOSOLIC_RIBOSOME	0.000161812	0.00352508	0.626725	2.19911
GO_SIGNAL_TRANSDUCER_ACTIVITY	0.000128156	0.00352508	0.348152	1.46886
GO_HORMONE_RECEPTOR_BINDING	0.000160308	0.00352508	0.516094	1.83948
GO_REGULATORY_REGION_NUCLEIC_ACID_BINDING	0.000128966	0.00352508	0.375766	1.57602
GO_TRANSCRIPTIONAL_ACTIVATOR_ACTIVITY_RNA_POLYMERASE_II_TRANSCRIPTION_REGULATORY_REGION_SEQUENCE_SPECIFIC_BINDING	0.000149031	0.00352508	0.538669	2.0445
GO_RNA_POLYMERASE_II_TRANSCRIPTION_FACTOR_ACTIVITY_SEQUENCE_SPECIFIC_DNA_BINDING	0.000137137	0.00352508	0.447649	1.82622
GO_GROWTH_FACTOR_ACTIVITY	0.000173551	0.00352508	0.659843	2.11193
GO_DOUBLE_STRANDED_DNA_BINDING	0.000129685	0.00352508	0.366446	1.53214
GO_TRANSCRIPTION_FACTOR_ACTIVITY_RNA_POLYMERASE_II_CORE_PROMOTER_PROXIMAL_REGION_SEQUENCE_SPECIFIC_BINDING	0.000149365	0.00352508	0.47021	1.80256
GO_TRANSCRIPTION_FACTOR_BINDING	0.000136612	0.00352508	0.397821	1.62963
GO_RECEPTOR_ACTIVITY	0.000132679	0.00352508	0.36805	1.5269
GO_CORE_PROMOTER_PROXIMAL_REGION_DNA_BINDING	0.000145603	0.00352508	0.449154	1.75282
GO_CYTOKINE_ACTIVITY	0.000173551	0.00352508	0.684033	2.18935
GO_CYTOKINE_RECEPTOR_BINDING	0.000159617	0.00352508	0.557722	1.99854
HALLMARK_TNFA_SIGNALING_VIA_NFKB	0.000154202	0.00352508	0.79528	2.94316
HALLMARK_HYPOXIA	0.000156912	0.00352508	0.61519	2.24928
HALLMARK_APOPTOSIS	0.000159719	0.00352508	0.582247	2.09096
HALLMARK_INTERFERON_GAMMA_RESPONSE	0.000154202	0.00352508	0.488392	1.80743
HALLMARK_COMPLEMENT	0.000159541	0.00352508	0.525271	1.89199
HALLMARK_UNFOLDED_PROTEIN_RESPONSE	0.000161681	0.00352508	0.632777	2.22855
HALLMARK_EPITHELIAL_MESENCHYMAL_TRANSITION	0.000166778	0.00352508	0.583098	1.98196
HALLMARK_INFLAMMATORY_RESPONSE	0.000159821	0.00352508	0.724836	2.5809
HALLMARK_P53_PATHWAY	0.000151469	0.00352508	0.517789	1.94302
HALLMARK_UV_RESPONSE_UP	0.00015753	0.00352508	0.57063	2.07036
HALLMARK_IL2_STAT5_SIGNALING	0.00015456	0.00352508	0.555418	2.05002
HALLMARK_ALLOGRAFT_REJECTION	0.000159185	0.00352508	0.509936	1.83976
ONCO_EGFR_UP.V1_UP	0.000158781	0.00352508	0.663736	2.39931
ONCO_CSR_EARLY_UP.V1_UP	0.000157704	0.00352508	0.58643	2.13193
ONCO_AKT_UP.V1_UP	0.000160128	0.00352508	0.49921	1.77564
ONCO_P53_DN.V2_UP	0.000175963	0.00352508	0.689441	2.14303
ONCO_RELA_DN.V1_UP	0.000167224	0.00352508	0.688293	2.33427
ONCO_P53_DN.V1_DN	0.000161812	0.00352508	0.615171	2.1612
ONCO_SNF5_DN.V1_UP	0.000159617	0.00352508	0.556107	1.99275
ONCO_RAF_UP.V1_UP	0.000159185	0.00352508	0.534251	1.92749
ONCO_MTOR_UP.N4.V1_UP	0.000151469	0.00352508	0.496765	1.86413
ONCO_ESC_V6.5_UP_EARLY.V1_DN	0.000168435	0.00352508	0.56652	1.88667
ONCO_ALK_DN.V1_UP	0.000174886	0.00352508	0.66736	2.11664
ONCO_BMI1_DN_MEL18_DN.V1_UP	0.00016756	0.00352508	0.686718	2.31572
ONCO_BMI1_DN.V1_UP	0.000167056	0.00352508	0.592113	1.98791
ONCO_MEL18_DN.V1_UP	0.000167029	0.00352508	0.640796	2.1581
ONCO_CRX_DN.V1_DN	0.000169607	0.00352508	0.633015	2.07014
ONCO_RPS14_DN.V1_UP	0.000161812	0.00352508	0.595798	2.09059
ONCO_IL15_UP.V1_UP	0.000159617	0.00352508	0.614422	2.20171
ONCO_IL2_UP.V1_UP	0.000160591	0.00352508	0.622678	2.20865
ONCO_PDGF_UP.V1_UP	0.000158983	0.00352508	0.532187	1.91454
ONCO_TGFB_UP.V1_UP	0.000160308	0.00352508	0.564926	2.01353
ONCO_STK33_NOMO_UP	0.000149656	0.00352508	0.621072	2.36001
ONCO_STK33_SKM_UP	0.000148987	0.00352508	0.501177	1.9195
ONCO_STK33_UP	0.000149076	0.00352508	0.582935	2.23074
ONCO_KRAS.600.LUNG.BREAST_UP.V1_UP	0.000164285	0.00352508	0.566047	1.95808
ONCO_KRAS.LUNG_UP.V1_UP	0.000175963	0.00352508	0.639583	1.98805
ONCO_LEF1_UP.V1_UP	0.000161734	0.00352508	0.575049	2.01309
CIBERSORT_NK_cells_activated	0.000190295	0.00352508	0.831597	2.14624
LENZ_stromal1	0.000163586	0.00352508	0.60675	2.10318
SIGDB_Lymph_node_DLBCL	0.000149165	0.00352508	0.533227	2.02259
SIGDB_Lymph_node_High_vs_low	0.000133797	0.00352508	0.615969	2.54743
SIGDB_Rapamycin_down	0.000149187	0.00352508	0.452807	1.73307
SIGDB_HIF1alpha_1.5x_Up	0.000159974	0.00352508	0.509779	1.8206
SIGDB_TGFbeta_up_1.5x_Fb	0.000155039	0.00352508	0.682271	2.50971
SIGDB_Lymph_node_U133plus	0.000161812	0.00352508	0.578008	2.03064
SIGDB_Monocyte_4x_U133plus	0.000154919	0.00352508	0.556362	2.05213
SIGDB_Plasma_cell_gt_mature_Bcell	0.000179695	0.00352508	0.786791	2.33723
SIGDB_Thymic_SP_CD4+Tcell_gt_Thymic_DP_Tcell	0.000165098	0.00352508	0.550303	1.88369
SIGDB_CTGF_up_1.5x_Fb	0.000158228	0.00352508	0.638596	2.31252
SIGDB_IL10_Ly3_large	0.000140568	0.00352508	0.531454	2.13055
SIGDB_HRAS_overexpression_2x_up	0.000153822	0.00352508	0.736152	2.72938
SIGDB_IL10_Ly3_small	0.000160128	0.00352508	0.676598	2.40659
SIGDB_Stromal_connective_tissue_Node1643	0.000184536	0.00352508	0.773222	2.14375
SIGDB_Tcell_cytokine_induced_PMBConly_Iinduced	0.000185151	0.00352508	0.739647	2.10554
SIGDB_Tcell_cytokine_induced_PMBC_Bcell_induced	0.000188679	0.00352508	0.867609	2.28266
SIGDB_ABCgtGCB_U133AB	0.000139412	0.00352508	0.478767	1.93092
SIGDB_Tcell_cytokine_induced_IL2_IL7_IL15only	0.000190295	0.00352508	0.84063	2.16955
SIGDB_TGFbeta_up_2x_Fb	0.000183824	0.00352508	0.8454	2.36229
SIGDB_CD40_upregulated_Burkitt_lymphoma	0.000159821	0.00352508	0.720984	2.56719
SIGDB_HRAS_overexpression_4x_up	0.0001703	0.00352508	0.785824	2.59097
SIGDB_NFkB_all_OCILy3_Ly10	0.00017963	0.00352508	0.802017	2.42076
SIGDB_Tcell_PIind_CalciumDefPtdown4x	0.00015425	0.00352508	0.833926	3.0817
SIGDB_Tcell_PIind_CsAdown4x	0.000168435	0.00352508	0.835751	2.78328
SIGDB_Tcell_PIind4x	0.000148214	0.00352508	0.869989	3.35279
SIGDB_Splenic_marginal_zone_Bcell_gt_GC_Bcell	0.000175963	0.00352508	0.661146	2.05508
SIGDB_IL6_target_OCILy10	0.000188679	0.00352508	0.844917	2.22295
SIGDB_NFkB_bothOCILy3andLy10	0.000186916	0.00352508	0.755281	2.04441
SIGDB_Immediate_early	0.000185151	0.00352508	0.864135	2.45992
GO_REGULATION_OF_INTERLEUKIN_1_SECRETION	0.000192641	0.00353422	0.859564	2.11468
SIGDB_CTGF_up_2x_Fb	0.000192456	0.00353422	0.869245	2.19178
SIGDB_Tcell_PIind4x_CsAindependent	0.000192456	0.00353422	0.874289	2.2045
XCELL_naive_B_cells_BP_8_Xcell	0.000219202	0.00400867	-0.647828	-1.93557
SIGDB_Tcell_PIrep_CalciumDefPtup4x	0.000242131	0.00441387	-0.534322	-1.91522
ONCO_IL2_UP.V1_DN	0.000254388	0.0046226	-0.478421	-1.78992
SIGDB_Tcell_PIrep4x	0.000259538	0.00470125	-0.733067	-2.76775
GO_REGULATION_OF_CELL_DEVELOPMENT	0.000263505	0.00471117	0.349149	1.45214
GO_CENTRAL_NERVOUS_SYSTEM_DEVELOPMENT	0.000263193	0.00471117	0.353362	1.47046
GO_PROTEIN_KINASE_ACTIVITY	0.000264166	0.00471117	0.351146	1.45897
ONCO_CSR_EARLY_UP.V1_DN	0.000264201	0.00471117	-0.51197	-1.97065
SIGDB_Germinal_center_Bcell_DLBCL	0.000263158	0.00471117	-0.587122	-2.25793
GO_REGULATION_OF_DEFENSE_RESPONSE	0.000265887	0.00472651	0.362631	1.50315
SIGDB_Pan_B_U133plus	0.000267738	0.00474468	-0.521483	-2.02963
GO_EMBRYO_DEVELOPMENT_ENDING_IN_BIRTH_OR_EGG_HATCHING	0.000275976	0.00483085	0.390788	1.58757
GO_REGULATION_OF_SECRETION	0.000274763	0.00483085	0.392702	1.59941
GO_NEGATIVE_REGULATION_OF_CELL_PROLIFERATION	0.000274461	0.00483085	0.384892	1.57031
XCELL_Erythrocytes_HPCA_7_Xcell	0.000275558	0.00483085	-0.415057	-1.65575
GO_SIGNALING_RECEPTOR_ACTIVITY	0.000277354	0.00484017	0.383486	1.55336
GO_NEGATIVE_REGULATION_OF_CELL_DIFFERENTIATION	0.00027933	0.00485983	0.389461	1.56766
GO_REGULATION_OF_NEURON_DIFFERENTIATION	0.000280191	0.00486003	0.382598	1.53735
GO_CELL_CELL_ADHESION	0.000284535	0.00489093	0.395081	1.57118
GO_REGULATION_OF_ION_TRANSPORT	0.000283487	0.00489093	0.386515	1.53883
ONCO_MTOR_UP.N4.V1_DN	0.000283768	0.00489093	-0.41153	-1.65804
REACTOME_SIGNALING BY PDGF_REACTOME_R-HSA-186797.3	0.000285429	0.0048916	0.393028	1.5564
GO_EPITHELIAL_CELL_DIFFERENTIATION	0.000288143	0.00492337	0.407208	1.59857
GO_RESPONSE_TO_OXIDATIVE_STRESS	0.000289352	0.00492932	0.42536	1.66704
GO_SKELETAL_SYSTEM_DEVELOPMENT	0.000291375	0.00494906	0.417798	1.63262
ONCO_TBK1.DF_UP	0.000292869	0.0049597	0.431147	1.67846
GO_RIBOSOME	0.000296121	0.00499999	0.422366	1.62965
GO_SINGLE_ORGANISM_BEHAVIOR	0.000299491	0.00501253	0.448381	1.70982
GO_BLOOD_VESSEL_MORPHOGENESIS	0.000298463	0.00501253	0.437461	1.676
GO_REGULATION_OF_PEPTIDASE_ACTIVITY	0.00029873	0.00501253	0.437905	1.67872
REACTOME_SIGNALING BY LEPTIN_REACTOME_R-HSA-2586552.1	0.000302435	0.00504704	0.452676	1.70157
SIGDB_Cell_cycle_Liu	0.000304878	0.00507303	-0.379806	-1.59677
GO_RESPONSE_TO_TOXIC_SUBSTANCE	0.000309837	0.00514061	0.488263	1.80094
GO_EXTRACELLULAR_STRUCTURE_ORGANIZATION	0.000316456	0.00522015	0.484914	1.756
GO_TRANSCRIPTIONAL_ACTIVATOR_ACTIVITY_RNA_POLYMERASE_II_CORE_PROMOTER_PROXIMAL_REGION_SEQUENCE_SPECIFIC_BINDING	0.000315906	0.00522015	0.499628	1.81405
GO_RESPONSE_TO_KETONE	0.000323729	0.00532479	0.507587	1.78521
GO_G_PROTEIN_COUPLED_RECEPTOR_BINDING	0.000324992	0.00533024	0.506293	1.76892
GO_NEGATIVE_REGULATION_OF_PEPTIDASE_ACTIVITY	0.000326584	0.00533367	0.526051	1.82894
GO_REGULATION_OF_OSSIFICATION	0.000327065	0.00533367	0.539935	1.87394
GO_RESPONSE_TO_CORTICOSTEROID	0.000330196	0.00536944	0.537626	1.8403
REACTOME_RRNA MODIFICATION IN THE NUCLEUS AND CYTOSOL_REACTOME_R-HSA-6790901.4	0.000343289	0.00553575	0.58809	1.89732
PID_REG_GR_PATHWAY	0.000348311	0.00553575	0.602171	1.92077
GO_POSITIVE_REGULATION_OF_NEURON_DEATH	0.000350508	0.00553575	0.606286	1.90112
GO_POSITIVE_REGULATION_OF_VASCULATURE_DEVELOPMENT	0.000351062	0.00553575	0.605367	1.90232
GO_REGULATION_OF_EPITHELIAL_CELL_DIFFERENTIATION	0.000349345	0.00553575	0.613485	1.95125
GO_MYELOID_LEUKOCYTE_ACTIVATION	0.000348311	0.00553575	0.597386	1.90551
GO_LEARNING	0.000343289	0.00553575	0.586896	1.89347
GO_NEGATIVE_REGULATION_OF_CYSTEINE_TYPE_ENDOPEPTIDASE_ACTIVITY	0.000348311	0.00553575	0.600288	1.91476
GO_PLATELET_DEGRANULATION	0.000351062	0.00553575	0.629259	1.96605
GO_POST_EMBRYONIC_DEVELOPMENT	0.000349345	0.00553575	0.591018	1.8798
GO_ODONTOGENESIS	0.000350508	0.00553575	0.624729	1.95895
SIGDB_GC_B_cell_U133Plus	0.000353982	0.00556647	-0.448912	-1.98041
BIOCARTA_KERATINOCYTE_PATHWAY	0.000359389	0.00562646	0.650229	1.93157
PID_IL6_7_PATHWAY	0.000361729	0.00562646	0.669877	1.96745
GO_NEGATIVE_REGULATION_OF_LEUKOCYTE_PROLIFERATION	0.000361729	0.00562646	0.651597	1.91376
GO_REGULATION_OF_LYMPHOCYTE_APOPTOTIC_PROCESS	0.000361729	0.00562646	0.660579	1.94014
GO_REGULATION_OF_EPIDERMIS_DEVELOPMENT	0.000363901	0.0056449	0.664937	1.93459
SIGDB_TGFbeta_up_epithelial_large	0.000365898	0.00566055	0.675131	1.93916
REACTOME_CD28 CO-STIMULATION_REACTOME_R-HSA-389356.1	0.000369072	0.00569425	0.70006	1.94091
GO_SKELETAL_MUSCLE_CELL_DIFFERENTIATION	0.000370302	0.00569787	0.675685	1.92346
REACTOME_CYTOSOLIC TRNA AMINOACYLATION_REACTOME_R-HSA-379716.1	0.000373902	0.00570699	0.728359	1.95834
PID_IL2_STAT5_PATHWAY	0.000373832	0.00570699	0.721636	1.95334
GO_SECRETORY_GRANULE_LUMEN	0.000374883	0.00570699	0.74145	1.97364
SIGDB_Myeloma_CD-1_subgroup_up	0.000372648	0.00570699	0.710911	1.94081
GO_PROTEIN_KINASE_B_SIGNALING	0.000377358	0.00572944	0.748753	1.96995
REACTOME_RAF-INDEPENDENT MAPK1 3 ACTIVATION_REACTOME_R-HSA-112409.2	0.00038059	0.00576322	0.777279	2.00605
REACTOME_AMINO ACID TRANSPORT ACROSS THE PLASMA MEMBRANE_REACTOME_R-HSA-352230.3	0.000385282	0.00576811	0.804834	1.98003
REACTOME_MOLECULES ASSOCIATED WITH ELASTIC FIBRES_REACTOME_R-HSA-2129379.1	0.000385282	0.00576811	0.794794	1.95533
GO_POSITIVE_REGULATION_OF_LEUKOCYTE_APOPTOTIC_PROCESS	0.000385951	0.00576811	0.820449	2.04032
GO_CELL_DIFFERENTIATION_INVOLVED_IN_EMBRYONIC_PLACENTA_DEVELOPMENT	0.000385282	0.00576811	0.829117	2.03977
GO_REGULATION_OF_LYMPHOCYTE_MIGRATION	0.000385951	0.00576811	0.799731	1.9888
GO_REGULATION_OF_IMMUNE_RESPONSE	0.000387097	0.00577016	0.353044	1.47994
GO_CHEMOKINE_RECEPTOR_BINDING	0.000388274	0.00577268	0.812387	1.96568
GO_NEGATIVE_REGULATION_OF_PHOSPHORUS_METABOLIC_PROCESS	0.000413394	0.00613023	0.372368	1.51428
REACTOME_DOWNSTREAM SIGNAL TRANSDUCTION_REACTOME DATABASE ID RELEASE 60_186763	0.000430973	0.00635887	0.39693	1.56604
SIGDB_Glutamine_starve_up	0.000431034	0.00635887	0.395108	1.55802
GO_GROWTH	0.000438596	0.0064538	0.417001	1.62546
GO_POSITIVE_REGULATION_OF_NEURON_DIFFERENTIATION	0.000448833	0.00654308	0.435715	1.6552
GO_CELLULAR_RESPONSE_TO_PEPTIDE	0.000448967	0.00654308	0.44148	1.67758
GO_DEVELOPMENTAL_GROWTH	0.000449102	0.00654308	0.440384	1.67444
HALLMARK_MTORC1_SIGNALING	0.000449236	0.00654308	0.43771	1.66913
GO_ANGIOGENESIS	0.00045427	0.0065996	0.44922	1.67548
PANTHER_APOPTOSIS SIGNALING PATHWAY_PANTHER PATHWAY_P00006	0.000489876	0.00709886	0.519772	1.80711
GO_NEGATIVE_REGULATION_OF_SECRETION	0.000495458	0.00714359	0.520126	1.78712
HALLMARK_KRAS_SIGNALING_UP	0.000494315	0.00714359	0.530145	1.82929
ONCO_PRC1_BMI_UP.V1_DN	0.0004971	0.00714925	0.544981	1.86142
REACTOME_RESPONSE TO ELEVATED PLATELET CYTOSOLIC CA2+_REACTOME DATABASE ID RELEASE 60_76005	0.00050025	0.00715858	0.533224	1.79484
REACTOME_TRAF6 MEDIATED INDUCTION OF PROINFLAMMATORY CYTOKINES_REACTOME DATABASE ID RELEASE 60_168180	0.00050025	0.00715858	0.530478	1.7856
GO_INTERSPECIES_INTERACTION_BETWEEN_ORGANISMS	0.000515132	0.00735316	0.33611	1.4114
GO_REGULATION_OF_DNA_TEMPLATED_TRANSCRIPTION_IN_RESPONSE_TO_STRESS	0.000522466	0.00742083	0.584455	1.86426
XCELL_Monocytes_BP_3_Xcell	0.000522466	0.00742083	0.581067	1.85345
REACTOME_SIGNALING BY GPCR_REACTOME DATABASE ID RELEASE 60_372790	0.000538793	0.00759116	0.366781	1.5099
GO_INTERACTION_WITH_SYMBIONT	0.000539763	0.00759116	0.651934	1.91116
ONCO_KRAS.LUNG.BREAST_UP.V1_UP	0.00053889	0.00759116	0.639224	1.92939
SIGDB_HIF1alpha_2x_Up	0.000539763	0.00759116	0.647557	1.89832
REACTOME_HEMOSTASIS_REACTOME DATABASE ID RELEASE 60_109582	0.00054817	0.00769051	0.382994	1.56305
GO_PLATELET_ALPHA_GRANULE	0.000551471	0.00771789	0.695813	1.9443
GO_REGULATION_OF_MULTI_ORGANISM_PROCESS	0.00056046	0.00782456	0.383635	1.54263
GO_DENDRITIC_CELL_DIFFERENTIATION	0.000570885	0.00791222	0.744339	1.92104
GO_PLACENTA_BLOOD_VESSEL_DEVELOPMENT	0.000570885	0.00791222	0.748868	1.93273
GO_RESPONSE_TO_MINERALOCORTICOID	0.000570885	0.00791222	0.766248	1.97758
GO_ASTROCYTE_DIFFERENTIATION	0.000577367	0.00798273	0.769152	1.9394
GO_POSITIVE_REGULATION_OF_TYROSINE_PHOSPHORYLATION_OF_STAT3_PROTEIN	0.000578927	0.00798501	0.78464	1.95127
GO_POSITIVE_REGULATION_OF_SECRETION	0.000598802	0.00823929	0.430909	1.63842
GO_NEGATIVE_REGULATION_OF_PROTEOLYSIS	0.000608088	0.00834699	0.446758	1.66397
XCELL_Macrophages_M1_BP_4_Xcell	0.000620636	0.00849885	0.474852	1.74283
GO_COGNITION	0.000633012	0.00864763	0.478478	1.73343
GO_NEGATIVE_REGULATION_OF_NEURON_APOPTOTIC_PROCESS	0.000657138	0.00895585	0.518459	1.79347
GO_NEGATIVE_REGULATION_OF_CELL_ACTIVATION	0.000659196	0.00896256	0.506738	1.74509
GO_SECOND_MESSENGER_MEDIATED_SIGNALING	0.000667111	0.00902697	0.531989	1.80824
ONCO_ESC_J1_UP_LATE.V1_UP	0.000670241	0.00902697	0.52729	1.78434
ONCO_RB_DN.V1_DN	0.000668896	0.00902697	0.530069	1.79767
XCELL_DC_BP_6_Xcell	0.000667111	0.00902697	0.529609	1.80015
REACTOME_PLATELET DEGRANULATION_REACTOME_R-HSA-114608.3	0.000673854	0.00903249	0.546175	1.81471
GO_REGULATION_OF_PEPTIDYL_SERINE_PHOSPHORYLATION	0.000678541	0.00903249	0.55979	1.83536
GO_RESPONSE_TO_FIBROBLAST_GROWTH_FACTOR	0.000676361	0.00903249	0.559779	1.84136
GO_REGULATION_OF_CYTOKINE_SECRETION	0.000676361	0.00903249	0.551554	1.81798
GO_HEAD_DEVELOPMENT	0.000677507	0.00903249	0.359052	1.47525
GO_NEURON_DEVELOPMENT	0.000687096	0.009083	0.366797	1.49814
GO_NCRNA_PROCESSING	0.000685683	0.009083	0.372413	1.51929
SIGDB_Cell_cycle_Cho	0.000686908	0.009083	0.357788	1.46265
GO_SECRETION	0.000697739	0.00918129	0.374795	1.51146
GO_TRANSMEMBRANE_RECEPTOR_PROTEIN_TYROSINE_KINASE_SIGNALING_PATHWAY	0.000697739	0.00918129	0.377596	1.52275
REACTOME_SIGNALING BY RHO GTPASES_REACTOME_R-HSA-194315.3	0.00070497	0.00925516	-0.323133	-1.41889
GO_REGULATION_OF_ENDOTHELIAL_CELL_PROLIFERATION	0.00071852	0.00941146	0.635377	1.91778
GO_POSITIVE_REGULATION_OF_NERVOUS_SYSTEM_DEVELOPMENT	0.000728438	0.00951959	0.401838	1.57026
GO_REGULATION_OF_HORMONE_LEVELS	0.000732172	0.00954658	0.40565	1.5792
GO_NEGATIVE_REGULATION_OF_HORMONE_SECRETION	0.000737871	0.00959903	0.672126	1.90133
PID_AMB2_NEUTROPHILS_PATHWAY	0.000747664	0.00970437	0.715544	1.93685
GO_REGULATION_OF_TYROSINE_PHOSPHORYLATION_OF_STAT3_PROTEIN	0.000749766	0.00970964	0.729254	1.94117
KEGG_COMPLEMENT_AND_COAGULATION_CASCADES	0.00075959	0.00979255	0.73773	1.91755
GO_REGULATION_OF_T_CELL_APOPTOTIC_PROCESS	0.00075959	0.00979255	0.740383	1.92444
GO_MUSCLE_TISSUE_DEVELOPMENT	0.000775194	0.00991471	0.457543	1.68305
GO_REGULATION_OF_LIPOPOLYSACCHARIDE_MEDIATED_SIGNALING_PATHWAY	0.000776548	0.00991471	0.795873	1.92572
GO_NEGATIVE_REGULATION_OF_APOPTOTIC_SIGNALING_PATHWAY	0.000777726	0.00991471	0.47065	1.7252
GO_RESPONSE_TO_TOPOLOGICALLY_INCORRECT_PROTEIN	0.000777726	0.00991471	0.475204	1.74189
ONCO_CAMP_UP.V1_DN	0.000771843	0.00991471	0.448554	1.65867
GO_NCRNA_METABOLIC_PROCESS	0.000785855	0.00999607	0.336794	1.40388
GO_POSITIVE_REGULATION_OF_PROTEIN_SECRETION	0.000800384	0.0101583	0.484332	1.7208
GO_REGULATION_OF_MYELOID_CELL_DIFFERENTIATION	0.000803988	0.010159	0.49175	1.74301
GO_PEPTIDYL_TYROSINE_MODIFICATION	0.000803988	0.010159	0.485963	1.72249
GO_REGULATION_OF_NERVOUS_SYSTEM_DEVELOPMENT	0.000809826	0.0102102	0.354911	1.4616
GO_LEUKOCYTE_MEDIATED_IMMUNITY	0.000817661	0.0102864	0.499129	1.73232
GO_CELLULAR_HOMEOSTASIS	0.000822932	0.01033	0.358215	1.46226
GO_REGULATION_OF_MUSCLE_CELL_DIFFERENTIATION	0.000825764	0.0103428	0.505385	1.73647
BIOCARTA_MAPK_PATHWAY	0.0008285	0.0103544	0.512454	1.75032
GO_NEURON_PROJECTION_DEVELOPMENT	0.000840689	0.0104839	0.377032	1.51474
XCELL_B_cells_HPCA_5_Xcell	0.000844595	0.0105097	-0.389825	-1.56069
GO_NEGATIVE_REGULATION_OF_EXTRINSIC_APOPTOTIC_SIGNALING_PATHWAY	0.00085034	0.0105582	0.567418	1.84244
GO_REGULATION_OF_BODY_FLUID_LEVELS	0.000862069	0.0106779	0.386922	1.52574
GO_PRERIBOSOME	0.000863707	0.0106779	0.570728	1.83388
GO_VIRAL_LIFE_CYCLE	0.000871586	0.0107521	0.392266	1.53601
GO_APOPTOTIC_SIGNALING_PATHWAY	0.000881057	0.010795	0.40168	1.55939
GO_REGULATION_OF_MAP_KINASE_ACTIVITY	0.000881446	0.010795	0.409431	1.58828
GO_GLAND_DEVELOPMENT	0.000882613	0.010795	0.399668	1.55094
XCELL_Neutrophils_HPCA_10_Xcell	0.000879817	0.010795	0.600111	1.86536
REACTOME_NEGATIVE REGULATION OF MAPK PATHWAY_REACTOME_R-HSA-5675221.1	0.000898473	0.0108519	0.625114	1.85696
REACTOME_INTERLEUKIN-3, 5 AND GM-CSF SIGNALING_REACTOME_R-HSA-512988.3	0.0008978	0.0108519	0.420609	1.60265
GO_CYTOPLASMIC_TRANSLATION	0.000898634	0.0108519	0.633535	1.88916
GO_RESPONSE_TO_ACID_CHEMICAL	0.000894188	0.0108519	0.429059	1.62848
GO_RIBOSOMAL_LARGE_SUBUNIT_BIOGENESIS	0.000894134	0.0108519	0.612241	1.8663
SIGDB_Erythroid_precursor_GNF	0.000898473	0.0108519	0.423056	1.61324
CIBERSORT_T_cells_follicular_helper	0.000922679	0.0111188	0.696141	1.93004
GO_DIVALENT_INORGANIC_CATION_TRANSPORT	0.00092908	0.0111724	0.448628	1.65414
ONCO_MEK_UP.V1_UP	0.000958313	0.0114998	0.476599	1.71156
ONCO_ESC_J1_UP_EARLY.V1_DN	0.000961693	0.0115162	0.47974	1.71922
REACTOME_SIGNALING BY NGF_REACTOME DATABASE ID RELEASE 60_166520	0.000965517	0.0115378	0.362554	1.47383
GO_POSITIVE_REGULATION_OF_ESTABLISHMENT_OF_PROTEIN_LOCALIZATION	0.000971143	0.0115568	0.373611	1.51254
XCELL_Th1_cells_Xcell_Bindea	0.000970685	0.0115568	0.794041	1.92129
GO_RESPONSE_TO_TEMPERATURE_STIMULUS	0.0009942	0.0118066	0.50483	1.72428
GO_GASTRULATION	0.000996678	0.0118116	0.509831	1.73566
GO_REGULATION_OF_PHOSPHATIDYLINOSITOL_3_KINASE_SIGNALING	0.00100234	0.0118297	0.528366	1.77389
ONCO_PKCA_DN.V1_DN	0.00100067	0.0118297	0.516938	1.75708
REACTOME_DAP12 INTERACTIONS_REACTOME DATABASE ID RELEASE 60_2172127	0.00100575	0.0118455	0.384029	1.51433
HALLMARK_MYC_TARGETS_V1	0.00104462	0.012278	0.415073	1.59023
XCELL_Monocytes_BP_9_Xcell	0.00106364	0.012476	0.62017	1.90293
GO_POSITIVE_REGULATION_OF_OSSIFICATION	0.00107778	0.012597	0.617012	1.86235
SIGDB_KRAS_Up	0.00107836	0.012597	0.62873	1.87483
REACTOME_ECM PROTEOGLYCANS_REACTOME DATABASE ID RELEASE 60_3000178	0.0011217	0.012898	0.706195	1.89875
GO_POSITIVE_REGULATION_OF_KINASE_ACTIVITY	0.00111732	0.012898	0.37026	1.49037
GO_CALCIUM_ION_TRANSPORT	0.00111982	0.012898	0.479303	1.71176
GO_NUCLEAR_TRANSCRIBED_MRNA_CATABOLIC_PROCESS_NONSENSE_MEDIATED_DECAY	0.00112215	0.012898	0.480083	1.71113
GO_REGULATED_EXOCYTOSIS	0.00111288	0.012898	0.472373	1.69936
GO_HISTONE_ACETYLTRANSFERASE_BINDING	0.0011217	0.012898	0.710482	1.91028
ONCO_ERB2_UP.V1_UP	0.00111696	0.012898	0.479956	1.71742
SIGDB_Resting_blood_NK_cell_GNF	0.0011215	0.012898	0.705683	1.91016
GO_NEURON_PROJECTION_GUIDANCE	0.00113269	0.012993	0.481877	1.69292
REACTOME_GPCR LIGAND BINDING_REACTOME DATABASE ID RELEASE 60_500792	0.0011384	0.0130164	0.486756	1.69767
GO_SECRETION_BY_CELL	0.00113928	0.0130164	0.376633	1.4975
REACTOME_TOLL LIKE RECEPTOR 3 (TLR3) CASCADE_REACTOME DATABASE ID RELEASE 60_168164	0.00114999	0.0130606	0.492138	1.70242
REACTOME_TRIF-MEDIATED TLR3 TLR4 SIGNALING_REACTOME_R-HSA-937061.1	0.00114999	0.0130606	0.492138	1.70242
REACTOME_MYD88-INDEPENDENT TLR3 TLR4 CASCADE_REACTOME_R-HSA-166166.1	0.00114999	0.0130606	0.492138	1.70242
XCELL_CD4+_T_cells_Xcell_Charoentong	0.00115785	0.0131239	0.771406	1.91836
REACTOME_GASTRIN-CREB SIGNALLING PATHWAY VIA PKC AND MAPK_REACTOME_R-HSA-881907.1	0.00116262	0.0131278	0.394039	1.54029
GO_NEGATIVE_REGULATION_OF_HOMEOSTATIC_PROCESS	0.00116279	0.0131278	0.501871	1.70856
REACTOME_UNFOLDED PROTEIN RESPONSE (UPR)_REACTOME_R-HSA-381119.2	0.00116744	0.0131544	0.510266	1.7344
NETPATH_RANKL_NETPATH_RANKL	0.00117905	0.0132554	0.536721	1.78743
GO_EXTRINSIC_APOPTOTIC_SIGNALING_PATHWAY	0.00118104	0.0132554	0.5339	1.77
NABA_CORE_MATRISOME	0.00118363	0.0132585	0.536213	1.76741
IOB_TGF_BETA_RECEPTOR_IOB_TGF_BETA_RECEPTOR	0.0012021	0.0134391	0.424464	1.60123
GO_RESPONSE_TO_INSULIN	0.00124127	0.013823	0.45444	1.66792
SIGDB_Proliferation_Node1606	0.00124091	0.013823	0.60845	1.86696
GO_ION_HOMEOSTASIS	0.00127316	0.0141507	0.374718	1.49639
GO_EMBRYONIC_MORPHOGENESIS	0.00128169	0.0142178	0.374798	1.4902
GO_EPIDERMIS_DEVELOPMENT	0.0012945	0.0143045	0.481792	1.69056
GO_GUANYL_NUCLEOTIDE_BINDING	0.0012931	0.0143045	0.377843	1.48994
ONCO_PRC2_EZH2_UP.V1_DN	0.00130869	0.0144334	0.483876	1.67726
XCELL_CD8+_Tem_BP_2_Xcell	0.00131209	0.0144431	0.702395	1.86968
GO_CELL_SUBSTRATE_ADHESION	0.00131774	0.0144774	0.48862	1.68459
GO_CHEMICAL_HOMEOSTASIS	0.00132433	0.0145219	0.337573	1.40112
REACTOME_INTERLEUKIN-10 SIGNALING_REACTOME DATABASE ID RELEASE 60_6783783	0.00135083	0.0147767	0.769759	1.91427
GO_NEGATIVE_REGULATION_OF_RESPONSE_TO_WOUNDING	0.00135272	0.0147767	0.533662	1.759
REACTOME_PLATELET ACTIVATION, SIGNALING AND AGGREGATION_REACTOME_R-HSA-76002.2	0.00136096	0.0148101	0.429893	1.61593
GO_REPLACEMENT_OSSIFICATION	0.00135896	0.0148101	0.781599	1.89118
GO_REGULATION_OF_CYSTEINE_TYPE_ENDOPEPTIDASE_ACTIVITY	0.00139427	0.0151438	0.444346	1.63896
GO_CELLULAR_RESPONSE_TO_NITROGEN_COMPOUND	0.00139899	0.0151573	0.370717	1.49078
SIGDB_Monocyte_8x_U133plus	0.00140081	0.0151573	0.569853	1.80253
PID_PTP1B_PATHWAY	0.00143937	0.0154867	0.628294	1.84185
GO_POSITIVE_REGULATION_OF_OSTEOBLAST_DIFFERENTIATION	0.00143937	0.0154867	0.638667	1.87226
GO_POSITIVE_REGULATION_OF_NEURON_APOPTOTIC_PROCESS	0.00143937	0.0154867	0.632989	1.85562
GO_REGULATION_OF_COAGULATION	0.0014556	0.015632	0.634889	1.84716
GO_REGULATION_OF_BIOMINERAL_TISSUE_DEVELOPMENT	0.00147059	0.0157634	0.67292	1.88033
PID_GMCSF_PATHWAY	0.00148121	0.0158475	0.649132	1.84787
REACTOME_TRAF6 MEDIATED INDUCTION OF NFKB AND MAP KINASES UPON TLR7 8 OR 9 ACTIVATION_REACTOME DATABASE ID RELEASE 60_975138	0.0014913	0.0158588	0.492288	1.68145
GO_POSITIVE_REGULATION_OF_EPITHELIAL_CELL_DIFFERENTIATION	0.00149059	0.0158588	0.69168	1.88831
GO_RESPONSE_TO_METAL_ION	0.00149611	0.0158588	0.405991	1.55838
GO_REGULATION_OF_EPIDERMAL_CELL_DIFFERENTIATION	0.00149561	0.0158588	0.695935	1.87116
XCELL_NK_cells_FANTOM_5_Xcell	0.00149502	0.0158588	0.492612	1.67704
XCELL_B_cells_HPCA_4_Xcell	0.00150678	0.0159424	-0.443916	-1.64223
GO_FC_RECEPTOR_SIGNALING_PATHWAY	0.00151378	0.0159868	0.426198	1.60033
GO_NEUROLOGICAL_SYSTEM_PROCESS	0.00151787	0.0160005	0.360936	1.4663
GO_POSITIVE_REGULATION_OF_TRANSCRIPTION_FROM_RNA_POLYMERASE_II_PROMOTER_IN_RESPONSE_TO_STRESS	0.00152236	0.0160184	0.729854	1.88365
REACTOME_MAP KINASE ACTIVATION IN TLR CASCADE_REACTOME DATABASE ID RELEASE 60_450294	0.00153061	0.0160698	0.538173	1.74748
PID_TCR_CALCIUM_PATHWAY	0.00153286	0.0160698	0.735617	1.87614
GO_NEGATIVE_REGULATION_OF_HOMOTYPIC_CELL_CELL_ADHESION	0.0015448	0.0161653	0.557649	1.79911
REACTOME_NGF SIGNALLING VIA TRKA FROM THE PLASMA MEMBRANE_REACTOME_R-HSA-187037.1	0.00155807	0.0162448	0.373434	1.48832
GO_TISSUE_MORPHOGENESIS	0.00155807	0.0162448	0.372275	1.4837
GO_CALCIUM_MEDIATED_SIGNALING	0.00157205	0.0163311	0.552563	1.75749
GO_RIBOSOMAL_SMALL_SUBUNIT_BIOGENESIS	0.00157205	0.0163311	0.55377	1.76133
REACTOME_DAP12 SIGNALING_REACTOME_R-HSA-2424491.1	0.00158296	0.0163967	0.378442	1.4908
REACTOME_SIGNALING BY EGFR_REACTOME_R-HSA-177929.1	0.0015841	0.0163967	0.377286	1.48945
GO_INTRINSIC_APOPTOTIC_SIGNALING_PATHWAY	0.00159236	0.0164524	0.464288	1.67587
GO_CYTOSOLIC_SMALL_RIBOSOMAL_SUBUNIT	0.00161725	0.0166795	0.620462	1.84314
GO_POSITIVE_REGULATION_OF_IMMUNE_RESPONSE	0.00164745	0.0169604	0.354062	1.44383
SIGDB_Blimp_Bcell_repressed	0.00165094	0.0169659	-0.48575	-1.68715
REACTOME_ERK1 ERK2 PATHWAY_REACTOME DATABASE ID RELEASE 60_5684996	0.00166364	0.0170657	0.424763	1.59577
NETPATH_LEPTIN_NETPATH_LEPTIN	0.00166778	0.0170756	0.49557	1.68445
GO_REGULATION_OF_LYMPHOCYTE_DIFFERENTIATION	0.00167056	0.0170756	0.510311	1.71327
ST_TUMOR_NECROSIS_FACTOR_PATHWAY	0.00167691	0.0170795	0.675558	1.84429
GO_NEGATIVE_REGULATION_OF_CELL_CELL_ADHESION	0.0016756	0.0170795	0.514394	1.73461
REACTOME_CELL SURFACE INTERACTIONS AT THE VASCULAR WALL_REACTOME DATABASE ID RELEASE 60_202733	0.00168464	0.0170973	0.527897	1.75398
GO_GLIAL_CELL_DIFFERENTIATION	0.00168464	0.0170973	0.527561	1.75286
IOB_CCR1_IOB_CCR1	0.0017321	0.0174818	0.74857	1.8875
GO_NEGATIVE_REGULATION_OF_INTERFERON_GAMMA_PRODUCTION	0.00173377	0.0174818	0.759289	1.86798
GO_GLIAL_CELL_MIGRATION	0.0017321	0.0174818	0.746828	1.88311
GO_MYELOID_CELL_DIFFERENTIATION	0.00173474	0.0174818	0.455464	1.65581
REACTOME_SIGNALING BY VEGF_REACTOME_R-HSA-194138.1	0.00174317	0.0175359	0.381138	1.49243
GO_REGULATION_OF_CALCIUM_ION_IMPORT	0.0017507	0.0175807	0.561681	1.77104
GO_RNA_CATABOLIC_PROCESS	0.00177857	0.0177981	0.397388	1.53147
SIGDB_Leucine_starve_up	0.0017785	0.0177981	0.471566	1.66079
REACTOME_MYD88 DEPENDENT CASCADE INITIATED ON ENDOSOME_REACTOME DATABASE ID RELEASE 60_975155	0.00182029	0.0181521	0.486514	1.66825
REACTOME_TOLL LIKE RECEPTOR 7 8 (TLR7 8) CASCADE_REACTOME DATABASE ID RELEASE 60_168181	0.00182029	0.0181521	0.486514	1.66825
KEGG_ECM_RECEPTOR_INTERACTION	0.00185151	0.0183709	0.63704	1.81345
GO_LABYRINTHINE_LAYER_DEVELOPMENT	0.00185185	0.0183709	0.66721	1.83637
GO_RESPONSE_TO_COLD	0.00185185	0.0183709	0.677667	1.86515
REACTOME_PERK REGULATES GENE EXPRESSION_REACTOME DATABASE ID RELEASE 60_381042	0.00186916	0.0185105	0.686179	1.85736
REACTOME_VEGFA-VEGFR2 PATHWAY_REACTOME_R-HSA-4420097.3	0.00189201	0.0187044	0.382223	1.49503
GO_NEGATIVE_REGULATION_OF_NEURON_DEATH	0.00192339	0.0189492	0.46085	1.65152
ONCO_AKT_UP_MTOR_DN.V1_UP	0.00192339	0.0189492	0.460986	1.65201
PID_IL2_1PATHWAY	0.00193526	0.0190334	0.586782	1.81512
GO_CHEMOKINE_MEDIATED_SIGNALING_PATHWAY	0.00194137	0.0190607	0.765075	1.8512
GO_REGULATION_OF_PROTEIN_MATURATION	0.0019685	0.0192611	0.600632	1.82331
GO_NEGATIVE_REGULATION_OF_LEUKOCYTE_DIFFERENTIATION	0.0019685	0.0192611	0.604425	1.83483
GO_AMIDE_BIOSYNTHETIC_PROCESS	0.00200642	0.0195652	0.339903	1.40686
GO_OSSIFICATION	0.00200524	0.0195652	0.439093	1.62263
GO_MYELOID_LEUKOCYTE_DIFFERENTIATION	0.00204116	0.0198701	0.538394	1.74433
NETPATH_EGFR1_NETPATH_EGFR1	0.00205002	0.0198887	0.346144	1.41814
REACTOME_ADAPTIVE IMMUNE SYSTEM_REACTOME DATABASE ID RELEASE 60_1280218	0.00204866	0.0198887	0.318852	1.34634
REACTOME_FCERI MEDIATED MAPK ACTIVATION_REACTOME_R-HSA-2871796.1	0.00209581	0.0202985	0.417506	1.58469
XCELL_NK_cells_BP_10_Xcell	0.00210799	0.020382	0.468985	1.64245
PID_GLYPICAN_1PATHWAY	0.00212273	0.0204899	0.756706	1.88181
GO_POSITIVE_REGULATION_OF_NEUTROPHIL_MIGRATION	0.00213551	0.0205785	0.759667	1.83811
GO_CELL_MORPHOGENESIS_INVOLVED_IN_DIFFERENTIATION	0.00214133	0.0205897	0.36792	1.46184
GO_REGULATION_OF_RESPONSE_TO_OXIDATIVE_STRESS	0.00214592	0.0205897	0.58924	1.79618
GO_POSITIVE_REGULATION_OF_PEPTIDYL_SERINE_PHOSPHORYLATION	0.00214746	0.0205897	0.598062	1.81551
GO_CELLULAR_RESPONSE_TO_REACTIVE_OXYGEN_SPECIES	0.00217755	0.0208433	0.508262	1.6985
IOB_EGFR1_IOB_EGFR1	0.0021981	0.0210049	0.348236	1.4236
GO_REGULATION_OF_LEUKOCYTE_PROLIFERATION	0.00223357	0.0213082	0.457762	1.64882
GO_ENDODERM_FORMATION	0.00224341	0.0213665	0.678408	1.82404
GO_NEUTRAL_AMINO_ACID_TRANSPORT	0.00228354	0.0217126	0.713073	1.84034
GO_PLATELET_ALPHA_GRANULE_LUMEN	0.00231571	0.0219819	0.752521	1.8714
KEGG_T_CELL_RECEPTOR_SIGNALING_PATHWAY	0.00234584	0.0222311	0.506732	1.70878
SIGDB_Ribosomal_protein	0.00235124	0.0222454	0.613107	1.80072
GO_STAT_CASCADE	0.0023919	0.0225928	0.64344	1.81046
REACTOME_VEGFR2 MEDIATED CELL PROLIFERATION_REACTOME_R-HSA-5218921.2	0.00240421	0.0226343	0.412172	1.55567
REACTOME_SIGNALLING TO RAS_REACTOME DATABASE ID RELEASE 60_167044	0.00240421	0.0226343	0.415257	1.5665
GO_REGULATION_OF_CALCIUM_ION_TRANSPORT	0.00241857	0.0227322	0.463973	1.64124
REACTOME_ARMS-MEDIATED ACTIVATION_REACTOME DATABASE ID RELEASE 60_170984	0.00242351	0.0227412	0.420335	1.57732
GO_POSITIVE_REGULATION_OF_EPITHELIAL_CELL_MIGRATION	0.00244841	0.0229373	0.551671	1.74972
HALLMARK_IL6_JAK_STAT3_SIGNALING	0.00245356	0.022948	0.565887	1.77444
GO_POSITIVE_REGULATION_OF_CALCIUM_MEDIATED_SIGNALING	0.00247383	0.0230623	0.711206	1.83552
GO_CELLULAR_RESPONSE_TO_HYDROGEN_PEROXIDE	0.00247088	0.0230623	0.570297	1.75933
GO_REGULATION_OF_STRIATED_MUSCLE_CELL_DIFFERENTIATION	0.00248183	0.0230992	0.577354	1.77155
REACTOME_TOLL LIKE RECEPTOR 5 (TLR5) CASCADE_REACTOME DATABASE ID RELEASE 60_168176	0.0025134	0.0232419	0.494103	1.66619
REACTOME_MYD88 CASCADE INITIATED ON PLASMA MEMBRANE_REACTOME DATABASE ID RELEASE 60_975871	0.0025134	0.0232419	0.494103	1.66619
REACTOME_TOLL LIKE RECEPTOR 10 (TLR10) CASCADE_REACTOME DATABASE ID RELEASE 60_168142	0.0025134	0.0232419	0.494103	1.66619
GO_MODULATION_OF_TRANSCRIPTION_IN_OTHER_ORGANISM_INVOLVED_IN_SYMBIOTIC_INTERACTION	0.00250192	0.0232419	0.734346	1.85164
XCELL_Macrophages_Xcell_Tirosh	0.00251889	0.0232551	0.61074	1.7904
REACTOME_INTERLEUKIN-2 SIGNALING_REACTOME DATABASE ID RELEASE 60_451927	0.00253807	0.0233944	0.412644	1.56622
KEGG_CHEMOKINE_SIGNALING_PATHWAY	0.00256205	0.0235774	0.458649	1.63136
REACTOME_MYD88:MAL CASCADE INITIATED ON PLASMA MEMBRANE_REACTOME DATABASE ID RELEASE 60_166058	0.00263678	0.0237736	0.47931	1.65063
REACTOME_TOLL LIKE RECEPTOR TLR6:TLR2 CASCADE_REACTOME DATABASE ID RELEASE 60_168188	0.00263678	0.0237736	0.47931	1.65063
REACTOME_TOLL LIKE RECEPTOR TLR1:TLR2 CASCADE_REACTOME DATABASE ID RELEASE 60_168179	0.00263678	0.0237736	0.47931	1.65063
REACTOME_SIGNALING BY INSULIN RECEPTOR_REACTOME_R-HSA-74752.1	0.00261514	0.0237736	0.379654	1.48332
REACTOME_TOLL LIKE RECEPTOR 2 (TLR2) CASCADE_REACTOME_R-HSA-181438.1	0.00263678	0.0237736	0.47931	1.65063
PID_IL3_PATHWAY	0.00264151	0.0237736	0.69591	1.83092
NABA_ECM_GLYCOPROTEINS	0.00263945	0.0237736	0.566701	1.76151
GO_IMMUNE_SYSTEM_DEVELOPMENT	0.00260917	0.0237736	0.3451	1.41144
GO_REGULATION_OF_GROWTH	0.00260238	0.0237736	0.343734	1.40684
GO_NEGATIVE_REGULATION_OF_MYELOID_LEUKOCYTE_DIFFERENTIATION	0.00262418	0.0237736	0.691564	1.84084
GO_POSITIVE_REGULATION_OF_PROTEIN_COMPLEX_ASSEMBLY	0.00262143	0.0237736	0.432492	1.60056
GO_SMALL_SUBUNIT_PROCESSOME	0.00259211	0.0237736	0.628383	1.78881
GO_PROTEIN_TYROSINE_KINASE_ACTIVITY	0.002589	0.0237736	0.463901	1.62976
CIBERSORT_Dendritic_cells_activated	0.00264151	0.0237736	0.694753	1.82788
GO_POSITIVE_REGULATION_OF_CYTOKINE_SECRETION	0.00268528	0.0240918	0.598204	1.79384
ONCO_CYCLIN_D1_KE_.V1_UP	0.0026852	0.0240918	0.448154	1.62716
GO_POSITIVE_REGULATION_OF_PROTEIN_KINASE_B_SIGNALING	0.00269445	0.0241362	0.590363	1.78191
REACTOME_GRB2 EVENTS IN EGFR SIGNALING_REACTOME DATABASE ID RELEASE 60_179812	0.00273349	0.0241831	0.422681	1.58271
REACTOME_FRS2-MEDIATED ACTIVATION_REACTOME DATABASE ID RELEASE 60_170968	0.0027248	0.0241831	0.418608	1.57182
REACTOME_RAF MAP KINASE CASCADE_REACTOME_R-HSA-5673001.3	0.00273349	0.0241831	0.422681	1.58271
REACTOME_PROLONGED ERK ACTIVATION EVENTS_REACTOME_R-HSA-169893.1	0.00272191	0.0241831	0.416295	1.56482
REACTOME_SIGNALLING TO P38 VIA RIT AND RIN_REACTOME_R-HSA-187706.1	0.00272851	0.0241831	0.417641	1.56512
REACTOME_SOS-MEDIATED SIGNALLING_REACTOME DATABASE ID RELEASE 60_112412	0.00273349	0.0241831	0.422681	1.58271
REACTOME_SHC1 EVENTS IN EGFR SIGNALING_REACTOME_R-HSA-180336.1	0.00273349	0.0241831	0.422681	1.58271
GO_SECRETORY_GRANULE	0.00273349	0.0241831	0.421385	1.57786
GO_MODIFICATION_OF_MORPHOLOGY_OR_PHYSIOLOGY_OF_OTHER_ORGANISM	0.00276386	0.0244141	0.532992	1.71263
REACTOME_SIGNALING BY TYPE 1 INSULIN-LIKE GROWTH FACTOR 1 RECEPTOR (IGF1R)_REACTOME DATABASE ID RELEASE 60_2404192	0.00280691	0.0246801	0.385134	1.49037
GO_REGULATION_OF_SMOOTH_MUSCLE_CELL_PROLIFERATION	0.00280407	0.0246801	0.562029	1.76235
GO_NEURON_FATE_COMMITMENT	0.00280374	0.0246801	0.672045	1.8191
GO_METAL_ION_TRANSPORT	0.00282526	0.0248033	0.363388	1.45193
GO_MATERNAL_PLACENTA_DEVELOPMENT	0.00287411	0.0251588	0.72407	1.84669
GO_STEROID_HORMONE_RECEPTOR_BINDING	0.00287454	0.0251588	0.520045	1.71066
GO_PHOSPHATASE_REGULATOR_ACTIVITY	0.00288331	0.0251971	0.522883	1.70998
HUMANCYC_TRNA CHARGINGTRNA-CHARGING-PWY	0.00289383	0.0252505	0.604936	1.77672
GO_POSITIVE_REGULATION_OF_PHOSPHATIDYLINOSITOL_3_KINASE_SIGNALING	0.00294388	0.0256481	0.636656	1.79137
REACTOME_DEVELOPMENTAL BIOLOGY_REACTOME DATABASE ID RELEASE 60_1266738	0.00295858	0.0257369	0.322652	1.3548
GO_RESPONSE_TO_INTERFERON_GAMMA	0.003002	0.026075	0.488163	1.65927
GO_CENTRIOLE	0.00302496	0.0262346	-0.432826	-1.60398
GO_CONNECTIVE_TISSUE_DEVELOPMENT	0.00305614	0.026425	0.455858	1.61385
GO_PERIPHERAL_NERVOUS_SYSTEM_DEVELOPMENT	0.00305481	0.026425	0.601867	1.7879
GO_PROTEIN_TARGETING_TO_MEMBRANE	0.00309071	0.0266836	0.43665	1.60604
GO_POSITIVE_REGULATION_OF_ENDOTHELIAL_CELL_PROLIFERATION	0.00311014	0.0268109	0.626721	1.80011
GO_REGULATION_OF_MAST_CELL_ACTIVATION	0.00312787	0.0269232	0.63404	1.78401
GO_FOREBRAIN_DEVELOPMENT	0.00314089	0.0269542	0.402109	1.52858
GO_NEGATIVE_REGULATION_OF_CATALYTIC_ACTIVITY	0.00313643	0.0269542	0.32636	1.36209
ONCO_LTE2_UP.V1_DN	0.00316256	0.0270995	0.437136	1.59271
GO_CORE_PROMOTER_BINDING	0.00320256	0.0274013	0.450756	1.60329
REACTOME_ELASTIC FIBRE FORMATION_REACTOME_R-HSA-1566948.1	0.00323501	0.0275612	0.706768	1.82407
GO_NEGATIVE_REGULATION_OF_HEMOPOIESIS	0.00323569	0.0275612	0.510308	1.68256
SIGDB_XBP1_target_all	0.003228	0.0275612	0.526961	1.71416
PANTHER_OXIDATIVE STRESS RESPONSE_PANTHER PATHWAY_P00046	0.00325027	0.0276442	0.595805	1.76008
GO_RESPONSE_TO_OXYGEN_LEVELS	0.00328309	0.0278819	0.39395	1.5093
REACTOME_TOLL LIKE RECEPTOR 9 (TLR9) CASCADE_REACTOME_R-HSA-168138.1	0.00329598	0.0279499	0.47784	1.64557
GO_SEGMENTATION	0.00341297	0.0288992	0.58424	1.76343
GO_CELLULAR_RESPONSE_TO_OXIDATIVE_STRESS	0.00347277	0.0293621	0.436768	1.59106
XCELL_pro_B_cells_HPCA_4_Xcell	0.00349269	0.0294869	-0.570096	-1.73036
REACTOME_SIGNALING BY MET_REACTOME DATABASE ID RELEASE 60_6806834	0.00351927	0.0296676	0.554549	1.72374
GO_POSITIVE_REGULATION_OF_WOUND_HEALING	0.00354015	0.0297808	0.655737	1.79018
XCELL_Neutrophils_HPCA_11_Xcell	0.00354311	0.0297808	0.511738	1.69653
BIOCARTA_TCR_PATHWAY	0.00359454	0.0301246	0.588387	1.75454
GO_POSITIVE_REGULATION_OF_INFLAMMATORY_RESPONSE	0.00359454	0.0301246	0.589825	1.75882
GO_REGULATION_OF_HORMONE_SECRETION	0.00365195	0.0305611	0.443755	1.60411
ONCO_LEF1_UP.V1_DN	0.003663	0.0306088	-0.404907	-1.54554
ONCO_ATM_DN.V1_DN	0.00367647	0.0306766	0.549378	1.73225
GO_POSITIVE_REGULATION_OF_NEURON_PROJECTION_DEVELOPMENT	0.00369857	0.030816	0.420297	1.55679
NETPATH_IL3_NETPATH_IL3	0.00370558	0.0308295	0.499624	1.66389
REACTOME_MAPK FAMILY SIGNALING CASCADES_REACTOME DATABASE ID RELEASE 60_5683057	0.00372967	0.0309401	0.391814	1.49962
REACTOME_SIGNALLING TO ERKS_REACTOME_R-HSA-187687.1	0.00372912	0.0309401	0.404401	1.53394
NETPATH_TSH_NETPATH_TSH	0.00374659	0.0309906	0.507962	1.67482
ONCO_CAMP_UP.V1_UP	0.00374251	0.0309906	0.401319	1.52325
GO_REGULATION_OF_CALCIUM_MEDIATED_SIGNALING	0.00376952	0.0311353	0.587342	1.76793
GO_LARGE_RIBOSOMAL_SUBUNIT	0.00379038	0.0312624	0.474266	1.63326
NETPATH_BCR_NETPATH_BCR	0.00384556	0.0313536	0.418902	1.55313
REACTOME_INSULIN RECEPTOR SIGNALLING CASCADE_REACTOME_R-HSA-74751.3	0.00383877	0.0313536	0.383045	1.48125
REACTOME_IRS-MEDIATED SIGNALLING_REACTOME_R-HSA-112399.2	0.00383877	0.0313536	0.383045	1.48125
PID_P38_ALPHA_BETA_PATHWAY	0.00386029	0.0313536	0.638891	1.78525
GO_REGULATION_OF_GRANULOCYTE_CHEMOTAXIS	0.00385282	0.0313536	0.730734	1.79773
GO_POSITIVE_REGULATION_OF_ACTIN_FILAMENT_POLYMERIZATION	0.00386168	0.0313536	0.548224	1.71286
GO_REGULATION_OF_NEUTROPHIL_MIGRATION	0.00385951	0.0313536	0.728822	1.81246
GO_TRANSMEMBRANE_RECEPTOR_PROTEIN_SERINE_THREONINE_KINASE_SIGNALING_PATHWAY	0.00382897	0.0313536	0.445776	1.60565
GO_TRANSCRIPTION_FACTOR_COMPLEX	0.00383877	0.0313536	0.383082	1.48139
HALLMARK_ESTROGEN_RESPONSE_LATE	0.00384677	0.0313536	0.44815	1.60601
HALLMARK_XENOBIOTIC_METABOLISM	0.00381558	0.0313536	0.445706	1.60342
GO_POSITIVE_REGULATION_OF_CELL_PROJECTION_ORGANIZATION	0.00388234	0.0314766	0.388584	1.4905
REACTOME_EXTRACELLULAR MATRIX ORGANIZATION_REACTOME_R-HSA-1474244.2	0.00397456	0.0321788	0.445188	1.60156
GO_LEUKOCYTE_DEGRANULATION	0.00398785	0.0322407	0.695433	1.80761
PID_FGF_PATHWAY	0.00402488	0.0324942	0.611231	1.75562
GO_INNATE_IMMUNE_RESPONSE	0.00406333	0.0327585	0.352604	1.4166
GO_RESPONSE_TO_TRANSFORMING_GROWTH_FACTOR_BETA	0.00408965	0.0329242	0.466446	1.61684
HALLMARK_TGF_BETA_SIGNALING	0.00413149	0.0332144	0.580129	1.75102
REACTOME_DOWNSTREAM SIGNALING EVENTS OF B CELL RECEPTOR (BCR)_REACTOME DATABASE ID RELEASE 60_1168372	0.00416089	0.0334038	0.416555	1.54293
GO_SKELETAL_SYSTEM_MORPHOGENESIS	0.00420508	0.0336862	0.457487	1.60154
XCELL_Megakaryocytes_BP_4_Xcell	0.00420783	0.0336862	0.609668	1.75113
GO_POSITIVE_REGULATION_OF_LYMPHOCYTE_DIFFERENTIATION	0.00422238	0.0337554	0.553692	1.71276
SIGDB_Cell_cycle_Cho&Whitfield	0.00423412	0.0338021	-0.435152	-1.57721
PID_PLK1_PATHWAY	0.0042841	0.0340221	-0.516413	-1.68425
GO_POSITIVE_REGULATION_OF_CELLULAR_COMPONENT_BIOGENESIS	0.00427533	0.0340221	0.364836	1.44626
GO_MULTI_ORGANISM_REPRODUCTIVE_PROCESS	0.00426951	0.0340221	0.329525	1.36495
GO_ENDOCHONDRAL_BONE_MORPHOGENESIS	0.00428545	0.0340221	0.648518	1.77047
GO_HISTONE_DEACETYLASE_BINDING	0.00431894	0.0342404	0.478793	1.63
REACTOME_ACTIVATED TLR4 SIGNALLING_REACTOME_R-HSA-166054.1	0.00435063	0.0342698	0.448834	1.58582
REACTOME_INTERLEUKIN RECEPTOR SHC SIGNALING_REACTOME_R-HSA-912526.3	0.00435763	0.0342698	0.402974	1.52095
KEGG_JAK_STAT_SIGNALING_PATHWAY	0.00435511	0.0342698	0.491622	1.64289
GO_CELL_ACTIVATION_INVOLVED_IN_IMMUNE_RESPONSE	0.00433622	0.0342698	0.476817	1.62071
GO_LYMPHOCYTE_ACTIVATION	0.00435856	0.0342698	0.37127	1.45056
GO_GTPASE_ACTIVITY	0.00435044	0.0342698	0.401896	1.51967
PANTHER_GASTRIN_CCK2R_240212_PANTHER PATHWAY_P06959	0.00446073	0.035025	0.442354	1.59495
REACTOME_RET SIGNALING_REACTOME DATABASE ID RELEASE 60_8853659	0.00449102	0.0350809	0.397602	1.50914
GO_REGULATION_OF_SYMBIOSIS_ENCOMPASSING_MUTUALISM_THROUGH_PARASITISM	0.00448708	0.0350809	0.421581	1.55635
GO_POSITIVE_REGULATION_OF_PROTEIN_SERINE_THREONINE_KINASE_ACTIVITY	0.00448766	0.0350809	0.391862	1.49541
GO_BONE_MORPHOGENESIS	0.00449236	0.0350809	0.57876	1.71926
GO_ANCHORED_COMPONENT_OF_MEMBRANE	0.00451427	0.0352039	0.584094	1.72548
GO_ODONTOGENESIS_OF_DENTIN_CONTAINING_TOOTH	0.00454876	0.0354247	0.59453	1.72974
GO_EXTRACELLULAR_MATRIX	0.00456837	0.035529	0.43681	1.58483
GO_REGULATION_OF_SEQUENCE_SPECIFIC_DNA_BINDING_TRANSCRIPTION_FACTOR_ACTIVITY	0.0046063	0.0357754	0.368413	1.45042
REACTOME_ROLE OF LAT2 NTAL LAB ON CALCIUM MOBILIZATION_REACTOME_R-HSA-2730905.1	0.00462275	0.0358477	0.472668	1.61795
GO_REGULATION_OF_T_CELL_DIFFERENTIATION	0.0046344	0.0358477	0.524585	1.69244
GO_GROWTH_FACTOR_BINDING	0.0046344	0.0358477	0.523215	1.68802
GO_CALCIUM_ION_IMPORT	0.0046729	0.0360967	0.577338	1.72159
REACTOME_CD28 DEPENDENT PI3K AKT SIGNALING_REACTOME DATABASE ID RELEASE 60_389357	0.00474744	0.0366231	0.689519	1.79223
XCELL_NK_cells_HPCA_11_Xcell	0.00478639	0.0368738	0.565225	1.73434
GO_POSITIVE_REGULATION_OF_ION_TRANSPORT	0.00482393	0.0371131	0.443969	1.57365
REACTOME_IGF1R SIGNALING CASCADE_REACTOME DATABASE ID RELEASE 60_2428924	0.00487517	0.0374068	0.379299	1.46764
REACTOME_IRS-RELATED EVENTS TRIGGERED BY IGF1R_REACTOME DATABASE ID RELEASE 60_2428928	0.00487517	0.0374068	0.379299	1.46764
REACTOME_NCAM SIGNALING FOR NEURITE OUT-GROWTH_REACTOME_R-HSA-375165.1	0.00493347	0.0377529	0.400952	1.51906
GO_ENZYME_INHIBITOR_ACTIVITY	0.00493347	0.0377529	0.40116	1.51985
GO_NEGATIVE_REGULATION_OF_KINASE_ACTIVITY	0.0049453	0.0377929	0.401976	1.5211
GO_OVULATION_CYCLE_PROCESS	0.00496366	0.0378826	0.562975	1.72743
GO_CELL_GROWTH	0.00498339	0.0379826	0.475854	1.61999
GO_EMBRYO_IMPLANTATION	0.00501737	0.0381907	0.714997	1.77808
ONCO_KRAS.BREAST_UP.V1_UP	0.00502964	0.0382333	0.574229	1.73321
GO_CELLULAR_RESPONSE_TO_INTERFERON_GAMMA	0.00507271	0.0384585	0.50448	1.66282
GO_RESPONSE_TO_AMINO_ACID	0.00507271	0.0384585	0.503887	1.66086
GO_MAMMARY_GLAND_DEVELOPMENT	0.00509684	0.0385904	0.515429	1.67665
SIGDB_Resting_blood_B_cell_GNF	0.00513699	0.0388429	-0.445427	-1.58604
PID_AVB3_OPN_PATHWAY	0.005167	0.0389795	0.638464	1.77014
GO_DIVALENT_INORGANIC_CATION_HOMEOSTASIS	0.00516874	0.0389795	0.411072	1.53105
GO_REGULATION_OF_MUSCLE_SYSTEM_PROCESS	0.00517548	0.0389795	0.453059	1.58604
REACTOME_HISTIDINE, LYSINE, PHENYLALANINE, TYROSINE, PROLINE AND TRYPTOPHAN CATABOLISM_REACTOME DATABASE ID RELEASE 60_6788656	0.00518519	0.0390013	0.63838	1.75702
BIOCARTA_TNFR2_PATHWAY	0.0051963	0.0390337	0.70022	1.76559
ONCO_KRAS.AMP.LUNG_UP.V1_UP	0.00520927	0.0390798	0.569679	1.71948
GO_MYELOID_CELL_ACTIVATION_INVOLVED_IN_IMMUNE_RESPONSE	0.00521707	0.039087	0.646313	1.76445
GO_CATION_TRANSPORT	0.00527098	0.0394394	0.3292	1.35571
XCELL_cDC_HPCA_3_Xcell	0.00528489	0.0394918	0.467626	1.60674
GO_STEM_CELL_DIFFERENTIATION	0.0053024	0.039571	0.470321	1.60642
GO_TRANSMEMBRANE_TRANSPORT	0.00538186	0.0401116	0.31288	1.31989
PID_ECADHERIN_KERATINOCYTE_PATHWAY	0.00539395	0.0401495	0.719701	1.77059
GO_NEGATIVE_REGULATION_OF_CELL_ADHESION	0.00541229	0.0402337	0.437828	1.57961
HALLMARK_COAGULATION	0.00542812	0.040299	0.538088	1.70205
GO_POSITIVE_REGULATION_OF_PATHWAY_RESTRICTED_SMAD_PROTEIN_PHOSPHORYLATION	0.0054358	0.0403038	0.670106	1.78373
GO_GROWTH_FACTOR_RECEPTOR_BINDING	0.00552772	0.0409323	0.52234	1.6784
ONCO_HOXA9_DN.V1_UP	0.00555298	0.0410663	0.414299	1.53101
GO_PHOSPHATASE_COMPLEX	0.00556853	0.0411281	0.566614	1.71023
GO_THYROID_GLAND_DEVELOPMENT	0.00561214	0.0413968	-0.678361	-1.7504
GO_REGULATION_OF_TRANSLATIONAL_INITIATION	0.00561989	0.0414006	0.501569	1.65374
GO_CELL_PROJECTION_ORGANIZATION	0.00563525	0.0414071	0.314073	1.32219
GO_STRESS_ACTIVATED_PROTEIN_KINASE_SIGNALING_CASCADE	0.0056338	0.0414071	0.4666	1.59371
GO_AGING	0.00569374	0.0417833	0.401678	1.51475
GO_POSITIVE_REGULATION_OF_TRANSFERASE_ACTIVITY	0.00576794	0.0422196	0.328492	1.35678
GO_NEURON_PROJECTION_MORPHOGENESIS	0.00576156	0.0422196	0.376495	1.45617
REACTOME_AXON GUIDANCE_REACTOME DATABASE ID RELEASE 60_422475	0.00580351	0.0424257	0.34037	1.38279
REACTOME_PI3K AKT SIGNALING_REACTOME DATABASE ID RELEASE 60_1257604	0.00586461	0.0428176	0.473647	1.60281
GO_REGULATION_OF_PEPTIDE_TRANSPORT	0.00587235	0.0428196	0.418798	1.54038
GO_REGULATION_OF_PROTEIN_KINASE_B_SIGNALING	0.00593321	0.0432083	0.494796	1.6364
GO_REGULATION_OF_RESPONSE_TO_REACTIVE_OXYGEN_SPECIES	0.00598243	0.0435113	0.658323	1.77004
GO_CHONDROCYTE_DIFFERENTIATION	0.00600765	0.0436393	0.589959	1.70693
REACTOME_PI3K AKT ACTIVATION_REACTOME_R-HSA-198203.2	0.00602007	0.0436605	0.471534	1.59916
GO_REGULATION_OF_IMMUNE_EFFECTOR_PROCESS	0.00602582	0.0436605	0.361944	1.42782
REACTOME_TRNA AMINOACYLATION_REACTOME DATABASE ID RELEASE 60_379724	0.00610303	0.0441641	0.56648	1.70513
GO_CIRCADIAN_RHYTHM	0.00626236	0.0452334	0.462387	1.59235
XCELL_cDC_HPCA_2_Xcell	0.00626662	0.0452334	0.672642	1.74836
GO_SMALL_RIBOSOMAL_SUBUNIT	0.0062861	0.0453169	0.51072	1.66133
GO_TRANSCRIPTION_FACTOR_ACTIVITY_RNA_POLYMERASE_II_DISTAL_ENHANCER_SEQUENCE_SPECIFIC_BINDING	0.00630915	0.0454259	0.532812	1.67073
GO_POSITIVE_REGULATION_OF_CALCIUM_ION_TRANSPORT	0.00631912	0.0454405	0.531399	1.66988
KEGG_TYPE_I_DIABETES_MELLITUS	0.00633501	0.0454406	0.637922	1.74154
GO_HORMONE_TRANSPORT	0.00633026	0.0454406	0.578352	1.69864
GO_ION_TRANSMEMBRANE_TRANSPORT	0.00635479	0.0455254	0.326661	1.34395
REACTOME_ATF4 ACTIVATES GENES_REACTOME DATABASE ID RELEASE 60_380994	0.00641509	0.0458427	0.663973	1.7469
PID_PDGFRB_PATHWAY	0.00641128	0.0458427	0.438139	1.57014
GO_POSITIVE_REGULATION_OF_CELLULAR_PROTEIN_LOCALIZATION	0.00642857	0.0458659	0.356019	1.41405
GO_NEGATIVE_REGULATION_OF_T_CELL_PROLIFERATION	0.00643974	0.0458659	0.617456	1.73735
GO_HEPARIN_BINDING	0.00644238	0.0458659	0.556153	1.68829
GO_OVULATION_CYCLE	0.00647079	0.0458969	0.528903	1.6775
GO_NEGATIVE_REGULATION_OF_WOUND_HEALING	0.00647003	0.0458969	0.680343	1.75587
GO_HORMONE_ACTIVITY	0.00647003	0.0458969	0.683347	1.76362
REACTOME_NEGATIVE REGULATION OF THE PI3K AKT NETWORK_REACTOME_R-HSA-199418.3	0.0064844	0.0459365	0.531461	1.6665
GO_REGULATION_OF_NEURON_PROJECTION_DEVELOPMENT	0.00649257	0.0459375	0.363217	1.4265
GO_LYMPHOCYTE_MIGRATION	0.0065498	0.0462852	0.712373	1.75256
GO_REGULATION_OF_SODIUM_ION_TRANSPORT	0.0066237	0.0466922	0.568361	1.70435
GO_REGULATION_OF_EXTRINSIC_APOPTOTIC_SIGNALING_PATHWAY_VIA_DEATH_DOMAIN_RECEPTORS	0.0066237	0.0466922	0.56759	1.70204
GO_RESPONSE_TO_CAMP	0.00663755	0.0467323	0.52682	1.67561
GO_RESPONSE_TO_VIRUS	0.00681922	0.0479523	0.402792	1.50376
GO_IRE1_MEDIATED_UNFOLDED_PROTEIN_RESPONSE	0.00682773	0.0479533	0.530791	1.67364
GO_REGULATION_OF_OSTEOCLAST_DIFFERENTIATION	0.00685058	0.0480548	0.601906	1.71344
GO_REGULATION_OF_REPRODUCTIVE_PROCESS	0.00690966	0.0484099	0.516296	1.65898
GO_MESONEPHRIC_TUBULE_MORPHOGENESIS	0.00694712	0.0486129	0.701236	1.74386
GO_CELL_PROLIFERATION	0.00700431	0.0489532	0.325199	1.33872
ONCO_CYCLIN_D1_UP.V1_UP	0.007066	0.0493241	0.435967	1.54638
GO_FOREBRAIN_GENERATION_OF_NEURONS	0.00712277	0.0496599	0.656378	1.74718

## Sheet: WTvsWTIgM-fgsea
pathway	pval	padj	ES	NES
NETPATH_IL6_NETPATH_IL6	0.0001514	0.00298749	0.563966	1.81696
NETPATH_RANKL_NETPATH_RANKL	0.000153917	0.00298749	0.587884	1.86765
NETPATH_TGF_BETA_RECEPTOR_NETPATH_TGF_BETA_RECEPTOR	0.000132013	0.00298749	0.492329	1.78519
REACTOME_EUKARYOTIC TRANSLATION TERMINATION_REACTOME DATABASE ID RELEASE 60_72764	0.000147016	0.00298749	0.583727	1.93012
REACTOME_CAP-DEPENDENT TRANSLATION INITIATION_REACTOME_R-HSA-72737.2	0.000141985	0.00298749	0.575138	1.96758
REACTOME_INFLUENZA VIRAL RNA TRANSCRIPTION AND REPLICATION_REACTOME_R-HSA-168273.2	0.000140766	0.00298749	0.522685	1.8072
REACTOME_INTERLEUKIN-17 SIGNALING_REACTOME DATABASE ID RELEASE 60_448424	0.000128966	0.00298749	0.460025	1.6892
REACTOME_INTERLEUKIN-4 AND 13 SIGNALING_REACTOME DATABASE ID RELEASE 60_6785807	0.000156642	0.00298749	0.660682	2.03538
REACTOME_PEPTIDE CHAIN ELONGATION_REACTOME DATABASE ID RELEASE 60_156902	0.000147754	0.00298749	0.591085	1.94113
REACTOME_TRANSLATION_REACTOME DATABASE ID RELEASE 60_72766	0.000131909	0.00298749	0.501413	1.82302
REACTOME_GTP HYDROLYSIS AND JOINING OF THE 60S RIBOSOMAL SUBUNIT_REACTOME_R-HSA-72706.2	0.000143513	0.00298749	0.59297	2.01132
REACTOME_CYTOKINE SIGNALING IN IMMUNE SYSTEM_REACTOME_R-HSA-1280215.2	0.000114666	0.00298749	0.456625	1.79292
REACTOME_RRNA PROCESSING IN THE NUCLEUS AND CYTOSOL_REACTOME DATABASE ID RELEASE 60_8868773	0.0001321	0.00298749	0.495464	1.79601
REACTOME_SIGNALING BY INTERLEUKINS_REACTOME_R-HSA-449147.7	0.000121065	0.00298749	0.518896	1.98612
REACTOME_VIRAL MRNA TRANSLATION_REACTOME_R-HSA-192823.2	0.000147754	0.00298749	0.582457	1.9128
REACTOME_MAJOR PATHWAY OF RRNA PROCESSING IN THE NUCLEOLUS AND CYTOSOL_REACTOME DATABASE ID RELEASE 60_6791226	0.000132732	0.00298749	0.490654	1.77049
REACTOME_SIGNALING BY SCF-KIT_REACTOME_R-HSA-1433557.1	0.000128238	0.00298749	0.460913	1.70595
REACTOME_L13A-MEDIATED TRANSLATIONAL SILENCING OF CERULOPLASMIN EXPRESSION_REACTOME DATABASE ID RELEASE 60_156827	0.000143513	0.00298749	0.592812	2.01078
REACTOME_SELENOCYSTEINE SYNTHESIS_REACTOME DATABASE ID RELEASE 60_2408557	0.000146951	0.00298749	0.557289	1.84041
REACTOME_INFLUENZA LIFE CYCLE_REACTOME_R-HSA-168255.2	0.000139645	0.00298749	0.51865	1.80451
REACTOME_SRP-DEPENDENT COTRANSLATIONAL PROTEIN TARGETING TO MEMBRANE_REACTOME_R-HSA-1799339.1	0.000143082	0.00298749	0.523759	1.78264
REACTOME_SIGNALING BY LEPTIN_REACTOME_R-HSA-2586552.1	0.000135759	0.00298749	0.465545	1.66287
REACTOME_EUKARYOTIC TRANSLATION ELONGATION_REACTOME DATABASE ID RELEASE 60_156842	0.000147016	0.00298749	0.593554	1.96261
REACTOME_FORMATION OF A POOL OF FREE 40S SUBUNITS_REACTOME DATABASE ID RELEASE 60_72689	0.000145476	0.00298749	0.593075	1.98416
REACTOME_DEVELOPMENTAL BIOLOGY_REACTOME DATABASE ID RELEASE 60_1266738	0.00011302	0.00298749	0.371847	1.46708
REACTOME_FC EPSILON RECEPTOR (FCERI) SIGNALING_REACTOME_R-HSA-2454202.1	0.000124766	0.00298749	0.455313	1.70913
REACTOME_SELENOAMINO ACID METABOLISM_REACTOME_R-HSA-2408522.2	0.000143123	0.00298749	0.575174	1.95553
REACTOME_EUKARYOTIC TRANSLATION INITIATION_REACTOME_R-HSA-72613.3	0.000141985	0.00298749	0.575138	1.96758
REACTOME_INFLUENZA INFECTION_REACTOME_R-HSA-168254.1	0.0001386	0.00298749	0.509812	1.79091
REACTOME_NONSENSE MEDIATED DECAY (NMD) INDEPENDENT OF THE EXON JUNCTION COMPLEX (EJC)_REACTOME_R-HSA-975956.1	0.000146908	0.00298749	0.584986	1.94019
REACTOME_3' -UTR-MEDIATED TRANSLATIONAL REGULATION_REACTOME_R-HSA-157279.2	0.000143513	0.00298749	0.592812	2.01078
KEGG_RIBOSOME	0.000148721	0.00298749	0.590829	1.93148
KEGG_MAPK_SIGNALING_PATHWAY	0.000133209	0.00298749	0.522794	1.88183
KEGG_CYTOKINE_CYTOKINE_RECEPTOR_INTERACTION	0.000144781	0.00298749	0.637477	2.14046
PID_IL12_2PATHWAY	0.000164528	0.00298749	0.726102	2.0993
PID_NFAT_TFPATHWAY	0.00017094	0.00298749	0.796929	2.15808
PID_P53_DOWNSTREAM_PATHWAY	0.000142066	0.00298749	0.547198	1.87067
PID_ATF2_PATHWAY	0.000166196	0.00298749	0.808669	2.31741
PID_AP1_PATHWAY	0.000164528	0.00298749	0.77958	2.25391
PID_CD8_TCR_DOWNSTREAM_PATHWAY	0.000164069	0.00298749	0.734789	2.13444
NABA_SECRETED_FACTORS	0.000147016	0.00298749	0.635788	2.10226
NABA_MATRISOME_ASSOCIATED	0.000129182	0.00298749	0.52266	1.91773
NABA_MATRISOME	0.000124595	0.00298749	0.512233	1.92457
GO_NEURON_DEVELOPMENT	0.000119789	0.00298749	0.430286	1.6548
GO_REGULATION_OF_CELL_ACTIVATION	0.000124193	0.00298749	0.483967	1.82457
GO_ANATOMICAL_STRUCTURE_FORMATION_INVOLVED_IN_MORPHOGENESIS	0.000112841	0.00298749	0.418063	1.65047
GO_LEUKOCYTE_ACTIVATION	0.00012566	0.00298749	0.448345	1.67838
GO_NEUROLOGICAL_SYSTEM_PROCESS	0.000120788	0.00298749	0.409702	1.56926
GO_RESPONSE_TO_NITROGEN_COMPOUND	0.000114561	0.00298749	0.454185	1.78382
GO_NEGATIVE_REGULATION_OF_NEURON_APOPTOTIC_PROCESS	0.000148787	0.00298749	0.577457	1.88253
GO_EMBRYO_DEVELOPMENT_ENDING_IN_BIRTH_OR_EGG_HATCHING	0.000120788	0.00298749	0.432585	1.6569
GO_EPITHELIUM_DEVELOPMENT	0.000115194	0.00298749	0.432754	1.69534
GO_BODY_MORPHOGENESIS	0.000171409	0.00298749	0.750609	2.00419
GO_NEGATIVE_REGULATION_OF_PROTEOLYSIS	0.000136855	0.00298749	0.493391	1.75138
GO_MUSCLE_TISSUE_DEVELOPMENT	0.00013885	0.00298749	0.508272	1.78086
GO_REGULATION_OF_TYROSINE_PHOSPHORYLATION_OF_STAT_PROTEIN	0.000170416	0.00298749	0.801716	2.18804
GO_ORGAN_REGENERATION	0.000162549	0.00298749	0.707231	2.09203
GO_SINGLE_ORGANISM_BEHAVIOR	0.000132802	0.00298749	0.470658	1.70072
GO_MUSCLE_ORGAN_DEVELOPMENT	0.000138217	0.00298749	0.55158	1.9423
GO_POSITIVE_REGULATION_OF_HEMOPOIESIS	0.000143123	0.00298749	0.55291	1.87983
GO_REGULATION_OF_CYTOKINE_PRODUCTION	0.000120584	0.00298749	0.41297	1.58369
GO_REGULATION_OF_WOUND_HEALING	0.000156006	0.00298749	0.624526	1.93663
GO_REGULATION_OF_MAPK_CASCADE	0.000118427	0.00298749	0.537181	2.07884
GO_MYELOID_LEUKOCYTE_MIGRATION	0.000166196	0.00298749	0.762286	2.18449
GO_CELLULAR_RESPONSE_TO_INTERLEUKIN_1	0.000163506	0.00298749	0.735093	2.15317
GO_CELL_CHEMOTAXIS	0.000155788	0.00298749	0.671021	2.10292
GO_RESPONSE_TO_STEROID_HORMONE	0.000125203	0.00298749	0.46209	1.73165
GO_RESPONSE_TO_PEPTIDE	0.000128074	0.00298749	0.510212	1.89185
GO_REGULATION_OF_LEUKOCYTE_APOPTOTIC_PROCESS	0.000159541	0.00298749	0.688754	2.08235
GO_CELLULAR_RESPONSE_TO_LIPID	0.00012566	0.00298749	0.466443	1.74613
GO_CELLULAR_RESPONSE_TO_EXTERNAL_STIMULUS	0.000134862	0.00298749	0.550483	1.97289
GO_CELLULAR_RESPONSE_TO_BIOTIC_STIMULUS	0.000140984	0.00298749	0.523682	1.80093
GO_RESPONSE_TO_ENDOPLASMIC_RETICULUM_STRESS	0.000130056	0.00298749	0.490757	1.79318
GO_POSITIVE_REGULATION_OF_NEURON_DIFFERENTIATION	0.000132732	0.00298749	0.477368	1.72255
GO_CELLULAR_RESPONSE_TO_EXTRACELLULAR_STIMULUS	0.000140766	0.00298749	0.588163	2.03359
GO_POSITIVE_REGULATION_OF_LOCOMOTION	0.000128883	0.00298749	0.560532	2.06702
GO_REGULATION_OF_KINASE_ACTIVITY	0.00011352	0.00298749	0.407527	1.60491
GO_SINGLE_ORGANISM_CELL_ADHESION	0.000127421	0.00298749	0.45775	1.7021
GO_TISSUE_MORPHOGENESIS	0.000124347	0.00298749	0.425892	1.60316
GO_TRANSLATIONAL_INITIATION	0.000139392	0.00298749	0.534255	1.86076
GO_CELL_CELL_SIGNALING	0.000123762	0.00298749	0.480754	1.81543
GO_POSITIVE_REGULATION_OF_MAPK_CASCADE	0.00012566	0.00298749	0.553141	2.07069
GO_ESTABLISHMENT_OF_PROTEIN_LOCALIZATION_TO_ENDOPLASMIC_RETICULUM	0.000144259	0.00298749	0.543308	1.82973
GO_REGENERATION	0.000147754	0.00298749	0.654836	2.15049
GO_SKELETAL_SYSTEM_DEVELOPMENT	0.0001288	0.00298749	0.448503	1.65449
GO_CELL_ACTIVATION	0.000120409	0.00298749	0.445067	1.70875
GO_REGULATION_OF_NERVOUS_SYSTEM_DEVELOPMENT	0.000117897	0.00298749	0.410304	1.59232
GO_NEURON_PROJECTION_DEVELOPMENT	0.000123503	0.00298749	0.4269	1.61298
GO_POSITIVE_REGULATION_OF_STAT_CASCADE	0.000170416	0.00298749	0.814009	2.2216
GO_POSITIVE_REGULATION_OF_EPITHELIAL_CELL_PROLIFERATION	0.000152532	0.00298749	0.654916	2.09249
GO_POSITIVE_REGULATION_OF_NERVOUS_SYSTEM_DEVELOPMENT	0.000128518	0.00298749	0.4658	1.72052
GO_CELLULAR_RESPONSE_TO_OXYGEN_CONTAINING_COMPOUND	0.000115181	0.00298749	0.439561	1.72231
GO_REGULATION_OF_LEUKOCYTE_MIGRATION	0.000153445	0.00298749	0.645091	2.05436
GO_FOREBRAIN_DEVELOPMENT	0.000132837	0.00298749	0.471531	1.70005
GO_CELLULAR_RESPONSE_TO_TOPOLOGICALLY_INCORRECT_PROTEIN	0.000143493	0.00298749	0.553628	1.87687
GO_RESPONSE_TO_INORGANIC_SUBSTANCE	0.000123503	0.00298749	0.492519	1.86253
GO_POSITIVE_REGULATION_OF_CELL_PROLIFERATION	0.000117082	0.00298749	0.484421	1.88521
GO_LEUKOCYTE_CHEMOTAXIS	0.000162549	0.00298749	0.672317	1.98875
GO_NEGATIVE_REGULATION_OF_INTRACELLULAR_SIGNAL_TRANSDUCTION	0.000122865	0.00298749	0.443526	1.68318
GO_CELL_MOTILITY	0.000117055	0.00298749	0.489064	1.90425
GO_REGULATION_OF_EPITHELIAL_CELL_DIFFERENTIATION	0.000159464	0.00298749	0.656007	1.99174
GO_SECRETION	0.000122519	0.00298749	0.404602	1.53692
GO_CELL_CELL_ADHESION	0.000124595	0.00298749	0.431633	1.62174
GO_REGULATION_OF_EPITHELIAL_CELL_PROLIFERATION	0.000138122	0.00298749	0.554972	1.95337
GO_POSITIVE_REGULATION_OF_RESPONSE_TO_EXTERNAL_STIMULUS	0.000137174	0.00298749	0.518612	1.83576
GO_NEGATIVE_REGULATION_OF_EXTRINSIC_APOPTOTIC_SIGNALING_PATHWAY	0.000155909	0.00298749	0.612477	1.91158
GO_TRANSCRIPTION_FROM_RNA_POLYMERASE_II_PROMOTER	0.000114561	0.00298749	0.399243	1.56804
GO_EMBRYO_DEVELOPMENT	0.000113572	0.00298749	0.437854	1.72469
GO_REGULATION_OF_LEUKOCYTE_DIFFERENTIATION	0.000139645	0.00298749	0.598595	2.08267
GO_TAXIS	0.000129249	0.00298749	0.549135	2.01608
GO_EMBRYONIC_PLACENTA_DEVELOPMENT	0.000160385	0.00298749	0.715001	2.14999
GO_REGULATION_OF_MYELOID_CELL_DIFFERENTIATION	0.000143493	0.00298749	0.540758	1.83324
GO_REGULATION_OF_RESPONSE_TO_EXTERNAL_STIMULUS	0.00011274	0.00298749	0.397105	1.56877
GO_LEUKOCYTE_MIGRATION	0.000140449	0.00298749	0.608339	2.1054
GO_POSITIVE_REGULATION_OF_LEUKOCYTE_DIFFERENTIATION	0.000148478	0.00298749	0.621535	2.03485
GO_REGULATION_OF_HEMOPOIESIS	0.00013217	0.00298749	0.527901	1.91139
GO_NEGATIVE_REGULATION_OF_TRANSPORT	0.000126936	0.00298749	0.443439	1.65306
GO_REGULATION_OF_PEPTIDYL_SERINE_PHOSPHORYLATION	0.000155909	0.00298749	0.623743	1.94674
GO_IN_UTERO_EMBRYONIC_DEVELOPMENT	0.000129282	0.00298749	0.478505	1.7591
GO_ER_NUCLEUS_SIGNALING_PATHWAY	0.000169837	0.00298749	0.709463	1.95004
GO_MUSCLE_STRUCTURE_DEVELOPMENT	0.000128271	0.00298749	0.512596	1.89696
GO_CELLULAR_RESPONSE_TO_HORMONE_STIMULUS	0.000121818	0.00298749	0.438922	1.67238
GO_ENZYME_LINKED_RECEPTOR_PROTEIN_SIGNALING_PATHWAY	0.000117137	0.00298749	0.437456	1.70099
GO_RESPONSE_TO_BACTERIUM	0.000127291	0.00298749	0.497857	1.85296
GO_POSITIVE_REGULATION_OF_LEUKOCYTE_MIGRATION	0.000159033	0.00298749	0.693533	2.11107
GO_REGULATION_OF_PEPTIDYL_TYROSINE_PHOSPHORYLATION	0.000143493	0.00298749	0.608347	2.06237
GO_REGULATION_OF_NEURON_DIFFERENTIATION	0.000122986	0.00298749	0.42743	1.62098
GO_MYELOID_LEUKOCYTE_ACTIVATION	0.000156006	0.00298749	0.599001	1.85748
GO_REPRODUCTIVE_SYSTEM_DEVELOPMENT	0.000129049	0.00298749	0.482978	1.77731
GO_GLIOGENESIS	0.000147384	0.00298749	0.621343	2.04553
GO_POSITIVE_REGULATION_OF_CELL_ADHESION	0.000129149	0.00298749	0.503354	1.85162
GO_POSITIVE_REGULATION_OF_IMMUNE_SYSTEM_PROCESS	0.000112689	0.00298749	0.43274	1.70995
GO_POSITIVE_REGULATION_OF_PHOSPHORUS_METABOLIC_PROCESS	0.000112423	0.00298749	0.487367	1.92824
GO_REGULATION_OF_ERK1_AND_ERK2_CASCADE	0.000142735	0.00298749	0.623432	2.12526
GO_RESPONSE_TO_HORMONE	0.000113662	0.00298749	0.444306	1.74921
GO_REGULATION_OF_NEURON_APOPTOTIC_PROCESS	0.000140865	0.00298749	0.57536	1.98567
GO_ORGAN_MORPHOGENESIS	0.000117758	0.00298749	0.445581	1.72921
GO_REGULATION_OF_RESPONSE_TO_WOUNDING	0.000131874	0.00298749	0.516631	1.87789
GO_REGULATION_OF_EXTRINSIC_APOPTOTIC_SIGNALING_PATHWAY	0.000144488	0.00298749	0.584571	1.96585
GO_G_PROTEIN_COUPLED_RECEPTOR_SIGNALING_PATHWAY	0.000127567	0.00298749	0.462065	1.71677
GO_SKELETAL_MUSCLE_ORGAN_DEVELOPMENT	0.000154607	0.00298749	0.610675	1.92971
GO_NEGATIVE_REGULATION_OF_PHOSPHORUS_METABOLIC_PROCESS	0.000120424	0.00298749	0.423849	1.62654
GO_RESPONSE_TO_ORGANIC_CYCLIC_COMPOUND	0.000113314	0.00298749	0.421633	1.66194
GO_REGULATION_OF_INTERLEUKIN_1_PRODUCTION	0.000170416	0.00298749	0.755398	2.06163
GO_GRANULOCYTE_MIGRATION	0.000170416	0.00298749	0.75941	2.07258
GO_POSITIVE_REGULATION_OF_CELL_ACTIVATION	0.000132802	0.00298749	0.531462	1.92043
GO_BLOOD_VESSEL_MORPHOGENESIS	0.000131857	0.00298749	0.508375	1.84885
GO_RESPONSE_TO_INTERLEUKIN_1	0.000156055	0.00298749	0.66372	2.06338
GO_REGULATION_OF_PEPTIDASE_ACTIVITY	0.000130022	0.00298749	0.467184	1.7087
GO_INFLAMMATORY_RESPONSE	0.000128883	0.00298749	0.489692	1.80579
GO_TUBE_DEVELOPMENT	0.000122489	0.00298749	0.452556	1.7202
GO_LOCOMOTION	0.000112246	0.00298749	0.480287	1.90128
GO_RESPONSE_TO_EXTRACELLULAR_STIMULUS	0.000126326	0.00298749	0.481684	1.79889
GO_MAMMARY_GLAND_DEVELOPMENT	0.000156152	0.00298749	0.608769	1.90264
GO_NEGATIVE_REGULATION_OF_SECRETION	0.000147384	0.00298749	0.589138	1.93951
GO_CELL_MORPHOGENESIS_INVOLVED_IN_DIFFERENTIATION	0.000125881	0.00298749	0.453069	1.69463
GO_POSITIVE_REGULATION_OF_CELL_DEATH	0.000117661	0.00298749	0.401484	1.55931
GO_NEGATIVE_REGULATION_OF_CELL_DEATH	0.000112829	0.00298749	0.456635	1.80301
GO_GROWTH	0.000128518	0.00298749	0.485696	1.79401
GO_NEGATIVE_REGULATION_OF_CYSTEINE_TYPE_ENDOPEPTIDASE_ACTIVITY	0.000157011	0.00298749	0.661755	2.03295
GO_SYSTEM_PROCESS	0.000111259	0.00298749	0.421371	1.67301
GO_RESPONSE_TO_LIPID	0.000114286	0.00298749	0.470073	1.84743
GO_VASCULATURE_DEVELOPMENT	0.00012604	0.00298749	0.498589	1.864
GO_EPIDERMIS_DEVELOPMENT	0.000145815	0.00298749	0.534464	1.78088
GO_POSITIVE_REGULATION_OF_RESPONSE_TO_WOUNDING	0.000155063	0.00298749	0.601956	1.89247
GO_CELLULAR_RESPONSE_TO_CYTOKINE_STIMULUS	0.000119775	0.00298749	0.444781	1.71059
GO_POSITIVE_REGULATION_OF_INTRACELLULAR_SIGNAL_TRANSDUCTION	0.000113084	0.00298749	0.498281	1.96583
GO_REGULATION_OF_SYSTEM_PROCESS	0.000129016	0.00298749	0.529454	1.94959
GO_HEAD_DEVELOPMENT	0.000118511	0.00298749	0.430822	1.66475
GO_REGULATION_OF_CELL_CELL_ADHESION	0.000128568	0.00298749	0.495472	1.82941
GO_REGULATION_OF_SMOOTH_MUSCLE_CELL_PROLIFERATION	0.000158303	0.00298749	0.654841	2.00379
GO_IMMUNE_RESPONSE	0.000112221	0.00298749	0.399787	1.58255
GO_CELLULAR_RESPONSE_TO_STARVATION	0.000148478	0.00298749	0.592841	1.94091
GO_RESPONSE_TO_DRUG	0.000126326	0.00298749	0.46161	1.72392
GO_RESPONSE_TO_GROWTH_FACTOR	0.00012458	0.00298749	0.468516	1.76219
GO_CELL_FATE_COMMITMENT	0.000145243	0.00298749	0.60096	2.00619
GO_POSITIVE_REGULATION_OF_PEPTIDYL_TYROSINE_PHOSPHORYLATION	0.000153445	0.00298749	0.673146	2.1437
GO_REGULATION_OF_LEUKOCYTE_CHEMOTAXIS	0.000163506	0.00298749	0.736336	2.15681
GO_NEGATIVE_REGULATION_OF_APOPTOTIC_SIGNALING_PATHWAY	0.000139451	0.00298749	0.544335	1.90449
GO_CELLULAR_COMPONENT_MORPHOGENESIS	0.000113598	0.00298749	0.393869	1.5508
GO_POSITIVE_REGULATION_OF_CELL_CELL_ADHESION	0.000137836	0.00298749	0.531586	1.87542
GO_NEGATIVE_REGULATION_OF_DEVELOPMENTAL_PROCESS	0.00011798	0.00298749	0.431186	1.67199
GO_REGULATION_OF_HOMOTYPIC_CELL_CELL_ADHESION	0.0001321	0.00298749	0.516126	1.87091
GO_RHYTHMIC_PROCESS	0.000132398	0.00298749	0.525646	1.90153
GO_REGULATION_OF_ANATOMICAL_STRUCTURE_MORPHOGENESIS	0.00011147	0.00298749	0.412147	1.63543
GO_REGULATION_OF_CYSTEINE_TYPE_ENDOPEPTIDASE_ACTIVITY	0.000138217	0.00298749	0.49297	1.73591
GO_REGULATION_OF_CELLULAR_RESPONSE_TO_STRESS	0.000112651	0.00298749	0.383961	1.5175
GO_DEVELOPMENTAL_PROCESS_INVOLVED_IN_REPRODUCTION	0.000122459	0.00298749	0.421951	1.60382
GO_REGULATION_OF_NEURON_DEATH	0.000135759	0.00298749	0.509653	1.82042
GO_MULTI_ORGANISM_METABOLIC_PROCESS	0.000139392	0.00298749	0.525179	1.82915
GO_REGULATION_OF_MAP_KINASE_ACTIVITY	0.000129049	0.00298749	0.476835	1.7547
GO_REGULATION_OF_CHEMOTAXIS	0.000147754	0.00298749	0.603529	1.982
GO_CELLULAR_RESPONSE_TO_ENDOGENOUS_STIMULUS	0.00011197	0.00298749	0.422918	1.67687
GO_NEGATIVE_REGULATION_OF_PHOSPHORYLATION	0.000124425	0.00298749	0.455582	1.71497
GO_POSITIVE_REGULATION_OF_ERK1_AND_ERK2_CASCADE	0.000153917	0.00298749	0.707829	2.2487
GO_REGULATION_OF_CELL_ADHESION	0.000119775	0.00298749	0.456381	1.75541
GO_REGULATION_OF_MYELOID_LEUKOCYTE_DIFFERENTIATION	0.000156642	0.00298749	0.685641	2.11227
GO_CELL_PROJECTION_ORGANIZATION	0.000113045	0.00298749	0.376283	1.48478
GO_REGULATION_OF_SEQUENCE_SPECIFIC_DNA_BINDING_TRANSCRIPTION_FACTOR_ACTIVITY	0.000127389	0.00298749	0.440273	1.63681
GO_NEURON_DIFFERENTIATION	0.000115835	0.00298749	0.447483	1.75018
GO_RESPONSE_TO_BIOTIC_STIMULUS	0.000114561	0.00298749	0.436778	1.71546
GO_RESPONSE_TO_TOXIC_SUBSTANCE	0.0001386	0.00298749	0.495386	1.74023
GO_POSITIVE_REGULATION_OF_CELL_DEVELOPMENT	0.000125203	0.00298749	0.464872	1.74208
GO_TRANSMEMBRANE_RECEPTOR_PROTEIN_TYROSINE_KINASE_SIGNALING_PATHWAY	0.000122504	0.00298749	0.408662	1.5529
GO_CELLULAR_RESPONSE_TO_PEPTIDE	0.000133209	0.00298749	0.465095	1.67414
GO_POSITIVE_REGULATION_OF_TRANSPORT	0.000112969	0.00298749	0.400727	1.58204
GO_REGULATION_OF_CELLULAR_COMPONENT_MOVEMENT	0.00011755	0.00298749	0.488921	1.89952
GO_NEGATIVE_REGULATION_OF_IMMUNE_SYSTEM_PROCESS	0.000129049	0.00298749	0.460865	1.69594
GO_PLACENTA_DEVELOPMENT	0.000148721	0.00298749	0.618893	2.02322
GO_NEURON_PROJECTION_GUIDANCE	0.000144781	0.00298749	0.546369	1.83455
GO_REGULATION_OF_PROTEIN_SERINE_THREONINE_KINASE_ACTIVITY	0.000121286	0.00298749	0.446038	1.70548
GO_GLAND_DEVELOPMENT	0.00012955	0.00298749	0.474356	1.74276
GO_RESPONSE_TO_CYTOKINE	0.000117	0.00298749	0.463394	1.80483
GO_POSITIVE_REGULATION_OF_CELL_DIFFERENTIATION	0.000115647	0.00298749	0.489226	1.91471
GO_REGULATION_OF_STAT_CASCADE	0.000157011	0.00298749	0.691014	2.12283
GO_SIGNAL_TRANSDUCTION_BY_PROTEIN_PHOSPHORYLATION	0.00012458	0.00298749	0.479324	1.80241
GO_ANGIOGENESIS	0.000137382	0.00298749	0.536907	1.90118
GO_EPITHELIAL_CELL_DIFFERENTIATION	0.000128304	0.00298749	0.4672	1.72704
GO_POSITIVE_REGULATION_OF_CHEMOTAXIS	0.000157011	0.00298749	0.679029	2.08601
GO_REGULATION_OF_PROTEOLYSIS	0.000115835	0.00298749	0.413889	1.61814
GO_NEGATIVE_REGULATION_OF_MULTICELLULAR_ORGANISMAL_PROCESS	0.000113986	0.00298749	0.44339	1.74399
GO_POSITIVE_REGULATION_OF_LEUKOCYTE_CHEMOTAXIS	0.000167196	0.00298749	0.751279	2.13908
GO_RESPONSE_TO_TUMOR_NECROSIS_FACTOR	0.000137174	0.00298749	0.525407	1.85981
GO_RESPONSE_TO_ALCOHOL	0.000130702	0.00298749	0.456955	1.66727
GO_EMBRYONIC_ORGAN_DEVELOPMENT	0.00012982	0.00298749	0.519194	1.90098
GO_NEGATIVE_REGULATION_OF_TRANSCRIPTION_FROM_RNA_POLYMERASE_II_PROMOTER	0.000114916	0.00298749	0.392158	1.53857
GO_REGULATION_OF_CELL_DEVELOPMENT	0.000115634	0.00298749	0.412146	1.61283
GO_NEGATIVE_REGULATION_OF_CELL_DIFFERENTIATION	0.000122986	0.00298749	0.436726	1.65624
GO_INTRINSIC_APOPTOTIC_SIGNALING_PATHWAY_IN_RESPONSE_TO_ENDOPLASMIC_RETICULUM_STRESS	0.000170416	0.00298749	0.731222	1.99565
GO_CENTRAL_NERVOUS_SYSTEM_DEVELOPMENT	0.000115902	0.00298749	0.419161	1.63879
GO_RESPONSE_TO_MECHANICAL_STIMULUS	0.000143123	0.00298749	0.53673	1.82482
GO_CIRCULATORY_SYSTEM_DEVELOPMENT	0.000116279	0.00298749	0.450934	1.76054
GO_BEHAVIOR	0.000128568	0.00298749	0.461435	1.70373
GO_NEGATIVE_REGULATION_OF_PROTEIN_MODIFICATION_PROCESS	0.000115902	0.00298749	0.377933	1.47761
GO_RESPONSE_TO_STARVATION	0.000143451	0.00298749	0.595254	2.02196
GO_BIOLOGICAL_ADHESION	0.00011534	0.00298749	0.46782	1.8319
GO_CELL_GROWTH	0.000147754	0.00298749	0.555824	1.82534
GO_POSITIVE_REGULATION_OF_MYELOID_LEUKOCYTE_DIFFERENTIATION	0.000170416	0.00298749	0.751012	2.04966
GO_RESPONSE_TO_HYDROGEN_PEROXIDE	0.000149611	0.00298749	0.555122	1.80217
GO_RESPONSE_TO_MOLECULE_OF_BACTERIAL_ORIGIN	0.000131874	0.00298749	0.552595	2.00861
GO_DEVELOPMENTAL_GROWTH	0.0001321	0.00298749	0.494215	1.79149
GO_NEGATIVE_REGULATION_OF_PEPTIDASE_ACTIVITY	0.000145138	0.00298749	0.566841	1.89978
GO_REGULATION_OF_OSSIFICATION	0.000145815	0.00298749	0.572258	1.90682
GO_REGULATION_OF_APOPTOTIC_SIGNALING_PATHWAY	0.00012536	0.00298749	0.481889	1.80524
GO_NEGATIVE_REGULATION_OF_CELL_PROLIFERATION	0.000119546	0.00298749	0.417218	1.60584
GO_RESPONSE_TO_REACTIVE_OXYGEN_SPECIES	0.000139997	0.00298749	0.541025	1.87554
GO_REGULATION_OF_VASCULATURE_DEVELOPMENT	0.000145476	0.00298749	0.581371	1.94501
GO_EXTRACELLULAR_SPACE	0.000114325	0.00298749	0.438798	1.72455
GO_CELL_SURFACE	0.000120788	0.00298749	0.466256	1.78666
GO_SIDE_OF_MEMBRANE	0.000128139	0.00298749	0.43678	1.61894
GO_EXTERNAL_SIDE_OF_PLASMA_MEMBRANE	0.000143493	0.00298749	0.528694	1.79234
GO_CYTOSOLIC_RIBOSOME	0.000144259	0.00298749	0.584719	1.96919
GO_SIGNAL_TRANSDUCER_ACTIVITY	0.000112045	0.00298749	0.365248	1.44793
GO_HORMONE_RECEPTOR_BINDING	0.000143699	0.00298749	0.55897	1.89024
GO_REGULATORY_REGION_NUCLEIC_ACID_BINDING	0.000114286	0.00298749	0.410048	1.61153
GO_TRANSCRIPTIONAL_ACTIVATOR_ACTIVITY_RNA_POLYMERASE_II_TRANSCRIPTION_REGULATORY_REGION_SEQUENCE_SPECIFIC_BINDING	0.000134862	0.00298749	0.547668	1.9628
GO_RNA_POLYMERASE_II_TRANSCRIPTION_FACTOR_ACTIVITY_SEQUENCE_SPECIFIC_DNA_BINDING	0.000120511	0.00298749	0.449601	1.72498
GO_GROWTH_FACTOR_ACTIVITY	0.000156006	0.00298749	0.655685	2.03326
GO_DOUBLE_STRANDED_DNA_BINDING	0.000114811	0.00298749	0.402042	1.57731
GO_TRANSCRIPTION_FACTOR_ACTIVITY_RNA_POLYMERASE_II_CORE_PROMOTER_PROXIMAL_REGION_SEQUENCE_SPECIFIC_BINDING	0.00013177	0.00298749	0.481566	1.74959
GO_TRANSCRIPTIONAL_ACTIVATOR_ACTIVITY_RNA_POLYMERASE_II_CORE_PROMOTER_PROXIMAL_REGION_SEQUENCE_SPECIFIC_BINDING	0.000140964	0.00298749	0.512791	1.77133
GO_STEROID_HORMONE_RECEPTOR_BINDING	0.000156348	0.00298749	0.635599	1.97774
GO_TRANSCRIPTION_FACTOR_BINDING	0.000119303	0.00298749	0.405595	1.56421
GO_SEQUENCE_SPECIFIC_DNA_BINDING	0.000112057	0.00298749	0.407838	1.61526
GO_CORE_PROMOTER_PROXIMAL_REGION_DNA_BINDING	0.00012982	0.00298749	0.476669	1.74528
GO_CYTOKINE_ACTIVITY	0.000155909	0.00298749	0.703291	2.19501
GO_CYTOKINE_RECEPTOR_BINDING	0.000140984	0.00298749	0.588745	2.02467
HALLMARK_TNFA_SIGNALING_VIA_NFKB	0.00013708	0.00298749	0.778929	2.76625
HALLMARK_HYPOXIA	0.000138408	0.00298749	0.631853	2.21851
HALLMARK_APOPTOSIS	0.000140805	0.00298749	0.580934	2.00044
HALLMARK_COMPLEMENT	0.000141985	0.00298749	0.525468	1.79905
HALLMARK_UNFOLDED_PROTEIN_RESPONSE	0.000143493	0.00298749	0.658209	2.23141
HALLMARK_EPITHELIAL_MESENCHYMAL_TRANSITION	0.000148478	0.00298749	0.622544	2.03815
HALLMARK_INFLAMMATORY_RESPONSE	0.000141143	0.00298749	0.664294	2.2833
HALLMARK_P53_PATHWAY	0.000135336	0.00298749	0.517133	1.85052
HALLMARK_UV_RESPONSE_UP	0.00013947	0.00298749	0.536732	1.86542
HALLMARK_IL2_STAT5_SIGNALING	0.000137174	0.00298749	0.52143	1.84573
ONCO_EGFR_UP.V1_UP	0.000140449	0.00298749	0.635146	2.19785
ONCO_CSR_EARLY_UP.V1_UP	0.00013986	0.00298749	0.591362	2.05179
ONCO_RELA_DN.V1_UP	0.00014839	0.00298749	0.696793	2.27549
ONCO_P53_DN.V1_DN	0.000144259	0.00298749	0.575279	1.9374
ONCO_SNF5_DN.V1_UP	0.000141323	0.00298749	0.555375	1.90602
ONCO_LTE2_UP.V1_DN	0.00013947	0.00298749	0.520424	1.80874
ONCO_RAF_UP.V1_UP	0.000139997	0.00298749	0.53383	1.85059
ONCO_MTOR_UP.N4.V1_UP	0.000135483	0.00298749	0.557735	1.99413
ONCO_ESC_V6.5_UP_EARLY.V1_DN	0.000151999	0.00298749	0.587307	1.8824
ONCO_ALK_DN.V1_UP	0.000158303	0.00298749	0.677791	2.0703
ONCO_BMI1_DN_MEL18_DN.V1_UP	0.000148721	0.00298749	0.707533	2.31299
ONCO_BMI1_DN.V1_UP	0.000149142	0.00298749	0.61285	1.9952
ONCO_MEL18_DN.V1_UP	0.000147754	0.00298749	0.64913	2.13175
ONCO_RPS14_DN.V1_UP	0.000143616	0.00298749	0.558957	1.89199
ONCO_IL15_UP.V1_UP	0.000141383	0.00298749	0.549325	1.89206
ONCO_IL2_UP.V1_UP	0.000141985	0.00298749	0.591717	2.02587
ONCO_PDGF_UP.V1_UP	0.000140984	0.00298749	0.538489	1.85185
ONCO_TGFB_UP.V1_UP	0.000141323	0.00298749	0.606026	2.07985
ONCO_STK33_NOMO_UP	0.000132732	0.00298749	0.58547	2.11263
ONCO_STK33_SKM_UP	0.000131839	0.00298749	0.50089	1.81769
ONCO_STK33_UP	0.000132153	0.00298749	0.55039	1.99353
ONCO_KRAS.600.LUNG.BREAST_UP.V1_UP	0.000145138	0.00298749	0.543337	1.82101
ONCO_LEF1_UP.V1_UP	0.000146391	0.00298749	0.555929	1.84755
LENZ_stromal1	0.000145815	0.00298749	0.642994	2.14252
SIGDB_Lymph_node_High_vs_low	0.000116727	0.00298749	0.634885	2.47439
SIGDB_Glutamine_starve_up	0.000127389	0.00298749	0.436856	1.6251
SIGDB_HIF1alpha_1.5x_Up	0.000140805	0.00298749	0.523324	1.80206
SIGDB_TGFbeta_up_1.5x_Fb	0.000138122	0.00298749	0.698556	2.45875
SIGDB_Cell_cycle_Cho	0.000119703	0.00298749	0.412073	1.58504
SIGDB_Lymph_node_U133plus	0.000145243	0.00298749	0.619204	2.0671
SIGDB_Monocyte_4x_U133plus	0.000137174	0.00298749	0.546903	1.9359
SIGDB_Plasma_cell_gt_mature_Bcell	0.000166196	0.00298749	0.777331	2.2276
SIGDB_CTGF_up_1.5x_Fb	0.000139392	0.00298749	0.64691	2.25313
SIGDB_IL10_Ly3_large	0.000122986	0.00298749	0.429159	1.62849
SIGDB_HRAS_overexpression_2x_up	0.000136968	0.00298749	0.739012	2.62666
SIGDB_IL10_Ly3_small	0.000141323	0.00298749	0.548001	1.88072
SIGDB_ABCgtGCB_U133AB	0.000122865	0.00298749	0.483466	1.83475
SIGDB_TGFbeta_up_2x_Fb	0.00017094	0.00298749	0.871194	2.35919
SIGDB_CD40_upregulated_Burkitt_lymphoma	0.000140805	0.00298749	0.67018	2.30776
SIGDB_HRAS_overexpression_4x_up	0.000151999	0.00298749	0.789299	2.52981
SIGDB_NFkB_all_OCILy3_Ly10	0.000159566	0.00298749	0.76768	2.32616
SIGDB_Tcell_PIind_CalciumDefPtdown4x	0.000136855	0.00298749	0.824834	2.92789
SIGDB_Tcell_PIind_CsAdown4x	0.000149142	0.00298749	0.8277	2.69466
SIGDB_Tcell_PIind4x	0.000129232	0.00298749	0.864154	3.17667
SIGDB_Myeloma_CD-1_subgroup_up	0.000171409	0.00298749	0.75171	2.00713
SIGDB_NFkB_bothOCILy3andLy10	0.000169005	0.00298749	0.73547	2.03762
SIGDB_Immediate_early	0.000169005	0.00298749	0.794689	2.20169
GO_NEURON_FATE_COMMITMENT	0.000172087	0.00299009	0.745821	1.97691
PID_FRA_PATHWAY	0.000174095	0.00299287	0.802065	2.07238
GO_REGULATION_OF_TYROSINE_PHOSPHORYLATION_OF_STAT3_PROTEIN	0.000174368	0.00299287	0.800375	2.05463
SIGDB_Tcell_cytokine_induced_PMBC_Bcell_induced	0.000174095	0.00299287	0.845161	2.18373
SIGDB_IL6_target_OCILy10	0.00017316	0.00299287	0.794432	2.0885
SIGDB_CTGF_up_2x_Fb	0.000176025	0.00300307	0.836168	2.10287
SIGDB_Tcell_PIind4x_CsAindependent	0.000176025	0.00300307	0.833043	2.09501
GO_POSITIVE_REGULATION_OF_LEUKOCYTE_APOPTOTIC_PROCESS	0.000177715	0.00302275	0.843928	2.07725
GO_POSITIVE_REGULATION_OF_TYROSINE_PHOSPHORYLATION_OF_STAT3_PROTEIN	0.000181258	0.00305541	0.86119	2.05455
GO_REGULATION_OF_INTERLEUKIN_1_SECRETION	0.000180408	0.00305541	0.834049	2.01813
GO_CHEMOKINE_RECEPTOR_BINDING	0.000181258	0.00305541	0.849657	2.02704
GO_PROTEIN_KINASE_ACTIVITY	0.000232342	0.00390487	0.374693	1.46248
REACTOME_SIGNALING BY GPCR_REACTOME DATABASE ID RELEASE 60_372790	0.000235821	0.00393989	0.384039	1.49044
GO_CATION_TRANSPORT	0.000235821	0.00393989	0.379189	1.47172
GO_IMMUNE_SYSTEM_DEVELOPMENT	0.000239063	0.00398227	0.392872	1.51368
XCELL_naive_B_cells_BP_8_Xcell	0.000240558	0.00399539	-0.730502	-2.14903
REACTOME_INFECTIOUS DISEASE_REACTOME_R-HSA-5663205.3	0.000242131	0.00400971	0.407009	1.5573
XCELL_B_cells_HPCA_8_Xcell	0.000243072	0.00401354	-0.682757	-2.05796
GO_POSITIVE_REGULATION_OF_KINASE_ACTIVITY	0.000246124	0.00405207	0.401857	1.5235
GO_IMMUNE_EFFECTOR_PROCESS	0.000247005	0.00405476	0.408179	1.54225
GO_EMBRYONIC_MORPHOGENESIS	0.000249532	0.00408437	0.422375	1.58549
GO_NEURON_PROJECTION_MORPHOGENESIS	0.000259437	0.00423422	0.446776	1.63549
REACTOME_RRNA PROCESSING_REACTOME_R-HSA-72312.3	0.000262709	0.00427526	0.453959	1.65257
SIGDB_Erythroid_precursor_GNF	0.000263817	0.00428097	0.459951	1.67227
XCELL_naive_B_cells_HPCA_7_Xcell	0.000265463	0.00429533	-0.597865	-1.99147
ONCO_RAF_UP.V1_DN	0.000281928	0.00454871	0.496321	1.71444
SIGDB_Tcell_PIrep_CalciumDefPtup4x	0.000285307	0.00459011	-0.596119	-2.11207
GO_MULTI_MULTICELLULAR_ORGANISM_PROCESS	0.000286164	0.00459082	0.512097	1.74295
GO_NEGATIVE_REGULATION_OF_NEURON_DEATH	0.000287026	0.00459161	0.519882	1.76341
GO_RESPONSE_TO_KETONE	0.000288517	0.00460242	0.517313	1.74219
GO_REGULATION_OF_MUSCLE_CELL_DIFFERENTIATION	0.000293902	0.0046751	0.538469	1.77825
GO_RESPONSE_TO_CORTICOSTEROID	0.000297575	0.00472024	0.549559	1.79158
XCELL_B_cells_HPCA_4_Xcell	0.00030003	0.00474585	-0.568788	-2.05336
GO_GLIAL_CELL_DIFFERENTIATION	0.000308833	0.00487145	0.578993	1.83539
ONCO_CRX_DN.V1_DN	0.000311575	0.00490101	0.579216	1.81521
GO_MODIFICATION_OF_MORPHOLOGY_OR_PHYSIOLOGY_OF_OTHER_ORGANISM	0.000313283	0.0049142	0.610556	1.88095
REACTOME_COSTIMULATION BY THE CD28 FAMILY_REACTOME_R-HSA-388841.2	0.000319081	0.00497634	0.635853	1.92241
GO_ODONTOGENESIS	0.00032077	0.00497634	0.629006	1.8914
ONCO_P53_DN.V2_UP	0.00032077	0.00497634	0.641208	1.9281
SIGDB_Tcell_PIrep4x	0.00032041	0.00497634	-0.724142	-2.71585
GO_POSITIVE_REGULATION_OF_PEPTIDYL_SERINE_PHOSPHORYLATION	0.000326637	0.00505348	0.662571	1.93513
SIGDB_Germinal_center_Bcell_DLBCL	0.000329056	0.00507699	-0.597158	-2.27167
GO_INTERACTION_WITH_SYMBIONT	0.000337211	0.00517273	0.704353	1.97184
SIGDB_Pan_B_U133plus	0.000337496	0.00517273	-0.5223	-2.00604
SIGDB_TGFbeta_up_epithelial_large	0.000338009	0.00517273	0.71114	1.97022
GO_RECEPTOR_ACTIVITY	0.000347584	0.00530489	0.374764	1.46568
REACTOME_RAF-INDEPENDENT MAPK1 3 ACTIVATION_REACTOME_R-HSA-112409.2	0.000352051	0.00532984	0.771814	1.94103
GO_POSITIVE_REGULATION_OF_TRANSCRIPTION_FROM_RNA_POLYMERASE_II_PROMOTER_IN_RESPONSE_TO_STRESS	0.000352051	0.00532984	0.782168	1.96707
SIGDB_Tcell_cytokine_induced_IL2_IL7_IL15only	0.000351989	0.00532984	0.794521	2.01748
XCELL_B_cells_HPCA_5_Xcell	0.000353607	0.00533908	-0.470479	-1.8606
GO_CHEMOKINE_MEDIATED_SIGNALING_PATHWAY	0.000355429	0.00535229	0.805652	1.98304
NETPATH_EGFR1_NETPATH_EGFR1	0.000358423	0.00538302	0.381332	1.46875
IOB_EGFR1_IOB_EGFR1	0.000359497	0.00538477	0.385338	1.48178
GO_REGULATION_OF_SECRETION	0.000360447	0.00538477	0.391141	1.50278
REACTOME_MOLECULES ASSOCIATED WITH ELASTIC FIBRES_REACTOME_R-HSA-2129379.1	0.000365297	0.00540008	0.819767	1.92501
BIOCARTA_CDMAC_PATHWAY	0.000365297	0.00540008	0.817866	1.92055
GO_CELL_DIFFERENTIATION_INVOLVED_IN_EMBRYONIC_PLACENTA_DEVELOPMENT	0.000365297	0.00540008	0.850406	1.99696
GO_ASTROCYTE_DIFFERENTIATION	0.000365297	0.00540008	0.822752	1.93202
ONCO_TBK1.DF_UP	0.000387898	0.00571921	0.435874	1.60449
GO_RESPONSE_TO_OXYGEN_LEVELS	0.000393082	0.00578055	0.444168	1.61947
GO_NEGATIVE_REGULATION_OF_HYDROLASE_ACTIVITY	0.000395726	0.00578929	0.444518	1.61616
GO_CELL_MORPHOGENESIS_INVOLVED_IN_NEURON_DIFFERENTIATION	0.000395517	0.00578929	0.450705	1.63557
GO_NEGATIVE_REGULATION_OF_KINASE_ACTIVITY	0.000403009	0.00586781	0.460046	1.65124
GO_RESPONSE_TO_ACID_CHEMICAL	0.000403172	0.00586781	0.460975	1.65414
GO_FC_RECEPTOR_SIGNALING_PATHWAY	0.000407277	0.00591232	0.461413	1.64811
GO_REGULATION_OF_INFLAMMATORY_RESPONSE	0.000419404	0.00607276	0.488622	1.69886
GO_PROTEIN_LOCALIZATION_TO_ENDOPLASMIC_RETICULUM	0.000422952	0.00609289	0.498341	1.71378
HALLMARK_ESTROGEN_RESPONSE_LATE	0.000422952	0.00609289	0.495841	1.70518
GO_RESPIRATORY_SYSTEM_DEVELOPMENT	0.000428204	0.00615285	0.516869	1.76199
GO_CALCIUM_ION_TRANSPORT	0.000430354	0.00616805	0.508307	1.72662
GO_MEMBRANE_REGION	0.000445682	0.00637157	0.355055	1.40911
GO_SECOND_MESSENGER_MEDIATED_SIGNALING	0.000447427	0.00638036	0.540296	1.75899
GO_REGULATION_OF_CYTOKINE_SECRETION	0.000455996	0.00646988	0.560599	1.7968
GO_NEGATIVE_REGULATION_OF_CATALYTIC_ACTIVITY	0.000455944	0.00646988	0.367045	1.4437
PID_MET_PATHWAY	0.000457596	0.0064763	0.556004	1.77646
REACTOME_ACTIVATION OF THE MRNA UPON BINDING OF THE CAP-BINDING COMPLEX AND EIFS, AND SUBSEQUENT BINDING TO 43S_REACTOME_R-HSA-72662.3	0.000471032	0.00660545	0.593337	1.82276
PID_REG_GR_PATHWAY	0.000474909	0.00660545	0.622402	1.90111
GO_FORMATION_OF_PRIMARY_GERM_LAYER	0.000469925	0.00660545	0.595484	1.83452
GO_POSITIVE_REGULATION_OF_VASCULATURE_DEVELOPMENT	0.000474909	0.00660545	0.625602	1.91089
GO_LEARNING	0.000474909	0.00660545	0.617847	1.89059
GO_CYTOSOLIC_LARGE_RIBOSOMAL_SUBUNIT	0.000474909	0.00660545	0.614043	1.87895
GO_GROWTH_FACTOR_BINDING	0.000471032	0.00660545	0.597279	1.83487
GO_REGULATION_OF_DNA_TEMPLATED_TRANSCRIPTION_IN_RESPONSE_TO_STRESS	0.000477099	0.00661961	0.626075	1.90573
GO_SIGNALING_RECEPTOR_ACTIVITY	0.000483092	0.00668632	0.388157	1.48794
GO_LYMPHOCYTE_COSTIMULATION	0.000484888	0.00669477	0.6355	1.88911
REACTOME_NEGATIVE REGULATION OF MAPK PATHWAY_REACTOME_R-HSA-5675221.1	0.000498008	0.00685915	0.675999	1.94233
REACTOME_ECM PROTEOGLYCANS_REACTOME DATABASE ID RELEASE 60_3000178	0.000523104	0.00699992	0.766245	1.96702
REACTOME_DOWNSTREAM SIGNAL TRANSDUCTION_REACTOME DATABASE ID RELEASE 60_186763	0.000509684	0.00699992	0.416552	1.54891
BIOCARTA_VIP_PATHWAY	0.000523104	0.00699992	0.755418	1.93922
PID_IL12_STAT4_PATHWAY	0.000523104	0.00699992	0.766274	1.96709
GO_POSITIVE_REGULATION_OF_EPITHELIAL_CELL_DIFFERENTIATION	0.000516262	0.00699992	0.726851	1.92663
GO_RESPONSE_TO_METAL_ION	0.000521376	0.00699992	0.4393	1.60405
GO_REGULATION_OF_INTERLEUKIN_1_BETA_PRODUCTION	0.000519481	0.00699992	0.738697	1.94197
GO_REGULATION_OF_SMOOTH_MUSCLE_CELL_MIGRATION	0.000516262	0.00699992	0.736633	1.95256
GO_POSITIVE_REGULATION_OF_CYTOKINE_PRODUCTION	0.000516329	0.00699992	0.431333	1.58945
GO_CELLULAR_RESPONSE_TO_GLUCOSE_STARVATION	0.000513259	0.00699992	0.719328	1.93396
GO_HEAD_MORPHOGENESIS	0.000523104	0.00699992	0.767567	1.97041
GO_SECRETORY_GRANULE_LUMEN	0.000522102	0.00699992	0.744376	1.94042
GO_REGULATION_OF_STRESS_ACTIVATED_PROTEIN_KINASE_SIGNALING_CASCADE	0.000552715	0.00737868	0.48264	1.69759
GO_MYELOID_CELL_DIFFERENTIATION	0.00055788	0.00743007	0.488375	1.69735
SIGDB_GC_B_cell_U133Plus	0.000564016	0.00749411	-0.460547	-2.00939
PANTHER_APOPTOSIS SIGNALING PATHWAY_PANTHER PATHWAY_P00006	0.000580973	0.0077013	0.523979	1.74921
GO_CIRCADIAN_RHYTHM	0.000589971	0.00780226	0.526911	1.73695
GO_CELL_SUBSTRATE_ADHESION	0.000593912	0.00783056	0.5231	1.71258
ONCO_RB_DN.V1_DN	0.000594884	0.00783056	0.52694	1.72262
GO_RESPONSE_TO_FIBROBLAST_GROWTH_FACTOR	0.000617475	0.00810902	0.572244	1.8049
GO_MYELOID_LEUKOCYTE_DIFFERENTIATION	0.00062461	0.00818369	0.567319	1.77309
REACTOME_RIBOSOMAL SCANNING AND START CODON RECOGNITION_REACTOME_R-HSA-72702.3	0.000633212	0.00825808	0.592847	1.81409
REACTOME_TRANSLATION INITIATION COMPLEX FORMATION_REACTOME DATABASE ID RELEASE 60_72649	0.000633212	0.00825808	0.59254	1.81315
SIGDB_Splenic_marginal_zone_Bcell_gt_GC_Bcell	0.000636132	0.00827705	0.603002	1.8355
REACTOME_SIGNALING BY VEGF_REACTOME_R-HSA-194138.1	0.000641519	0.00830885	0.420782	1.55474
GO_RESPONSE_TO_OXIDATIVE_STRESS	0.000641026	0.00830885	0.422383	1.56501
GO_CIRCADIAN_REGULATION_OF_GENE_EXPRESSION	0.000646099	0.00834902	0.619982	1.84684
GO_REGULATION_OF_ENDOTHELIAL_CELL_PROLIFERATION	0.000658111	0.00848483	0.651362	1.88321
REACTOME_INTERLEUKIN-3, 5 AND GM-CSF SIGNALING_REACTOME_R-HSA-512988.3	0.000660851	0.00850074	0.442189	1.60105
GO_REGULATION_OF_LYMPHOCYTE_APOPTOTIC_PROCESS	0.000668784	0.00858324	0.662552	1.88646
GO_VESICLE_LUMEN	0.000679348	0.00869904	0.699762	1.92338
GO_RESPONSE_TO_INSULIN	0.000696476	0.00885811	0.483776	1.68849
XCELL_Erythrocytes_HPCA_7_Xcell	0.000693963	0.00885811	-0.415532	-1.62334
SIGDB_Tcell_cytokine_induced_prolif	0.000696379	0.00885811	0.742596	1.91872
GO_REGULATION_OF_T_CELL_APOPTOTIC_PROCESS	0.000703977	0.0089334	0.752971	1.91197
PID_GLYPICAN_1PATHWAY	0.000710858	0.00894035	0.780031	1.91998
PID_TCR_CALCIUM_PATHWAY	0.000709975	0.00894035	0.758452	1.88545
GO_GLIAL_CELL_MIGRATION	0.000710858	0.00894035	0.781027	1.92243
GO_PLATELET_ALPHA_GRANULE_LUMEN	0.000710858	0.00894035	0.773354	1.90354
GO_REGULATION_OF_GROWTH	0.000717189	0.00899992	0.379529	1.46227
GO_G_PROTEIN_COUPLED_RECEPTOR_BINDING	0.000725689	0.0090864	0.513745	1.72183
GO_REPLACEMENT_OSSIFICATION	0.000730594	0.00910742	0.802657	1.88484
GO_EMBRYONIC_PLACENTA_MORPHOGENESIS	0.000730594	0.00910742	0.801134	1.88126
HALLMARK_KRAS_SIGNALING_UP	0.000734538	0.00913642	0.517464	1.71624
REACTOME_UNFOLDED PROTEIN RESPONSE (UPR)_REACTOME_R-HSA-381119.2	0.000743937	0.00921275	0.521047	1.69863
BIOCARTA_MAPK_PATHWAY	0.000743937	0.00921275	0.523738	1.7074
ONCO_NOTCH_DN.V1_DN	0.000747049	0.00923104	0.531028	1.72549
KEGG_TOLL_LIKE_RECEPTOR_SIGNALING_PATHWAY	0.000757002	0.00933361	0.542527	1.74789
REACTOME_DAP12 INTERACTIONS_REACTOME DATABASE ID RELEASE 60_2172127	0.000764331	0.00940344	0.410893	1.52758
KEGG_PATHWAYS_IN_CANCER	0.000776297	0.0095243	0.432386	1.58805
GO_OVULATION_CYCLE	0.000780884	0.0095243	0.570924	1.766
GO_KINASE_ACTIVITY	0.000780901	0.0095243	0.351675	1.39529
GO_GLYCOSAMINOGLYCAN_BINDING	0.000780884	0.0095243	0.57199	1.7693
GO_PLATELET_DEGRANULATION	0.000797703	0.00970825	0.607631	1.83708
GO_OVULATION_CYCLE_PROCESS	0.000801925	0.00973864	0.601483	1.80864
GO_NEGATIVE_REGULATION_OF_LEUKOCYTE_DIFFERENTIATION	0.000816593	0.0098955	0.641819	1.87452
GO_CELL_PROLIFERATION	0.000825277	0.00997897	0.367663	1.42677
ONCO_CAMP_UP.V1_DN	0.000827016	0.00997897	0.472203	1.66592
GO_POSITIVE_REGULATION_OF_SMOOTH_MUSCLE_CELL_PROLIFERATION	0.000835981	0.00998914	0.657008	1.87067
GO_RESPONSE_TO_TOPOLOGICALLY_INCORRECT_PROTEIN	0.000836703	0.00998914	0.480637	1.68162
GO_DIVALENT_INORGANIC_CATION_TRANSPORT	0.000836353	0.00998914	0.478323	1.67105
XCELL_Macrophages_M1_BP_4_Xcell	0.000831601	0.00998914	0.47761	1.67779
SIGDB_Blimp_Bcell_repressed	0.000834725	0.00998914	-0.523827	-1.81207
REACTOME_CYTOSOLIC TRNA AMINOACYLATION_REACTOME_R-HSA-379716.1	0.000870171	0.0103333	0.727912	1.8975
GO_PROTEIN_KINASE_B_SIGNALING	0.00087184	0.0103333	0.747176	1.91806
GO_REGULATION_OF_MUSCLE_SYSTEM_PROCESS	0.000872854	0.0103333	0.509588	1.70485
GO_REGULATION_OF_RESPONSE_TO_REACTIVE_OXYGEN_SPECIES	0.000870171	0.0103333	0.729628	1.90197
REACTOME_INTERLEUKIN-10 SIGNALING_REACTOME DATABASE ID RELEASE 60_6783783	0.000879972	0.0103958	0.733511	1.86256
GO_REGULATION_OF_LYMPHOCYTE_MIGRATION	0.000888573	0.0104755	0.762187	1.87606
GO_STRESS_ACTIVATED_PROTEIN_KINASE_SIGNALING_CASCADE	0.000890869	0.0104807	0.519679	1.70138
KEGG_T_CELL_RECEPTOR_SIGNALING_PATHWAY	0.000904023	0.0106133	0.535211	1.72867
XCELL_Th1_cells_Xcell_Bindea	0.000913242	0.0106993	0.792869	1.86185
GO_POSITIVE_REGULATION_OF_PROTEIN_SERINE_THREONINE_KINASE_ACTIVITY	0.000922388	0.0107841	0.436582	1.58616
REACTOME_FORMATION OF THE TERNARY COMPLEX, AND SUBSEQUENTLY, THE 43S COMPLEX_REACTOME_R-HSA-72695.2	0.00096231	0.0112276	0.594917	1.7889
GO_POSITIVE_REGULATION_OF_PROTEIN_COMPLEX_ASSEMBLY	0.000967252	0.0112388	0.471994	1.66349
GO_MUSCLE_SYSTEM_PROCESS	0.000966851	0.0112388	0.470745	1.65691
REACTOME_SIGNALING BY MET_REACTOME DATABASE ID RELEASE 60_6806834	0.000969775	0.011245	0.623496	1.85343
ONCO_CSR_EARLY_UP.V1_DN	0.000976245	0.0112968	-0.447502	-1.69811
GO_EXTRACELLULAR_STRUCTURE_ORGANIZATION	0.000979021	0.0113058	0.483373	1.67711
ONCO_AKT_UP.V1_UP	0.000993895	0.0114308	0.491544	1.6816
SIGDB_MHC_classII_DLBCL	0.000993789	0.0114308	-0.629865	-1.96148
REACTOME_GPCR LIGAND BINDING_REACTOME DATABASE ID RELEASE 60_500792	0.00100589	0.0115235	0.506308	1.71216
GO_PERIPHERAL_NERVOUS_SYSTEM_DEVELOPMENT	0.00100604	0.0115235	0.665724	1.87732
GO_POSITIVE_REGULATION_OF_WOUND_HEALING	0.00103896	0.0118765	0.70724	1.85928
REACTOME_PERK REGULATES GENE EXPRESSION_REACTOME DATABASE ID RELEASE 60_381042	0.00104457	0.0119165	0.731541	1.89016
GO_POSITIVE_REGULATION_OF_CELL_PROJECTION_ORGANIZATION	0.00104794	0.0119309	0.434814	1.58478
GO_LEUKOCYTE_DIFFERENTIATION	0.00106185	0.012065	0.437467	1.58084
ONCO_MTOR_UP.N4.V1_DN	0.00107143	0.0121493	-0.385984	-1.53828
GO_CELL_PART_MORPHOGENESIS	0.00107772	0.0121961	0.379611	1.46033
GO_BLOOD_VESSEL_REMODELING	0.00108755	0.0122338	0.787432	1.87859
GO_RESPONSE_TO_MINERALOCORTICOID	0.00108755	0.0122338	0.787275	1.87821
SIGDB_NFKB_K1106	0.00108755	0.0122338	0.801347	1.91178
GO_REGULATION_OF_METAL_ION_TRANSPORT	0.00109634	0.0122595	0.460147	1.63135
GO_POSITIVE_REGULATION_OF_ESTABLISHMENT_OF_PROTEIN_LOCALIZATION	0.00109237	0.0122595	0.386511	1.47724
GO_SECRETORY_GRANULE	0.00109574	0.0122595	0.451371	1.6043
GO_REGULATION_OF_GLIOGENESIS	0.00113067	0.0126184	0.607111	1.80849
GO_CYTOKINE_MEDIATED_SIGNALING_PATHWAY	0.00113307	0.0126202	0.406199	1.51955
REACTOME_NONSENSE MEDIATED DECAY (NMD) ENHANCED BY THE EXON JUNCTION COMPLEX (EJC)_REACTOME DATABASE ID RELEASE 60_975957	0.00114188	0.0126585	0.494084	1.68432
REACTOME_NONSENSE-MEDIATED DECAY (NMD)_REACTOME_R-HSA-927802.2	0.00114188	0.0126585	0.494084	1.68432
GO_POSITIVE_REGULATION_OF_OSSIFICATION	0.00114323	0.0126585	0.630047	1.84014
GO_REGULATION_OF_CALCIUM_MEDIATED_SIGNALING	0.00116202	0.0128413	0.640599	1.84062
GO_STEM_CELL_DIFFERENTIATION	0.00118782	0.0131009	0.51238	1.67748
REACTOME_FCERI MEDIATED MAPK ACTIVATION_REACTOME_R-HSA-2871796.1	0.00119458	0.0131318	0.44351	1.60038
ONCO_PKCA_DN.V1_DN	0.00119528	0.0131318	0.519615	1.68841
REACTOME_CD28 CO-STIMULATION_REACTOME_R-HSA-389356.1	0.00120461	0.0131321	0.694645	1.84126
ST_TUMOR_NECROSIS_FACTOR_PATHWAY	0.00119986	0.0131321	0.701441	1.87291
XCELL_Memory_B_cells_HPCA_4_Xcell	0.00120279	0.0131321	-0.63474	-1.86731
XCELL_Memory_B_cells_HPCA_8_Xcell	0.00120279	0.0131321	-0.63474	-1.86731
GO_AXONEME_ASSEMBLY	0.00123218	0.0134068	0.751239	1.88928
IOB_CCR1_IOB_CCR1	0.001244	0.0134576	0.753975	1.85584
REACTOME_ELASTIC FIBRE FORMATION_REACTOME_R-HSA-1566948.1	0.001244	0.0134576	0.758289	1.86646
SIGDB_Lymph_node_LymphDx	0.00124246	0.0134576	0.748588	1.86093
GO_POSITIVE_REGULATION_OF_CELLULAR_PROTEIN_LOCALIZATION	0.0012536	0.0135356	0.403918	1.51315
GO_POSITIVE_REGULATION_OF_CELLULAR_COMPONENT_BIOGENESIS	0.00125865	0.0135642	0.404323	1.51256
GO_CALCIUM_MEDIATED_SIGNALING	0.00126642	0.0135957	0.581427	1.77914
GO_MODULATION_OF_TRANSCRIPTION_IN_OTHER_ORGANISM_INVOLVED_IN_SYMBIOTIC_INTERACTION	0.00126881	0.0135957	0.781579	1.86462
GO_NEGATIVE_REGULATION_OF_INTERFERON_GAMMA_PRODUCTION	0.00126881	0.0135957	0.781625	1.86473
GO_REGULATION_OF_DEFENSE_RESPONSE	0.00127212	0.0136054	0.362158	1.4174
GO_POSITIVE_REGULATION_OF_SECRETION	0.00132802	0.014123	0.432145	1.56155
ONCO_JNK_DN.V1_UP	0.00132314	0.014123	0.509837	1.68579
SIGDB_Thymic_SP_CD4+Tcell_gt_Thymic_DP_Tcell	0.00132743	0.014123	0.509836	1.68066
GO_REGULATION_OF_EPIDERMIS_DEVELOPMENT	0.00134885	0.0143175	0.658951	1.84474
REACTOME_GRB2 EVENTS IN EGFR SIGNALING_REACTOME DATABASE ID RELEASE 60_179812	0.00136968	0.0143498	0.447206	1.5895
REACTOME_RAF MAP KINASE CASCADE_REACTOME_R-HSA-5673001.3	0.00136968	0.0143498	0.447206	1.5895
REACTOME_SOS-MEDIATED SIGNALLING_REACTOME DATABASE ID RELEASE 60_112412	0.00136968	0.0143498	0.447206	1.5895
REACTOME_SHC1 EVENTS IN EGFR SIGNALING_REACTOME_R-HSA-180336.1	0.00136968	0.0143498	0.447206	1.5895
GO_CIRCULATORY_SYSTEM_PROCESS	0.00136855	0.0143498	0.450486	1.59908
GO_POSITIVE_REGULATION_OF_ENDOTHELIAL_CELL_PROLIFERATION	0.0013587	0.0143498	0.672191	1.84759
GO_APICAL_PART_OF_CELL	0.00135483	0.0143498	0.447788	1.60102
PID_AMB2_NEUTROPHILS_PATHWAY	0.00138528	0.0144865	0.701685	1.84467
XCELL_Memory_B_cells_HPCA_6_Xcell	0.00138927	0.0145014	-0.513471	-1.7599
GO_NEGATIVE_REGULATION_OF_HEMOPOIESIS	0.00139557	0.0145401	0.552954	1.73842
PID_SMAD2_3NUCLEAR_PATHWAY	0.00140209	0.0145812	0.555605	1.74122
GO_INTRINSIC_APOPTOTIC_SIGNALING_PATHWAY	0.00140964	0.0146328	0.48113	1.66197
REACTOME_SIGNALING BY TYPE 1 INSULIN-LIKE GROWTH FACTOR 1 RECEPTOR (IGF1R)_REACTOME DATABASE ID RELEASE 60_2404192	0.00141862	0.0146858	0.423591	1.55541
GO_POSITIVE_REGULATION_OF_CALCIUM_MEDIATED_SIGNALING	0.00141995	0.0146858	0.742275	1.84523
REACTOME_HEMOSTASIS_REACTOME DATABASE ID RELEASE 60_109582	0.00143885	0.0148541	0.37986	1.46033
REACTOME_SIGNALING BY NGF_REACTOME DATABASE ID RELEASE 60_166520	0.00144928	0.0149344	0.382013	1.46439
GO_CELLULAR_RESPONSE_TO_ACID_CHEMICAL	0.0014839	0.0152634	0.513792	1.67787
XCELL_naive_B_cells_HPCA_9_Xcell	0.00149217	0.0153205	-0.598905	-1.87789
REACTOME_ERK1 ERK2 PATHWAY_REACTOME DATABASE ID RELEASE 60_5684996	0.00149497	0.0153214	0.447923	1.59886
GO_REGULATION_OF_ANATOMICAL_STRUCTURE_SIZE	0.00151038	0.0154234	0.401552	1.50219
GO_REGULATION_OF_IMMUNE_EFFECTOR_PROCESS	0.00151038	0.0154234	0.401699	1.50274
REACTOME_SIGNALING BY PDGF_REACTOME_R-HSA-186797.3	0.00152072	0.0155009	0.401732	1.49845
REACTOME_DAP12 SIGNALING_REACTOME_R-HSA-2424491.1	0.00153433	0.0155834	0.405003	1.50318
GO_LABYRINTHINE_LAYER_DEVELOPMENT	0.00153374	0.0155834	0.668436	1.8243
GO_PLATELET_ALPHA_GRANULE	0.00153846	0.0155973	0.686965	1.8603
GO_REGULATION_OF_PROTEIN_KINASE_B_SIGNALING	0.00154416	0.015627	0.548291	1.73807
GO_APOPTOTIC_SIGNALING_PATHWAY	0.00154859	0.0156438	0.417776	1.53737
REACTOME_AXON GUIDANCE_REACTOME DATABASE ID RELEASE 60_422475	0.00157024	0.0157778	0.380412	1.45771
GO_CELLULAR_RESPONSE_TO_AMINO_ACID_STARVATION	0.00156931	0.0157778	0.712571	1.82923
GO_POST_EMBRYONIC_DEVELOPMENT	0.00157011	0.0157778	0.572262	1.75802
HALLMARK_COAGULATION	0.00158303	0.0158781	0.574267	1.75408
GO_ENZYME_INHIBITOR_ACTIVITY	0.0015932	0.0159518	0.435425	1.5714
GO_PEPTIDYL_TYROSINE_MODIFICATION	0.00159652	0.0159567	0.500075	1.67602
CIBERSORT_NK_cells_activated	0.00159943	0.0159576	0.74611	1.83648
GO_POSITIVE_REGULATION_OF_NEURON_DEATH	0.00160385	0.0159734	0.59053	1.77571
GO_TRANSCRIPTION_FACTOR_ACTIVITY_RNA_POLYMERASE_II_DISTAL_ENHANCER_SEQUENCE_SPECIFIC_BINDING	0.00161629	0.016069	0.602727	1.79169
GO_EXCRETION	0.00164384	0.0162553	0.782228	1.83686
GO_REGULATION_OF_LYMPHOCYTE_DIFFERENTIATION	0.00164942	0.0162553	0.517995	1.67789
GO_POSITIVE_REGULATION_OF_PROTEIN_KINASE_B_SIGNALING	0.00164069	0.0162553	0.624536	1.81418
GO_REGULATION_OF_ORGAN_MORPHOGENESIS	0.00164858	0.0162553	0.453742	1.6033
SIGDB_BCL6_repressed	0.00164384	0.0162553	0.783757	1.84045
REACTOME_SIGNALING BY EGFR_REACTOME_R-HSA-177929.1	0.00165268	0.0162591	0.402831	1.50121
REACTOME_VEGFA-VEGFR2 PATHWAY_REACTOME_R-HSA-4420097.3	0.00166945	0.0163954	0.409452	1.51229
GO_REGULATED_EXOCYTOSIS	0.00169324	0.0166002	0.476317	1.64036
REACTOME_INTERLEUKIN-2 SIGNALING_REACTOME DATABASE ID RELEASE 60_451927	0.00172757	0.0168491	0.434587	1.56608
REACTOME_CIRCADIAN CLOCK_REACTOME_R-HSA-400253.1	0.00172712	0.0168491	0.569723	1.75022
XCELL_Monocytes_BP_3_Xcell	0.00172712	0.0168491	0.569844	1.75059
XCELL_DC_BP_6_Xcell	0.00178068	0.0173371	0.511503	1.6704
GO_HEPARIN_BINDING	0.00179036	0.0174014	0.615785	1.81444
ONCO_KRAS.BREAST_UP.V1_UP	0.00179856	0.017451	0.613171	1.79605
REACTOME_INSULIN RECEPTOR SIGNALLING CASCADE_REACTOME_R-HSA-74751.3	0.00181747	0.0175441	0.418068	1.53072
REACTOME_IRS-MEDIATED SIGNALLING_REACTOME_R-HSA-112399.2	0.00181747	0.0175441	0.418068	1.53072
GO_POSITIVE_REGULATION_OF_MAP_KINASE_ACTIVITY	0.00181311	0.0175441	0.465573	1.61811
GO_COGNITION	0.00183099	0.0176443	0.474383	1.6361
GO_MUSCLE_CONTRACTION	0.0018458	0.0177568	0.478658	1.63751
GO_REGULATION_OF_MYOTUBE_DIFFERENTIATION	0.00185466	0.0177815	0.652991	1.82805
GO_ODONTOGENESIS_OF_DENTIN_CONTAINING_TOOTH	0.00185466	0.0177815	0.649764	1.81902
REACTOME_FRS2-MEDIATED ACTIVATION_REACTOME DATABASE ID RELEASE 60_170968	0.00190321	0.0181851	0.443563	1.5821
REACTOME_PROLONGED ERK ACTIVATION EVENTS_REACTOME_R-HSA-169893.1	0.00190062	0.0181851	0.440814	1.57454
GO_DEVELOPMENTAL_GROWTH_INVOLVED_IN_MORPHOGENESIS	0.0019084	0.0181946	0.57671	1.75547
GO_PROTEIN_TYROSINE_KINASE_ACTIVITY	0.00191064	0.0181946	0.500835	1.65868
XCELL_CD8+_Tem_BP_2_Xcell	0.00191805	0.0182344	0.706979	1.81487
KEGG_COMPLEMENT_AND_COAGULATION_CASCADES	0.00193628	0.0183288	0.736025	1.85102
GO_REGULATION_OF_PROTEIN_SECRETION	0.00193449	0.0183288	0.419067	1.5388
GO_OSSIFICATION	0.00193772	0.0183288	0.459294	1.61264
ONCO_PRC1_BMI_UP.V1_DN	0.00194233	0.0183417	0.512416	1.66502
GO_NEGATIVE_REGULATION_OF_CYTOKINE_PRODUCTION	0.00196629	0.018537	0.4672	1.61669
GO_NEGATIVE_REGULATION_OF_SMOOTH_MUSCLE_CELL_PROLIFERATION	0.00199384	0.0186752	0.764632	1.82419
GO_REGULATION_OF_MUSCLE_CONTRACTION	0.00200679	0.0186752	0.547011	1.72531
GO_EXTRINSIC_APOPTOTIC_SIGNALING_PATHWAY	0.00200092	0.0186752	0.541236	1.71946
GO_DIGESTIVE_SYSTEM_DEVELOPMENT	0.00200741	0.0186752	0.542282	1.71902
GO_CELLULAR_CHEMICAL_HOMEOSTASIS	0.00199526	0.0186752	0.399204	1.50058
GO_REGULATION_OF_INTRINSIC_APOPTOTIC_SIGNALING_PATHWAY	0.00199829	0.0186752	0.485519	1.65512
SIGDB_HIF1alpha_2x_Up	0.00199203	0.0186752	0.621632	1.78612
SIGDB_KRAS_Up	0.00199203	0.0186752	0.622413	1.78837
PID_IL6_7_PATHWAY	0.00201207	0.0186878	0.641376	1.80866
GO_RESPONSE_TO_AMINO_ACID	0.00202524	0.0187792	0.542359	1.69971
REACTOME_ARMS-MEDIATED ACTIVATION_REACTOME DATABASE ID RELEASE 60_170984	0.00204165	0.0189003	0.444423	1.58397
REACTOME_SIGNALLING TO P38 VIA RIT AND RIN_REACTOME_R-HSA-187706.1	0.00204638	0.0189131	0.442086	1.57408
REACTOME_IGF1R SIGNALING CASCADE_REACTOME DATABASE ID RELEASE 60_2428924	0.00206692	0.0190153	0.416711	1.52899
REACTOME_IRS-RELATED EVENTS TRIGGERED BY IGF1R_REACTOME DATABASE ID RELEASE 60_2428928	0.00206692	0.0190153	0.416711	1.52899
GO_POSITIVE_REGULATION_OF_NEURON_PROJECTION_DEVELOPMENT	0.00206754	0.0190153	0.452311	1.59574
PID_AVB3_OPN_PATHWAY	0.00207792	0.0190797	0.690525	1.81533
GO_CELLULAR_RESPONSE_TO_NITROGEN_COMPOUND	0.00209902	0.0192422	0.391049	1.4784
REACTOME_ATF4 ACTIVATES GENES_REACTOME DATABASE ID RELEASE 60_380994	0.0021123	0.0192701	0.727373	1.82926
REACTOME_EXTRACELLULAR MATRIX ORGANIZATION_REACTOME_R-HSA-1474244.2	0.00211208	0.0192701	0.472053	1.62551
GO_NEGATIVE_REGULATION_OF_CYTOKINE_SECRETION	0.00211193	0.0192701	0.713207	1.811
GO_REGULATION_OF_RESPONSE_TO_OXIDATIVE_STRESS	0.00211589	0.0192716	0.609279	1.79527
REACTOME_RESPONSE TO ELEVATED PLATELET CYTOSOLIC CA2+_REACTOME DATABASE ID RELEASE 60_76005	0.00212121	0.019289	0.520113	1.67214
BIOCARTA_KERATINOCYTE_PATHWAY	0.00213886	0.0194182	0.618113	1.78708
GO_SKELETAL_SYSTEM_MORPHOGENESIS	0.00217865	0.0197477	0.497591	1.66111
GO_KINASE_INHIBITOR_ACTIVITY	0.00219298	0.0198458	0.555126	1.71019
GO_RESPONSE_TO_TRANSFORMING_GROWTH_FACTOR_BETA	0.00220426	0.0199159	0.503772	1.66367
GO_SKELETAL_MUSCLE_CELL_DIFFERENTIATION	0.00220788	0.0199168	0.65293	1.79465
GO_POSITIVE_REGULATION_OF_TRANSFERASE_ACTIVITY	0.00222352	0.0200259	0.361222	1.40573
GO_METAL_ION_TRANSPORT	0.00223964	0.0201389	0.396117	1.49112
SIGDB_Stromal_connective_tissue_Node1643	0.00225108	0.0202096	0.688991	1.8113
GO_HISTONE_ACETYLTRANSFERASE_BINDING	0.00226678	0.0203183	0.70439	1.80823
GO_POSITIVE_REGULATION_OF_CYTOKINE_SECRETION	0.00227865	0.0203923	0.605409	1.78387
GO_GUANYL_NUCLEOTIDE_BINDING	0.00228484	0.0203975	0.400146	1.49167
HALLMARK_TGF_BETA_SIGNALING	0.00228646	0.0203975	0.61124	1.78521
GO_REGULATION_OF_CELL_MORPHOGENESIS	0.00229496	0.0204411	0.375285	1.43807
REACTOME_GASTRIN-CREB SIGNALLING PATHWAY VIA PKC AND MAPK_REACTOME_R-HSA-881907.1	0.00231095	0.0204755	0.405355	1.49726
GO_CONNECTIVE_TISSUE_DEVELOPMENT	0.00230914	0.0204755	0.494098	1.66703
GO_SENSORY_ORGAN_DEVELOPMENT	0.00230947	0.0204755	0.406403	1.5023
GO_POSITIVE_REGULATION_OF_DEFENSE_RESPONSE	0.00231333	0.0204755	0.409064	1.51096
GO_REGULATION_OF_SODIUM_ION_TRANSPORT	0.00232404	0.020506	0.618147	1.77611
GO_MICROVILLUS	0.00232404	0.020506	0.618183	1.77621
GO_PERINUCLEAR_REGION_OF_CYTOPLASM	0.00233945	0.0206098	0.35958	1.40019
GO_POSITIVE_REGULATION_OF_OSTEOBLAST_DIFFERENTIATION	0.00234742	0.0206478	0.633979	1.7878
GO_RESPONSE_TO_PROGESTERONE	0.00239316	0.0210174	0.666293	1.80432
GO_RIBOSOMAL_LARGE_SUBUNIT_BIOGENESIS	0.00242444	0.021259	0.59234	1.76081
GO_NEGATIVE_REGULATION_OF_MAPK_CASCADE	0.00244288	0.0213875	0.492529	1.66556
IOB_TGF_BETA_RECEPTOR_IOB_TGF_BETA_RECEPTOR	0.00244998	0.0214165	0.438137	1.56157
GO_REGULATION_OF_CELL_MORPHOGENESIS_INVOLVED_IN_DIFFERENTIATION	0.00247042	0.0215618	0.416695	1.52404
REACTOME_MAPK FAMILY SIGNALING CASCADES_REACTOME DATABASE ID RELEASE 60_5683057	0.00250627	0.0218409	0.423479	1.53967
SIGDB_Tcell_cytokine_induced_PMBConly_Iinduced	0.00255624	0.022242	0.660344	1.80221
GO_REGULATION_OF_EPITHELIAL_CELL_APOPTOTIC_PROCESS	0.00257113	0.0223372	0.664983	1.77556
GO_POSITIVE_REGULATION_OF_GLIOGENESIS	0.00261051	0.0226098	0.684983	1.7856
GO_RIBOSOMAL_SUBUNIT	0.00261025	0.0226098	0.44433	1.57336
GO_POSITIVE_REGULATION_OF_GROWTH	0.0026283	0.0226942	0.454051	1.59321
GO_HEART_PROCESS	0.0026251	0.0226942	0.605899	1.76004
REACTOME_RET SIGNALING_REACTOME DATABASE ID RELEASE 60_8853659	0.00265675	0.0228556	0.428999	1.54671
GO_RESPONSE_TO_ACTIVITY	0.00265913	0.0228556	0.620928	1.7794
GO_GROWTH_FACTOR_RECEPTOR_BINDING	0.00265501	0.0228556	0.551091	1.70465
GO_REGULATION_OF_BODY_FLUID_LEVELS	0.00267312	0.0229409	0.398744	1.48395
GO_REGULATION_OF_NEURON_PROJECTION_DEVELOPMENT	0.00269093	0.0230587	0.400381	1.48403
REACTOME_SIGNALLING TO RAS_REACTOME DATABASE ID RELEASE 60_167044	0.00269724	0.0230777	0.434664	1.55781
GO_POSITIVE_REGULATION_OF_CELL_MORPHOGENESIS_INVOLVED_IN_DIFFERENTIATION	0.00271196	0.0231686	0.476579	1.62464
PID_P38_ALPHA_BETA_PATHWAY	0.00273504	0.0233305	0.662884	1.79509
REACTOME_NGF SIGNALLING VIA TRKA FROM THE PLASMA MEMBRANE_REACTOME_R-HSA-187037.1	0.00274212	0.0233556	0.394959	1.48358
SIGDB_Proliferation_Node1606	0.0027477	0.0233678	0.588478	1.74933
REACTOME_CELL SURFACE INTERACTIONS AT THE VASCULAR WALL_REACTOME DATABASE ID RELEASE 60_202733	0.00277051	0.0234559	0.528329	1.67845
REACTOME_NONHOMOLOGOUS END-JOINING (NHEJ)_REACTOME DATABASE ID RELEASE 60_5693571	0.00276521	0.0234559	-0.557655	-1.76909
GO_SECRETION_BY_CELL	0.00277008	0.0234559	0.395827	1.48064
GO_POSITIVE_REGULATION_OF_LIPID_METABOLIC_PROCESS	0.00277949	0.0234616	0.532355	1.68755
ONCO_CAHOY_ASTROGLIAL	0.00277642	0.0234616	0.60415	1.7645
GO_CILIUM_MOVEMENT	0.0028399	0.0239357	0.724835	1.80188
GO_ION_HOMEOSTASIS	0.00285537	0.0240302	0.389312	1.46765
GO_EPITHELIAL_CELL_DEVELOPMENT	0.00287398	0.0241508	0.486904	1.64654
GO_CHEMICAL_HOMEOSTASIS	0.00289788	0.0243155	0.352067	1.37663
PID_MYC_REPRESS_PATHWAY	0.00290745	0.0243596	0.591144	1.76093
GO_PROTEASE_BINDING	0.00293754	0.0245752	0.536571	1.69554
GO_INACTIVATION_OF_MAPK_ACTIVITY	0.00295961	0.0246867	0.691877	1.78767
GO_LACTATION	0.00295961	0.0246867	0.69046	1.78401
REACTOME_VEGFR2 MEDIATED CELL PROLIFERATION_REACTOME_R-HSA-5218921.2	0.00296696	0.0247115	0.431812	1.54759
PANTHER_INFLAMMATION MEDIATED BY CHEMOKINE AND CYTOKINE SIGNALING PATHWAY_PANTHER PATHWAY_P00031	0.00298168	0.0247976	0.466307	1.59526
GO_POSITIVE_REGULATION_OF_EPITHELIAL_CELL_MIGRATION	0.00300776	0.0249777	0.556577	1.7031
REACTOME_TRAF6 MEDIATED INDUCTION OF PROINFLAMMATORY CYTOKINES_REACTOME DATABASE ID RELEASE 60_168180	0.0030303	0.0251279	0.51202	1.64612
GO_LIPOSACCHARIDE_METABOLIC_PROCESS	0.00304785	0.0252364	-0.440207	-1.60529
GO_NEGATIVE_REGULATION_OF_CELL_ADHESION	0.00308989	0.025547	0.454633	1.57343
HALLMARK_XENOBIOTIC_METABOLISM	0.00309859	0.0255658	0.457374	1.57743
HALLMARK_ALLOGRAFT_REJECTION	0.00310121	0.0255658	0.457925	1.58181
GO_NEGATIVE_REGULATION_OF_CELL_CELL_ADHESION	0.00311619	0.0256518	0.501426	1.63749
GO_MORPHOGENESIS_OF_A_BRANCHING_STRUCTURE	0.00312314	0.0256716	0.500642	1.63664
SIGDB_Tcell_PIrep_CsAup4x	0.00313972	0.0257703	-0.694254	-1.8185
GO_REGULATION_OF_BINDING	0.0031525	0.0258377	0.417028	1.51813
GO_POSITIVE_REGULATION_OF_CELL_GROWTH	0.00322061	0.0263577	0.491027	1.63186
REACTOME_INTERLEUKIN RECEPTOR SHC SIGNALING_REACTOME_R-HSA-912526.3	0.00323668	0.0264126	0.428373	1.53526
GO_CORE_PROMOTER_SEQUENCE_SPECIFIC_DNA_BINDING	0.00323226	0.0264126	0.523044	1.66166
GO_REGULATION_OF_ION_TRANSPORT	0.00324392	0.0264335	0.392271	1.47258
XCELL_Monocytes_BP_9_Xcell	0.00325098	0.0264528	0.585461	1.73183
GO_EXOCRINE_SYSTEM_DEVELOPMENT	0.00331299	0.0269186	0.695268	1.78481
REACTOME_BMAL1:CLOCK,NPAS2 ACTIVATES CIRCADIAN GENE EXPRESSION_REACTOME_R-HSA-1368108.3	0.00335345	0.0272083	0.62378	1.75904
GO_SALIVARY_GLAND_DEVELOPMENT	0.00337658	0.0273566	0.729922	1.79664
PID_PDGFRB_PATHWAY	0.00339175	0.0274008	0.462314	1.58664
GO_REGULATION_OF_JNK_CASCADE	0.00338744	0.0274008	0.460443	1.58263
KEGG_ECM_RECEPTOR_INTERACTION	0.00340832	0.0274936	0.65479	1.78705
ONCO_ESC_J1_UP_LATE.V1_UP	0.00341297	0.0274936	0.499685	1.6318
GO_POSITIVE_REGULATION_OF_PROTEIN_SECRETION	0.00342564	0.0275172	0.470976	1.60554
GO_REGULATION_OF_TRANSMEMBRANE_RECEPTOR_PROTEIN_SERINE_THREONINE_KINASE_SIGNALING_PATHWAY	0.00342564	0.0275172	0.471125	1.60605
REACTOME_PLATELET DEGRANULATION_REACTOME_R-HSA-114608.3	0.00352923	0.028309	0.519087	1.65308
PID_NFKAPPAB_CANONICAL_PATHWAY	0.00354988	0.028343	0.714485	1.77615
PID_AJDISS_2PATHWAY	0.00354371	0.028343	0.628105	1.74871
GO_ENDOTHELIAL_CELL_DIFFERENTIATION	0.00355355	0.028343	0.581875	1.73332
GO_ION_CHANNEL_BINDING	0.00355158	0.028343	0.527079	1.67082
HALLMARK_GLYCOLYSIS	0.0035729	0.0284572	0.438372	1.54995
GO_POSITIVE_REGULATION_OF_ION_TRANSPORT	0.00357807	0.0284583	0.471523	1.60313
REACTOME_DOWNSTREAM SIGNALING EVENTS OF B CELL RECEPTOR (BCR)_REACTOME DATABASE ID RELEASE 60_1168372	0.00359812	0.0285514	0.442765	1.55847
REACTOME_SIGNALING BY INSULIN RECEPTOR_REACTOME_R-HSA-74752.1	0.0035999	0.0285514	0.399405	1.4747
SIGDB_Rapamycin_down	0.00366876	0.0290568	0.412144	1.50271
REACTOME_SIGNALLING TO ERKS_REACTOME_R-HSA-187687.1	0.00372985	0.0294909	0.424117	1.52663
ONCO_P53_DN.V1_UP	0.00373402	0.0294909	0.476943	1.61438
GO_SECRETORY_VESICLE	0.00374774	0.0295579	0.403748	1.4842
GO_REGULATION_OF_NEUTROPHIL_MIGRATION	0.00378856	0.0298382	0.734407	1.77703
PANTHER_OXIDATIVE STRESS RESPONSE_PANTHER PATHWAY_P00046	0.00381806	0.0300287	0.608853	1.7494
GO_JNK_CASCADE	0.00385922	0.0303101	0.531753	1.67719
GO_REGULATION_OF_PHOSPHATIDYLINOSITOL_3_KINASE_SIGNALING	0.00398957	0.0312904	0.515963	1.64313
GO_RESPONSE_TO_ALKALOID	0.00400185	0.0313432	0.516584	1.64114
GO_CELL_MATURATION	0.00401358	0.0313855	0.529985	1.67162
GO_CORE_PROMOTER_BINDING	0.00401837	0.0313855	0.471755	1.60017
GO_REGULATION_OF_PROTEIN_MATURATION	0.00406901	0.0317372	0.587185	1.73017
KEGG_FOCAL_ADHESION	0.00408854	0.0318375	0.456163	1.56873
GO_TRANSMEMBRANE_RECEPTOR_PROTEIN_SERINE_THREONINE_KINASE_SIGNALING_PATHWAY	0.00409315	0.0318375	0.457638	1.57299
GO_POSITIVE_REGULATION_OF_INFLAMMATORY_RESPONSE	0.0041132	0.0319494	0.601032	1.73769
GO_MORPHOGENESIS_OF_AN_EPITHELIUM	0.00413704	0.0320905	0.404913	1.48856
SIGDB_Resting_blood_NK_cell_GNF	0.00415584	0.0321921	0.667594	1.75505
GO_REGULATION_OF_ACTIN_FILAMENT_BASED_PROCESS	0.00417101	0.0322653	0.410384	1.49847
NETPATH_LEPTIN_NETPATH_LEPTIN	0.00418911	0.032361	0.501708	1.62877
GO_NEGATIVE_REGULATION_OF_CELL_ACTIVATION	0.00421206	0.0323612	0.482724	1.61148
GO_NEGATIVE_REGULATION_OF_NF_KAPPAB_IMPORT_INTO_NUCLEUS	0.00420091	0.0323612	0.757207	1.77811
GO_NEGATIVE_REGULATION_OF_HOMOTYPIC_CELL_CELL_ADHESION	0.00420626	0.0323612	0.527925	1.65447
ONCO_PTEN_DN.V1_UP	0.00420954	0.0323612	0.532033	1.66051
GO_NEGATIVE_REGULATION_OF_MYELOID_LEUKOCYTE_DIFFERENTIATION	0.00422461	0.0324135	0.70705	1.77815
GO_REGULATION_OF_CELLULAR_COMPONENT_SIZE	0.00425861	0.0326301	0.401946	1.47912
GO_HEART_DEVELOPMENT	0.00428535	0.0327461	0.385975	1.44299
GO_REGULATION_OF_MULTI_ORGANISM_PROCESS	0.00428187	0.0327461	0.377445	1.43539
GO_AGING	0.00432549	0.0329904	0.423	1.51482
GO_REGULATION_OF_TRANSLATIONAL_INITIATION	0.004329	0.0329904	0.518912	1.63974
GO_LYMPHOCYTE_ACTIVATION	0.00436625	0.0330512	0.39625	1.46352
GO_RESPONSE_TO_ESTROGEN	0.0043662	0.0330512	0.451466	1.55706
GO_REGULATION_OF_CELLULAR_PROTEIN_LOCALIZATION	0.00434834	0.0330512	0.354869	1.3788
GO_NEGATIVE_REGULATION_OF_PROTEIN_SERINE_THREONINE_KINASE_ACTIVITY	0.00435983	0.0330512	0.477431	1.59623
ONCO_ERB2_UP.V1_DN	0.00436497	0.0330512	0.454193	1.56401
GO_REGULATION_OF_DEVELOPMENTAL_GROWTH	0.00438536	0.0331515	0.431192	1.5287
GO_DENDRITIC_CELL_DIFFERENTIATION	0.00444286	0.0334637	0.719606	1.77125
GO_MYOTUBE_DIFFERENTIATION	0.00444444	0.0334637	0.64662	1.75105
SIGDB_DC_TLR4_TLR8_synergy	0.00444286	0.0334637	0.7189	1.76951
SIGDB_p53_up_Xray	0.00447427	0.0336434	0.657088	1.74171
GO_NEGATIVE_REGULATION_OF_RESPONSE_TO_OXIDATIVE_STRESS	0.00452489	0.0339455	0.673432	1.75548
GO_LUNG_ALVEOLUS_DEVELOPMENT	0.00452646	0.0339455	0.675766	1.74604
PID_IL23_PATHWAY	0.00456621	0.0341405	0.754475	1.77169
GO_MYD88_DEPENDENT_TOLL_LIKE_RECEPTOR_SIGNALING_PATHWAY	0.0045706	0.0341405	-0.587092	-1.72714
GO_POSITIVE_REGULATION_OF_NEUTROPHIL_MIGRATION	0.00456621	0.0341405	0.754807	1.77247
GO_CELLULAR_RESPONSE_TO_ESTROGEN_STIMULUS	0.00461538	0.034384	0.64462	1.74563
GO_MATERNAL_PLACENTA_DEVELOPMENT	0.00461484	0.034384	0.711525	1.76879
GO_POSITIVE_REGULATION_OF_MYELOID_CELL_DIFFERENTIATION	0.00462446	0.0344062	0.559444	1.69856
REACTOME_CHOLESTEROL BIOSYNTHESIS_REACTOME_R-HSA-191273.4	0.00468713	0.0347361	-0.619139	-1.72244
GO_FAT_CELL_DIFFERENTIATION	0.00468457	0.0347361	0.527526	1.64872
ONCO_TBK1.DN.48HRS_DN	0.00468725	0.0347361	0.577497	1.71669
GO_FOREBRAIN_GENERATION_OF_NEURONS	0.00469892	0.0347769	0.672781	1.75379
XCELL_pDC_Xcell_Charoentong	0.00470793	0.034798	0.686085	1.76124
REACTOME_NON-INTEGRIN MEMBRANE-ECM INTERACTIONS_REACTOME_R-HSA-3000171.2	0.00475268	0.0349914	0.699522	1.75922
GO_CELLULAR_RESPONSE_TO_ESTRADIOL_STIMULUS	0.00475268	0.0349914	0.69977	1.75984
SIGDB_Leucine_starve_up	0.00474206	0.0349914	0.470009	1.58941
GO_CELLULAR_RESPONSE_TO_OXYGEN_LEVELS	0.00478955	0.0351711	0.473795	1.58794
GO_GTPASE_ACTIVITY	0.00478405	0.0351711	0.420189	1.5142
REACTOME_TRANSCRIPTIONAL REGULATION OF WHITE ADIPOCYTE DIFFERENTIATION_REACTOME_R-HSA-381340.2	0.00482941	0.0354178	0.525396	1.64654
GO_ENDODERM_FORMATION	0.00487296	0.0356574	0.667097	1.73897
ONCO_CYCLIN_D1_KE_.V1_UP	0.00487873	0.0356574	0.437095	1.52236
XCELL_B_cells_FANTOM_6_Xcell	0.00488103	0.0356574	-0.426181	-1.56475
REACTOME_ROLE OF LAT2 NTAL LAB ON CALCIUM MOBILIZATION_REACTOME_R-HSA-2730905.1	0.00490998	0.0358226	0.492566	1.60578
GO_CYTOPLASMIC_TRANSLATION	0.00493583	0.0359184	0.589673	1.70485
GO_REGULATION_OF_THYMOCYTE_AGGREGATION	0.00493151	0.0359184	0.746821	1.75372
REACTOME_CD28 DEPENDENT PI3K AKT SIGNALING_REACTOME DATABASE ID RELEASE 60_389357	0.00496983	0.0360265	0.705332	1.7534
GO_POLYSACCHARIDE_CATABOLIC_PROCESS	0.00496983	0.0360265	0.704789	1.75205
ONCO_SNF5_DN.V1_DN	0.00496201	0.0360265	0.525148	1.651
GO_NEGATIVE_REGULATION_OF_LEUKOCYTE_PROLIFERATION	0.00498008	0.0360545	0.594693	1.70872
GO_EXTRACELLULAR_MATRIX	0.00502723	0.0363493	0.438024	1.524
GO_REGULATION_OF_BLOOD_CIRCULATION	0.00506757	0.0365941	0.4452	1.53929
REACTOME_TOLL LIKE RECEPTOR 5 (TLR5) CASCADE_REACTOME DATABASE ID RELEASE 60_168176	0.0051228	0.0368046	0.497931	1.60826
REACTOME_MYD88 CASCADE INITIATED ON PLASMA MEMBRANE_REACTOME DATABASE ID RELEASE 60_975871	0.0051228	0.0368046	0.497931	1.60826
REACTOME_METABOLISM OF RNA_REACTOME DATABASE ID RELEASE 60_8953854	0.00511566	0.0368046	0.332071	1.31848
REACTOME_TOLL LIKE RECEPTOR 10 (TLR10) CASCADE_REACTOME DATABASE ID RELEASE 60_168142	0.0051228	0.0368046	0.497931	1.60826
REACTOME_MET PROMOTES CELL MOTILITY_REACTOME DATABASE ID RELEASE 60_8875878	0.00515372	0.0369798	0.715529	1.76121
PID_DELTA_NP63_PATHWAY	0.00516262	0.0369966	0.649574	1.72179
GO_GASTRULATION	0.00519673	0.0371468	0.493161	1.61456
GO_MUSCLE_CELL_DIFFERENTIATION	0.00519663	0.0371468	0.444119	1.53705
GO_REGULATION_OF_CELLULAR_RESPONSE_TO_GROWTH_FACTOR_STIMULUS	0.0052098	0.0371931	0.450936	1.55279
GO_POSITIVE_REGULATION_OF_STRESS_ACTIVATED_PROTEIN_KINASE_SIGNALING_CASCADE	0.00523713	0.037341	0.475061	1.58934
GO_REGULATION_OF_SYMBIOSIS_ENCOMPASSING_MUTUALISM_THROUGH_PARASITISM	0.00525879	0.0374481	0.427208	1.50371
KEGG_PROXIMAL_TUBULE_BICARBONATE_RECLAMATION	0.0052968	0.0376713	0.74505	1.74956
GO_LIPID_BIOSYNTHETIC_PROCESS	0.00531601	0.0377604	-0.291195	-1.28275
GO_NEGATIVE_REGULATION_OF_CELL_DEVELOPMENT	0.00535788	0.03801	0.423606	1.49998
GO_REGULATION_OF_IMMUNE_RESPONSE	0.00541638	0.0383768	0.337417	1.33209
GO_ESTROGEN_RECEPTOR_BINDING	0.00545331	0.03859	0.633669	1.72941
ONCO_ERB2_UP.V1_UP	0.00549296	0.0388219	0.447836	1.54454
CIBERSORT_Dendritic_cells_activated	0.00554113	0.0391134	0.652251	1.71471
SIGDB_Resting_blood_B_cell_GNF	0.00558495	0.0393735	-0.431665	-1.54569
REACTOME_CTLA4 INHIBITORY SIGNALING_REACTOME DATABASE ID RELEASE 60_389513	0.00563281	0.0396615	0.694123	1.74564
ST_JNK_MAPK_PATHWAY	0.00570087	0.0400907	0.607135	1.7121
REACTOME_MAP KINASE ACTIVATION IN TLR CASCADE_REACTOME DATABASE ID RELEASE 60_450294	0.00577223	0.0404974	0.533062	1.65301
GO_REGULATION_OF_GRANULOCYTE_CHEMOTAXIS	0.00577305	0.0404974	0.721685	1.74625
GO_NEGATIVE_REGULATION_OF_MULTI_ORGANISM_PROCESS	0.00581903	0.0406684	0.473524	1.5842
GO_DYNEIN_COMPLEX	0.00581197	0.0406684	0.63548	1.72088
GO_PLASMA_MEMBRANE_REGION	0.00581395	0.0406684	0.345998	1.35085
PID_CMYB_PATHWAY	0.00601551	0.0419774	0.539883	1.65202
GO_GPI_ANCHOR_METABOLIC_PROCESS	0.00602119	0.0419774	-0.574291	-1.70094
GO_FACE_DEVELOPMENT	0.00611413	0.0425727	0.618864	1.70102
KEGG_ALLOGRAFT_REJECTION	0.00619515	0.0430837	0.645883	1.71201
GO_REGULATION_OF_PROTEIN_COMPLEX_ASSEMBLY	0.00622898	0.0432657	0.377374	1.41905
GO_REGULATION_OF_CELL_PROJECTION_ORGANIZATION	0.00628019	0.0435679	0.363703	1.3942
XCELL_MPP_ENCODE_6_Xcell	0.00631277	0.0437401	-0.44214	-1.56997
GO_REGULATION_OF_OSTEOCLAST_DIFFERENTIATION	0.00632479	0.0437697	0.632534	1.7129
GO_RIBOSOME	0.00636116	0.0439675	0.40062	1.46683
NETPATH_TSH_NETPATH_TSH	0.00638729	0.0440941	0.515956	1.61696
GO_REGULATION_OF_T_CELL_DIFFERENTIATION	0.00641026	0.0441834	0.522931	1.62716
ONCO_PRC2_EZH2_UP.V1_DN	0.00641586	0.0441834	0.471801	1.57209
XCELL_Neutrophils_HPCA_10_Xcell	0.00645891	0.0444256	0.562464	1.68263
GO_PHOSPHATASE_REGULATOR_ACTIVITY	0.00654308	0.0449498	0.515727	1.61624
GO_REGULATION_OF_OXIDATIVE_STRESS_INDUCED_CELL_DEATH	0.00658117	0.0451018	0.611318	1.70197
GO_POSITIVE_REGULATION_OF_NEURON_APOPTOTIC_PROCESS	0.00657562	0.0451018	0.608155	1.70254
GO_REGULATION_OF_EXTRINSIC_APOPTOTIC_SIGNALING_PATHWAY_IN_ABSENCE_OF_LIGAND	0.00666667	0.0456323	0.631396	1.70982
GO_POSITIVE_REGULATION_OF_TRANSMEMBRANE_RECEPTOR_PROTEIN_SERINE_THREONINE_KINASE_SIGNALING_PATHWAY	0.0067156	0.0458023	0.530182	1.63997
HALLMARK_MTORC1_SIGNALING	0.00671583	0.0458023	0.405931	1.47573
XCELL_Skeletal_muscle_ENCODE_4_Xcell	0.00670691	0.0458023	0.604596	1.70494
REACTOME_PI3K AKT SIGNALING_REACTOME DATABASE ID RELEASE 60_1257604	0.00674764	0.0459637	0.489534	1.5857
GO_CELLULAR_RESPONSE_TO_HYDROGEN_PEROXIDE	0.00678843	0.0461858	0.566211	1.68314
KEGG_GLYCOSYLPHOSPHATIDYLINOSITOL_GPI_ANCHOR_BIOSYNTHESIS	0.00681071	0.0462817	-0.600255	-1.6912
PID_NFAT_3PATHWAY	0.00686024	0.0465622	0.554713	1.67709
GO_NEGATIVE_REGULATION_OF_SEQUENCE_SPECIFIC_DNA_BINDING_TRANSCRIPTION_FACTOR_ACTIVITY	0.0069077	0.0468144	0.473029	1.56659
GO_BHLH_TRANSCRIPTION_FACTOR_BINDING	0.00692226	0.0468144	0.693189	1.72321
ONCO_AKT_UP_MTOR_DN.V1_UP	0.00691602	0.0468144	0.445295	1.53056
GO_POSITIVE_REGULATION_OF_MUSCLE_CELL_DIFFERENTIATION	0.00694557	0.0469158	0.563102	1.6774
ONCO_PRC2_SUZ12_UP.V1_UP	0.00697604	0.0470653	-0.418882	-1.52435
GO_POSITIVE_REGULATION_OF_SEQUENCE_SPECIFIC_DNA_BINDING_TRANSCRIPTION_FACTOR_ACTIVITY	0.00700646	0.0472142	0.416751	1.47571
PANTHER_GASTRIN_CCK2R_240212_PANTHER PATHWAY_P06959	0.00705716	0.0473299	0.443773	1.52533
REACTOME_TOLL LIKE RECEPTOR 3 (TLR3) CASCADE_REACTOME DATABASE ID RELEASE 60_168164	0.00705675	0.0473299	0.474475	1.56887
REACTOME_TRIF-MEDIATED TLR3 TLR4 SIGNALING_REACTOME_R-HSA-937061.1	0.00705675	0.0473299	0.474475	1.56887
REACTOME_MYD88-INDEPENDENT TLR3 TLR4 CASCADE_REACTOME_R-HSA-166166.1	0.00705675	0.0473299	0.474475	1.56887
GO_NEGATIVE_REGULATION_OF_PROTEIN_SECRETION	0.00717589	0.0480691	0.545516	1.65627
GO_REGULATION_OF_GLIAL_CELL_DIFFERENTIATION	0.00718563	0.0480773	0.630214	1.69437
GO_ACTIN_FILAMENT_BASED_MOVEMENT	0.00726862	0.0485176	0.560728	1.67032
GO_REGULATION_OF_AXONOGENESIS	0.00726216	0.0485176	0.468238	1.56312
HUMANCYC_SUPERPATHWAY OF CHOLESTEROL BIOSYNTHESISPWY66-5	0.00728041	0.048539	-0.598993	-1.68765
XCELL_naive_B_cells_BP_1_Xcell	0.00731429	0.0487073	-0.655518	-1.73596
REACTOME_L1CAM INTERACTIONS_REACTOME DATABASE ID RELEASE 60_373760	0.00736216	0.0489107	0.532735	1.64121
GO_CALCIUM_ION_IMPORT	0.00735663	0.0489107	0.594391	1.69238
GO_NEUTRAL_AMINO_ACID_TRANSPORT	0.00739306	0.0490583	0.682162	1.71556
HALLMARK_ESTROGEN_RESPONSE_EARLY	0.00746584	0.0494831	0.438811	1.51442
GO_REGULATION_OF_BIOMINERAL_TISSUE_DEVELOPMENT	0.0074983	0.0496399	0.620941	1.69467
REACTOME_NEGATIVE REGULATION OF THE PI3K AKT NETWORK_REACTOME_R-HSA-199418.3	0.00753809	0.049845	0.552349	1.6609

## Sheet: WTIgMvsKDIgM-fgsea
pathway	pval	padj	ES	NES
PANTHER_INTERLEUKIN SIGNALING PATHWAY_PANTHER PATHWAY_P00036	0.00020284	0.0111678	0.577642	2.05688
REACTOME_EUKARYOTIC TRANSLATION TERMINATION_REACTOME DATABASE ID RELEASE 60_72764	0.00019581	0.0111678	-0.502395	-1.87276
REACTOME_FORMATION OF TUBULIN FOLDING INTERMEDIATES BY CCT TRIC_REACTOME DATABASE ID RELEASE 60_389960	0.000196309	0.0111678	-0.746425	-2.0733
REACTOME_HH MUTANTS THAT DON'T UNDERGO AUTOCATALYTIC PROCESSING ARE DEGRADED BY ERAD_REACTOME DATABASE ID RELEASE 60_5362768	0.000196541	0.0111678	-0.599088	-2.05314
REACTOME_P53-INDEPENDENT DNA DAMAGE RESPONSE_REACTOME_R-HSA-69610.2	0.000195542	0.0111678	-0.596736	-2.03209
REACTOME_CDC20:PHOSPHO-APC C MEDIATED DEGRADATION OF CYCLIN A_REACTOME_R-HSA-174184.2	0.000196696	0.0111678	-0.537438	-1.94392
REACTOME_CDT1 ASSOCIATION WITH THE CDC6:ORC:ORIGIN COMPLEX_REACTOME DATABASE ID RELEASE 60_68827	0.000197122	0.0111678	-0.557265	-1.94287
REACTOME_PEPTIDE CHAIN ELONGATION_REACTOME DATABASE ID RELEASE 60_156902	0.000195848	0.0111678	-0.509225	-1.8809
REACTOME_P53-INDEPENDENT G1 S DNA DAMAGE CHECKPOINT_REACTOME_R-HSA-69613.2	0.000195542	0.0111678	-0.596736	-2.03209
REACTOME_ACTIVATION OF APC C AND APC C:CDC20 MEDIATED DEGRADATION OF MITOTIC PROTEINS_REACTOME DATABASE ID RELEASE 60_176814	0.00019558	0.0111678	-0.527857	-1.93479
REACTOME_TRANSLATION_REACTOME DATABASE ID RELEASE 60_72766	0.000191168	0.0111678	-0.402932	-1.68818
REACTOME_REGULATION OF ORNITHINE DECARBOXYLASE (ODC)_REACTOME_R-HSA-350562.1	0.000197278	0.0111678	-0.602026	-2.0307
REACTOME_ANTIGEN PROCESSING-CROSS PRESENTATION_REACTOME DATABASE ID RELEASE 60_1236975	0.000195963	0.0111678	-0.471996	-1.76896
REACTOME_DEGRADATION OF DVL_REACTOME DATABASE ID RELEASE 60_4641258	0.00019658	0.0111678	-0.594995	-2.05347
REACTOME_UCH PROTEINASES_REACTOME DATABASE ID RELEASE 60_5689603	0.000196425	0.0111678	-0.476185	-1.7865
REACTOME_AUTODEGRADATION OF CDH1 BY CDH1:APC C_REACTOME_R-HSA-174084.2	0.000195695	0.0111678	-0.538802	-1.9163
REACTOME_VIRAL MRNA TRANSLATION_REACTOME_R-HSA-192823.2	0.000195848	0.0111678	-0.492156	-1.81785
REACTOME_SCF-BETA-TRCP MEDIATED DEGRADATION OF EMI1_REACTOME DATABASE ID RELEASE 60_174113	0.00019558	0.0111678	-0.608614	-2.09774
REACTOME_SELENOCYSTEINE SYNTHESIS_REACTOME DATABASE ID RELEASE 60_2408557	0.000196386	0.0111678	-0.494203	-1.83699
REACTOME_VPU MEDIATED DEGRADATION OF CD4_REACTOME DATABASE ID RELEASE 60_180534	0.000196194	0.0111678	-0.623416	-2.11166
REACTOME_REGULATION OF MITOTIC CELL CYCLE_REACTOME DATABASE ID RELEASE 60_453276	0.000195733	0.0111678	-0.483449	-1.81047
REACTOME_DEGRADATION OF GLI1 BY THE PROTEASOME_REACTOME DATABASE ID RELEASE 60_5610780	0.000197122	0.0111678	-0.574943	-2.00451
REACTOME_HEDGEHOG LIGAND BIOGENESIS_REACTOME_R-HSA-5358346.1	0.000197006	0.0111678	-0.568166	-1.99501
REACTOME_SCF(SKP2)-MEDIATED DEGRADATION OF P27 P21_REACTOME_R-HSA-187577.3	0.000196734	0.0111678	-0.562007	-1.96625
REACTOME_APC C-MEDIATED DEGRADATION OF CELL CYCLE PROTEINS_REACTOME_R-HSA-174143.1	0.000195733	0.0111678	-0.483449	-1.81047
REACTOME_STABILIZATION OF P53_REACTOME DATABASE ID RELEASE 60_69541	0.00019658	0.0111678	-0.610598	-2.10732
REACTOME_SRP-DEPENDENT COTRANSLATIONAL PROTEIN TARGETING TO MEMBRANE_REACTOME_R-HSA-1799339.1	0.000195389	0.0111678	-0.49633	-1.90521
REACTOME_UBIQUITIN-DEPENDENT DEGRADATION OF CYCLIN D_REACTOME_R-HSA-75815.2	0.000197278	0.0111678	-0.625768	-2.11079
REACTOME_AUF1 (HNRNP D0) BINDS AND DESTABILIZES MRNA_REACTOME_R-HSA-450408.3	0.000195274	0.0111678	-0.611627	-2.08928
REACTOME_DEFECTIVE CFTR CAUSES CYSTIC FIBROSIS_REACTOME_R-HSA-5678895.2	0.000197006	0.0111678	-0.594705	-2.06632
REACTOME_REGULATION OF ACTIVATED PAK-2P34 BY PROTEASOME MEDIATED DEGRADATION_REACTOME DATABASE ID RELEASE 60_211733	0.000196889	0.0111678	-0.623661	-2.09549
REACTOME_EUKARYOTIC TRANSLATION ELONGATION_REACTOME DATABASE ID RELEASE 60_156842	0.000196386	0.0111678	-0.512539	-1.90515
REACTOME_P53-DEPENDENT G1 DNA DAMAGE RESPONSE_REACTOME_R-HSA-69563.3	0.000195695	0.0111678	-0.539257	-1.91792
REACTOME_HH MUTANTS ABROGATE LIGAND SECRETION_REACTOME DATABASE ID RELEASE 60_5387390	0.000196541	0.0111678	-0.599088	-2.05314
REACTOME_FORMATION OF A POOL OF FREE 40S SUBUNITS_REACTOME DATABASE ID RELEASE 60_72689	0.000195427	0.0111678	-0.498093	-1.8834
REACTOME_UBIQUITIN MEDIATED DEGRADATION OF PHOSPHORYLATED CDC25A_REACTOME_R-HSA-69601.2	0.000195542	0.0111678	-0.596736	-2.03209
REACTOME_REGULATION OF APC C ACTIVATORS BETWEEN G1 S AND EARLY ANAPHASE_REACTOME DATABASE ID RELEASE 60_176408	0.000195848	0.0111678	-0.513445	-1.89648
REACTOME_ASYMMETRIC LOCALIZATION OF PCP PROTEINS_REACTOME_R-HSA-4608870.1	0.000197006	0.0111678	-0.577907	-2.02921
REACTOME_UBIQUITIN-DEPENDENT DEGRADATION OF CYCLIN D1_REACTOME DATABASE ID RELEASE 60_69229	0.000197278	0.0111678	-0.625768	-2.11079
REACTOME_CROSS-PRESENTATION OF SOLUBLE EXOGENOUS ANTIGENS (ENDOSOMES)_REACTOME DATABASE ID RELEASE 60_1236978	0.000198255	0.0111678	-0.614094	-2.01987
REACTOME_APC:CDC20 MEDIATED DEGRADATION OF CELL CYCLE PROTEINS PRIOR TO SATISFATION OF THE CELL CYCLE CHECKPOINT_REACTOME DATABASE ID RELEASE 60_179419	0.000196502	0.0111678	-0.533534	-1.93636
REACTOME_P53-DEPENDENT G1 S DNA DAMAGE CHECKPOINT_REACTOME DATABASE ID RELEASE 60_69580	0.000195695	0.0111678	-0.539257	-1.91792
REACTOME_REGULATION OF APOPTOSIS_REACTOME_R-HSA-169911.2	0.000195542	0.0111678	-0.62084	-2.11417
REACTOME_ACTIVATION OF NF-KAPPAB IN B CELLS_REACTOME_R-HSA-1169091.1	0.000195695	0.0111678	-0.541828	-1.92706
REACTOME_NONSENSE MEDIATED DECAY (NMD) INDEPENDENT OF THE EXON JUNCTION COMPLEX (EJC)_REACTOME_R-HSA-975956.1	0.000195733	0.0111678	-0.503366	-1.88505
REACTOME_ABC-FAMILY PROTEINS MEDIATED TRANSPORT_REACTOME DATABASE ID RELEASE 60_382556	0.000195963	0.0111678	-0.503772	-1.88805
REACTOME_APC C:CDC20 MEDIATED DEGRADATION OF MITOTIC PROTEINS_REACTOME DATABASE ID RELEASE 60_176409	0.000196773	0.0111678	-0.533051	-1.94425
REACTOME_THE ROLE OF GTSE1 IN G2 M PROGRESSION AFTER G2 CHECKPOINT_REACTOME_R-HSA-8852276.2	0.000196734	0.0111678	-0.590692	-2.0666
REACTOME_AUTODEGRADATION OF THE E3 UBIQUITIN LIGASE COP1_REACTOME_R-HSA-349425.2	0.000196194	0.0111678	-0.624841	-2.11649
KEGG_RIBOSOME	0.000195084	0.0111678	-0.520064	-1.91569
KEGG_JAK_STAT_SIGNALING_PATHWAY	0.000203625	0.0111678	0.527234	1.96689
KEGG_ADIPOCYTOKINE_SIGNALING_PATHWAY	0.000204541	0.0111678	0.556394	1.92545
PID_IL6_7_PATHWAY	0.000202963	0.0111678	0.665857	2.15705
NABA_MATRISOME_ASSOCIATED	0.000192419	0.0111678	-0.373389	-1.59362
NABA_MATRISOME	0.000193274	0.0111678	-0.371527	-1.63585
GO_REGULATION_OF_MAPK_CASCADE	0.000189573	0.0111678	-0.326512	-1.49036
GO_NON_CANONICAL_WNT_SIGNALING_PATHWAY	0.000195389	0.0111678	-0.453997	-1.75868
GO_POSITIVE_REGULATION_OF_LOCOMOTION	0.000192827	0.0111678	-0.357405	-1.53735
GO_ESTABLISHMENT_OF_PROTEIN_LOCALIZATION_TO_ENDOPLASMIC_RETICULUM	0.000196502	0.0111678	-0.471099	-1.78525
GO_DEFENSE_RESPONSE_TO_VIRUS	0.000194856	0.0111678	-0.451724	-1.74727
GO_ANTIGEN_PROCESSING_AND_PRESENTATION_OF_PEPTIDE_ANTIGEN	0.000192197	0.0111678	-0.472766	-1.92009
GO_ANTIGEN_PROCESSING_AND_PRESENTATION	0.00019216	0.0111678	-0.403749	-1.67171
GO_POSITIVE_REGULATION_OF_CELL_ADHESION	0.000191975	0.0111678	-0.365884	-1.56658
GO_ANTIGEN_PROCESSING_AND_PRESENTATION_OF_PEPTIDE_ANTIGEN_VIA_MHC_CLASS_I	0.000195274	0.0111678	-0.576752	-2.127
GO_G_PROTEIN_COUPLED_RECEPTOR_SIGNALING_PATHWAY	0.000192308	0.0111678	-0.408911	-1.77792
GO_REGULATION_OF_ION_HOMEOSTASIS	0.00019497	0.0111678	-0.456159	-1.75614
GO_ANTIGEN_PROCESSING_AND_PRESENTATION_OF_EXOGENOUS_PEPTIDE_ANTIGEN_VIA_MHC_CLASS_I	0.000196425	0.0111678	-0.628109	-2.17603
GO_REGULATION_OF_SYSTEM_PROCESS	0.000193237	0.0111678	-0.381029	-1.63601
GO_ADENYLATE_CYCLASE_MODULATING_G_PROTEIN_COUPLED_RECEPTOR_SIGNALING_PATHWAY	0.000197941	0.0111678	-0.614582	-1.99214
GO_REGULATION_OF_CELLULAR_COMPONENT_MOVEMENT	0.000188501	0.0111678	-0.331491	-1.52211
GO_BIOLOGICAL_ADHESION	0.000190114	0.0111678	-0.324089	-1.5015
GO_REGULATION_OF_BLOOD_CIRCULATION	0.000194363	0.0111678	-0.470712	-1.88399
GO_CELL_SURFACE	0.000191755	0.0111678	-0.365805	-1.6476
GO_SIDE_OF_MEMBRANE	0.000192308	0.0111678	-0.373679	-1.62473
GO_CYTOSOLIC_RIBOSOME	0.000196464	0.0111678	-0.471515	-1.79198
GO_REGULATORY_REGION_NUCLEIC_ACID_BINDING	0.000209118	0.0111678	0.306777	1.44725
GO_TRANSCRIPTIONAL_ACTIVATOR_ACTIVITY_RNA_POLYMERASE_II_TRANSCRIPTION_REGULATORY_REGION_SEQUENCE_SPECIFIC_BINDING	0.000208768	0.0111678	0.403254	1.68516
GO_G_PROTEIN_COUPLED_RECEPTOR_ACTIVITY	0.000197006	0.0111678	-0.522244	-2.03132
GO_RNA_POLYMERASE_II_TRANSCRIPTION_FACTOR_ACTIVITY_SEQUENCE_SPECIFIC_DNA_BINDING	0.000208594	0.0111678	0.35995	1.64165
GO_SIGNALING_RECEPTOR_ACTIVITY	0.000191791	0.0111678	-0.376808	-1.69527
GO_TRANSCRIPTION_FACTOR_ACTIVITY_RNA_POLYMERASE_II_CORE_PROMOTER_PROXIMAL_REGION_SEQUENCE_SPECIFIC_BINDING	0.000209688	0.0111678	0.397207	1.68667
GO_TRANSCRIPTIONAL_ACTIVATOR_ACTIVITY_RNA_POLYMERASE_II_CORE_PROMOTER_PROXIMAL_REGION_SEQUENCE_SPECIFIC_BINDING	0.000207254	0.0111678	0.435421	1.74248
GO_RECEPTOR_ACTIVITY	0.000189179	0.0111678	-0.330739	-1.52951
GO_ANTIGEN_BINDING	0.000196541	0.0111678	-0.603613	-2.06865
GO_CORE_PROMOTER_PROXIMAL_REGION_DNA_BINDING	0.000207555	0.0111678	0.391082	1.69396
HALLMARK_INTERFERON_ALPHA_RESPONSE	0.000195274	0.0111678	-0.645095	-2.37904
ONCO_MYC_UP.V1_UP	0.00020674	0.0111678	0.424426	1.71895
ONCO_LTE2_UP.V1_DN	0.000193274	0.0111678	-0.520817	-2.09635
ONCO_ESC_J1_UP_EARLY.V1_DN	0.000204834	0.0111678	0.479315	1.90479
ONCO_IL15_UP.V1_UP	0.000204876	0.0111678	0.449236	1.77725
ONCO_IL2_UP.V1_UP	0.000203004	0.0111678	0.448317	1.75884
ONCO_KRAS.600_UP.V1_DN	0.000196425	0.0111678	-0.493347	-1.85089
SIGDB_Lymph_node_High_vs_low	0.00018943	0.0111678	-0.347159	-1.5997
SIGDB_IL10_Ly3_large	0.000208377	0.0111678	0.531611	2.38189
SIGDB_HRAS_overexpression_2x_up	0.000192419	0.0111678	-0.471417	-1.93809
SIGDB_IL10_Ly3_small	0.000203791	0.0111678	0.688303	2.70839
SIGDB_Dendritic_cell_CD123pos_blood	0.000193087	0.0111678	-0.34139	-1.51998
SIGDB_IFN_PMBC_2x_Up	0.000196541	0.0111678	-0.547661	-2.12819
SIGDB_IFN_PMBC_4x_Up	0.000195236	0.0111678	-0.712851	-2.54323
SIGDB_ABCgtGCB_U133AB	0.00020734	0.0111678	0.37486	1.68677
SIGDB_Splenic_Marginal_zone_Bcell_gt_naive_and_GC_Bcell	0.000197044	0.0111678	-0.643035	-2.04992
SIGDB_Tcell_PIind_CalciumDefPtdown4x	0.000208855	0.0111678	0.509977	2.11448
SIGDB_Tcell_PIind_CsAdown4x	0.000204248	0.0111678	0.554075	2.07437
SIGDB_Tcell_PIind4x	0.000207168	0.0111678	0.480145	2.07583
SIGDB_ABC_gt_GCB_PMBL_MCL_BL_U133AB	0.000203874	0.0111678	0.685262	2.33504
SIGDB_IL6_target_OCILy10	0.000204457	0.0111678	0.767479	2.26247
SIGDB_MHC_classII_DLBCL	0.000198255	0.0111678	-0.653251	-2.06613
SIGDB_Immediate_early	0.000204457	0.0111678	0.733452	2.28526
REACTOME_POST-CHAPERONIN TUBULIN FOLDING PATHWAY_REACTOME DATABASE ID RELEASE 60_389977	0.000397219	0.0164375	-0.758818	-2.01874
REACTOME_ABC TRANSPORTER DISORDERS_REACTOME_R-HSA-5619084.4	0.000394244	0.0164375	-0.547316	-1.90819
REACTOME_COOPERATION OF PREFOLDIN AND TRIC CCT IN ACTIN AND TUBULIN FOLDING_REACTOME_R-HSA-389958.2	0.000391313	0.0164375	-0.682361	-2.02648
REACTOME_DISORDERS OF TRANSMEMBRANE TRANSPORTERS_REACTOME_R-HSA-5619115.2	0.000394244	0.0164375	-0.547316	-1.90819
REACTOME_L13A-MEDIATED TRANSLATIONAL SILENCING OF CERULOPLASMIN EXPRESSION_REACTOME DATABASE ID RELEASE 60_156827	0.000390778	0.0164375	-0.45207	-1.73532
REACTOME_REGULATION OF RUNX3 EXPRESSION AND ACTIVITY_REACTOME_R-HSA-8941858.1	0.000393159	0.0164375	-0.574523	-1.98282
REACTOME_CDK-MEDIATED PHOSPHORYLATION AND REMOVAL OF CDC6_REACTOME_R-HSA-69017.2	0.000392388	0.0164375	-0.588773	-1.99432
REACTOME_OXYGEN-DEPENDENT PROLINE HYDROXYLATION OF HYPOXIA-INDUCIBLE FACTOR ALPHA_REACTOME DATABASE ID RELEASE 60_1234176	0.000394011	0.0164375	-0.544361	-1.91142
REACTOME_G1 S DNA DAMAGE CHECKPOINTS_REACTOME_R-HSA-69615.2	0.000391007	0.0164375	-0.523878	-1.8723
REACTOME_SIGNALING BY GPCR_REACTOME DATABASE ID RELEASE 60_372790	0.00037743	0.0164375	-0.314807	-1.44358
REACTOME_NIK-->NONCANONICAL NF-KB SIGNALING_REACTOME DATABASE ID RELEASE 60_5676590	0.000394244	0.0164375	-0.545884	-1.90319
REACTOME_VIF-MEDIATED DEGRADATION OF APOBEC3G_REACTOME DATABASE ID RELEASE 60_180585	0.000390549	0.0164375	-0.593328	-2.02677
REACTOME_FBXL7 DOWN-REGULATES AURKA DURING MITOTIC ENTRY AND IN EARLY MITOSIS_REACTOME_R-HSA-8854050.2	0.00039116	0.0164375	-0.554213	-1.91023
REACTOME_REGULATION OF HYPOXIA-INDUCIBLE FACTOR (HIF) BY OXYGEN_REACTOME_R-HSA-1234174.1	0.000393159	0.0164375	-0.51341	-1.84343
REACTOME_3' -UTR-MEDIATED TRANSLATIONAL REGULATION_REACTOME_R-HSA-157279.2	0.000390778	0.0164375	-0.45207	-1.73532
REACTOME_CELLULAR RESPONSE TO HYPOXIA_REACTOME_R-HSA-2262749.1	0.000393159	0.0164375	-0.51341	-1.84343
REACTOME_APC C:CDC20 MEDIATED DEGRADATION OF SECURIN_REACTOME_R-HSA-174154.2	0.000391007	0.0164375	-0.533002	-1.90491
KEGG_PROTEASOME	0.000395257	0.0164375	-0.611509	-1.99215
GO_RESPONSE_TO_WOUNDING	0.000385431	0.0164375	-0.336121	-1.48329
GO_DIVALENT_INORGANIC_CATION_HOMEOSTASIS	0.000384615	0.0164375	-0.406941	-1.66949
GO_IMMUNE_RESPONSE	0.000380518	0.0164375	-0.305274	-1.43509
GO_ION_HOMEOSTASIS	0.000383509	0.0164375	-0.336037	-1.48768
GO_MHC_PROTEIN_COMPLEX	0.000393082	0.0164375	-0.734989	-2.06338
GO_LUMENAL_SIDE_OF_MEMBRANE	0.000391313	0.0164375	-0.700691	-2.08092
GO_EXTRACELLULAR_SPACE	0.000382702	0.0164375	-0.307691	-1.43122
GO_SIGNAL_TRANSDUCER_ACTIVITY	0.000379939	0.0164375	-0.312556	-1.47204
GO_MHC_PROTEIN_COMPLEX_BINDING	0.000396747	0.0164375	-0.789651	-2.03151
GO_MHC_CLASS_II_PROTEIN_COMPLEX_BINDING	0.000396747	0.0164375	-0.789651	-2.03151
GO_STRUCTURAL_MOLECULE_ACTIVITY	0.000377074	0.0164375	-0.320662	-1.46813
ONCO_SNF5_DN.V1_UP	0.000389105	0.0164375	-0.453816	-1.78628
LENZ_stromal1	0.000390854	0.0164375	-0.447676	-1.71675
KEGG_INSULIN_SIGNALING_PATHWAY	0.000406009	0.0166812	0.426519	1.67332
REACTOME_DEGRADATION OF GLI2 BY THE PROTEASOME_REACTOME DATABASE ID RELEASE 60_5610783	0.000591017	0.021584	-0.546971	-1.90047
REACTOME_CAP-DEPENDENT TRANSLATION INITIATION_REACTOME_R-HSA-72737.2	0.000588351	0.021584	-0.435407	-1.68804
REACTOME_PCP CE PATHWAY_REACTOME DATABASE ID RELEASE 60_4086400	0.000587429	0.021584	-0.473172	-1.76383
REACTOME_G2 M TRANSITION_REACTOME_R-HSA-69275.4	0.000575374	0.021584	-0.393186	-1.62645
REACTOME_MITOTIC G2-G2 M PHASES_REACTOME DATABASE ID RELEASE 60_453274	0.000575595	0.021584	-0.395007	-1.63823
REACTOME_EUKARYOTIC TRANSLATION INITIATION_REACTOME_R-HSA-72613.3	0.000588351	0.021584	-0.435407	-1.68804
GO_REGULATION_OF_PROTEIN_UBIQUITINATION_INVOLVED_IN_UBIQUITIN_DEPENDENT_PROTEIN_CATABOLIC_PROCESS	0.000589391	0.021584	-0.457778	-1.73977
GO_CHEMICAL_HOMEOSTASIS	0.000567752	0.021584	-0.305707	-1.4138
GO_RESPONSE_TO_TYPE_I_INTERFERON	0.000590667	0.021584	-0.597388	-2.00721
GO_PROTEIN_LOCALIZATION_TO_ENDOPLASMIC_RETICULUM	0.000588351	0.021584	-0.441234	-1.71063
GO_DEFENSE_RESPONSE_TO_OTHER_ORGANISM	0.000577478	0.021584	-0.342955	-1.48673
GO_RESPONSE_TO_BIOTIC_STIMULUS	0.000572628	0.021584	-0.304353	-1.41138
GO_G_PROTEIN_COUPLED_RECEPTOR_SIGNALING_PATHWAY_COUPLED_TO_CYCLIC_NUCLEOTIDE_SECOND_MESSENGER	0.000589623	0.021584	-0.577454	-1.92248
GO_RIBOSOME	0.000572847	0.021584	-0.376409	-1.59223
GO_RIBOSOMAL_SUBUNIT	0.000578035	0.021584	-0.42646	-1.72918
GO_EXTERNAL_SIDE_OF_PLASMA_MEMBRANE	0.000589623	0.021584	-0.431654	-1.67739
ONCO_CAHOY_ASTROGLIAL	0.000592885	0.021584	-0.595244	-1.93916
SIGDB_Proliferation_Node1606	0.000589623	0.021584	-0.575547	-1.91613
PANTHER_HETEROTRIMERIC G-PROTEIN SIGNALING PATHWAY-ROD OUTER SEGMENT PHOTOTRANSDUCTION_PANTHER PATHWAY_P00028	0.000611247	0.0219743	0.724107	2.01553
REACTOME_INTERLEUKIN-4 AND 13 SIGNALING_REACTOME DATABASE ID RELEASE 60_6785807	0.000610004	0.0219743	0.515812	1.82821
REACTOME_CELLULAR RESPONSES TO STRESS_REACTOME_R-HSA-2262752.3	0.000768049	0.025754	-0.322906	-1.43601
REACTOME_GTP HYDROLYSIS AND JOINING OF THE 60S RIBOSOMAL SUBUNIT_REACTOME_R-HSA-72706.2	0.000783699	0.025754	-0.436652	-1.67769
REACTOME_DECTIN-1 MEDIATED NONCANONICAL NF-KB SIGNALING_REACTOME DATABASE ID RELEASE 60_5607761	0.000786937	0.025754	-0.5238	-1.83258
REACTOME_APC C:CDH1 MEDIATED DEGRADATION OF CDC20 AND OTHER APC C:CDH1 TARGETED PROTEINS IN LATE MITOSIS EARLY G1_REACTOME_R-HSA-174178.2	0.000786782	0.025754	-0.496035	-1.79417
REACTOME_PREFOLDIN MEDIATED TRANSFER OF SUBSTRATE TO CCT TRIC_REACTOME_R-HSA-389957.1	0.000782626	0.025754	-0.685722	-2.00299
NABA_SECRETED_FACTORS	0.000786009	0.025754	-0.453175	-1.71732
GO_REGULATION_OF_ESTABLISHMENT_OF_PLANAR_POLARITY	0.000781708	0.025754	-0.447636	-1.69261
GO_REGULATION_OF_WOUND_HEALING	0.000788022	0.025754	-0.519207	-1.8231
GO_ANAPHASE_PROMOTING_COMPLEX_DEPENDENT_CATABOLIC_PROCESS	0.000787092	0.025754	-0.486678	-1.77511
GO_CYTOKINE_MEDIATED_SIGNALING_PATHWAY	0.000772947	0.025754	-0.334993	-1.46586
GO_REGULATION_OF_CHEMOTAXIS	0.000788022	0.025754	-0.45055	-1.69253
GO_LARGE_RIBOSOMAL_SUBUNIT	0.000783392	0.025754	-0.455743	-1.70409
GO_COATED_VESICLE_MEMBRANE	0.000785392	0.025754	-0.432531	-1.67884
SIGDB_TGFbeta_up_2x_Fb	0.000787712	0.025754	-0.653446	-1.98667
SIGDB_HRAS_overexpression_4x_up	0.000783853	0.025754	-0.491876	-1.79231
SIGDB_CD40_downregulated_Burkitt_lymphoma	0.000782014	0.025754	-0.507828	-1.81494
PID_IL2_1PATHWAY	0.000810866	0.0263508	0.541227	1.83921
NETPATH_LEPTIN_NETPATH_LEPTIN	0.000816993	0.0264008	0.482069	1.80479
REACTOME_ORC1 REMOVAL FROM CHROMATIN_REACTOME DATABASE ID RELEASE 60_68949	0.000984446	0.0303946	-0.483573	-1.74441
REACTOME_SWITCHING OF ORIGINS TO A POST-REPLICATIVE STATE_REACTOME DATABASE ID RELEASE 60_69052	0.000984446	0.0303946	-0.483573	-1.74441
GO_REGULATION_OF_HEART_CONTRACTION	0.000979624	0.0303946	-0.431568	-1.65815
GO_REGULATION_OF_SODIUM_ION_TRANSPORT	0.000988142	0.0303946	-0.576541	-1.87823
GO_CELLULAR_RESPONSE_TO_CYTOKINE_STIMULUS	0.000960984	0.0303946	-0.31486	-1.421
ONCO_EGFR_UP.V1_DN	0.000967492	0.0303946	-0.406941	-1.64623
ONCO_BMI1_DN_MEL18_DN.V1_UP	0.000979048	0.0303946	-0.457693	-1.70613
ONCO_PTEN_DN.V1_DN	0.000985028	0.0303946	-0.490984	-1.76737
SIGDB_CTGF_up_1.5x_Fb	0.000966931	0.0303946	-0.40744	-1.63412
GO_ENERGY_RESERVE_METABOLIC_PROCESS	0.00101564	0.03086	0.535013	1.81243
GO_NEGATIVE_REGULATION_OF_INFLAMMATORY_RESPONSE	0.00101937	0.03086	0.526381	1.79365
HALLMARK_IL6_JAK_STAT3_SIGNALING	0.00101729	0.03086	0.508873	1.7684
REACTOME_DEGRADATION OF AXIN_REACTOME DATABASE ID RELEASE 60_4641257	0.00117348	0.0346959	-0.526569	-1.81495
KEGG_ANTIGEN_PROCESSING_AND_PRESENTATION	0.00117716	0.0346959	-0.538355	-1.82354
GO_RESPONSE_TO_OSMOTIC_STRESS	0.00118227	0.0346959	-0.590327	-1.88189
GO_REGULATION_OF_CELLULAR_AMINO_ACID_METABOLIC_PROCESS	0.00117165	0.0346959	-0.542567	-1.85337
ONCO_RAF_UP.V1_UP	0.00115897	0.0346959	-0.413379	-1.65333
SIGDB_TGFbeta_up_1.5x_Fb	0.00115318	0.0346959	-0.398416	-1.61813
GO_POSITIVE_REGULATION_OF_CELL_PROLIFERATION	0.00132475	0.0386801	-0.306034	-1.40967
GO_REGULATION_OF_PEPTIDASE_ACTIVITY	0.00133766	0.0388598	-0.354482	-1.49746
GO_NEGATIVE_REGULATION_OF_VIRAL_GENOME_REPLICATION	0.00137687	0.0394405	-0.59558	-1.84992
HALLMARK_KRAS_SIGNALING_UP	0.00137525	0.0394405	-0.444243	-1.68834
SIGDB_Tcell_PIrep_CalciumDefPtup4x	0.00137822	0.0394405	-0.478188	-1.72498
XCELL_aDC_HPCA_2_Xcell	0.00142479	0.0405713	0.669067	1.95508
GO_RNA_POLYMERASE_II_TRANSCRIPTION_FACTOR_BINDING	0.00143413	0.0406361	0.473812	1.75249
REACTOME_REGULATION OF RAS BY GAPS_REACTOME DATABASE ID RELEASE 60_5658442	0.00157325	0.0435065	-0.487319	-1.74517
GO_ADENYLATE_CYCLASE_ACTIVATING_G_PROTEIN_COUPLED_RECEPTOR_SIGNALING_PATHWAY	0.00157233	0.0435065	-0.657995	-1.84723
GO_TRANSFORMING_GROWTH_FACTOR_BETA_RECEPTOR_BINDING	0.00156159	0.0435065	-0.642515	-1.89393
HALLMARK_KRAS_SIGNALING_DN	0.00157202	0.0435065	-0.470815	-1.70874
CIBERSORT_T_cells_CD4_naive	0.00157202	0.0435065	-0.644663	-1.86252
GO_POSITIVE_REGULATION_OF_SODIUM_ION_TRANSPORT	0.00158888	0.0437284	-0.734311	-1.95354
SIGDB_ABC_gt_GCB_Affy	0.00162503	0.0445102	0.726712	1.96859
REACTOME_REMOVAL OF LICENSING FACTORS FROM ORIGINS_REACTOME_R-HSA-69300.2	0.00176852	0.0465038	-0.467853	-1.69799
REACTOME_DOWNREGULATION OF ERBB2 SIGNALING_REACTOME DATABASE ID RELEASE 60_8863795	0.00176678	0.0465038	-0.651899	-1.81074
REACTOME_ASSEMBLY OF THE PRE-REPLICATIVE COMPLEX_REACTOME DATABASE ID RELEASE 60_68867	0.00176991	0.0465038	-0.479765	-1.71812
REACTOME_ER-PHAGOSOME PATHWAY_REACTOME DATABASE ID RELEASE 60_1236974	0.0017654	0.0465038	-0.456274	-1.6891
GO_CHEMOKINE_MEDIATED_SIGNALING_PATHWAY	0.00177866	0.0465038	-0.732548	-1.91836
GO_POSITIVE_REGULATION_OF_CHEMOTAXIS	0.0017741	0.0465038	-0.517512	-1.80428
GO_EXTRACELLULAR_MATRIX	0.00173444	0.0465038	-0.402141	-1.62429
GO_PROTEASOME_ACCESSORY_COMPLEX	0.00176852	0.0465038	-0.629823	-1.81965
GO_DOUBLE_STRANDED_RNA_BINDING	0.00175747	0.0465038	-0.520442	-1.77779
ONCO_E2F1_UP.V1_DN	0.00174149	0.0465038	-0.396516	-1.59754
PANTHER_INTERFERON-GAMMA SIGNALING PATHWAY_PANTHER PATHWAY_P00035	0.00183187	0.0474634	0.653967	1.91095
BIOCARTA_IL6_PATHWAY	0.00183374	0.0474634	0.697865	1.94248
SIGDB_CLL_mutated_gt_CLL_unmutated	0.00184011	0.0474634	0.652861	1.92459
GO_TRANSCRIPTION_FROM_RNA_POLYMERASE_II_PROMOTER	0.00188521	0.0484095	0.291632	1.3696
GO_INNATE_IMMUNE_RESPONSE	0.00191498	0.0489072	-0.31925	-1.42045
GO_RESPONSE_TO_VIRUS	0.0019216	0.0489072	-0.380712	-1.57632
KEGG_CELL_ADHESION_MOLECULES_CAMS	0.0019658	0.0491813	-0.477722	-1.71529
GO_MITOCHONDRIAL_TRANSLATION	0.00195389	0.0491813	-0.419589	-1.62539
ONCO_BMI1_DN.V1_UP	0.00195848	0.0491813	-0.456181	-1.68497
XCELL_Macrophages_M1_BP_2_Xcell	0.00196657	0.0491813	-0.594514	-1.82222
